# Supplementary material for: Enrichment-free deep proteomics enables proteome-scale analysis of methionine oxidation
Source: DNA Res. 2026 Jul 18;33(4):dsag011. doi: 10.1093/dnares/dsag011 (PMC13430657; doi:10.1093/dnares/dsag011)
Supplement: dsag011_Supplementary_Data [file dsag011_supplementary_data.zip › TableS1.xlsx]

## Sheet: Supplementary Table 1
Supplementary Table 1. Differential protein expression between 10% and 2% FBS conditions. Protein expression levels quantified by proteome analysis are listed. Fold changes were calculated as the ratio of 2% FBS to 10% FBS conditions, and statistical significance was assessed using a Welch's t-test.
Number	# of Grouped proteins	Accession number	Master accession number	Master gene symbol	Master protein name	MW(kDa)	Peptides	Unique peptides	Ave.2% FBS/ Ave.10% FBS	Welch's t-test P-Value
1	1	Q14204	Q14204	DYNC1H1	Cytoplasmic dynein 1 heavy chain 1	532.41	409	408	1.08163	5.30396e-12
2	1	P78527	P78527	PRKDC	DNA-dependent protein kinase catalytic subunit	469.09	381	381	1.11791	1.18005e-14
3	1	Q9UPN3	Q9UPN3	MACF1	Microtubule-actin cross-linking factor 1, isoforms 1/2/3/4/5	838.31	371	358	1.0166	5.1154e-06
4	1	Q8WXH0	Q8WXH0	SYNE2	Nesprin-2	796.44	367	363	0.938487	4.19305e-08
5	1	Q03001	Q03001	DST	Dystonin	860.66	360	347	0.976096	3.97951e-05
6	1	Q9NU22	Q9NU22	MDN1	Midasin	632.82	333	333	0.982142	0.00376106
7	1	Q15149	Q15149	PLEC	Plectin	531.79	308	297	0.865537	5.99791e-17
8	1	Q09666	Q09666	AHNAK	Neuroblast differentiation-associated protein AHNAK	629.1	259	256	0.83827	1.87975e-15
9	1	Q5T4S7	Q5T4S7	UBR4	E3 ubiquitin-protein ligase UBR4	573.84	252	252	1.07428	5.34441e-13
10	1	Q8NCM8	Q8NCM8	DYNC2H1	Cytoplasmic dynein 2 heavy chain 1	492.62	243	243	1.01334	0.00970845
11	1	Q9Y4A5	Q9Y4A5	TRRAP	Transformation/transcription domain-associated protein	437.6	236	236	1.03719	1.56358e-06
12	1	Q63HN8	Q63HN8	RNF213	E3 ubiquitin-protein ligase RNF213	591.41	234	234	1.16067	2.89868e-13
13	1	P49792	P49792	RANBP2	E3 SUMO-protein ligase RanBP2	358.2	232	159	0.950036	2.66864e-08
14	1	P49327	P49327	FASN	Fatty acid synthase	273.43	231	231	1.03703	7.32015e-07
15	1	Q99996	Q99996	AKAP9	A-kinase anchor protein 9	452.99	230	230	1.01857	0.000244163
16	1	Q7Z6Z7	Q7Z6Z7	HUWE1	E3 ubiquitin-protein ligase HUWE1	481.89	226	225	1.0633	7.38414e-13
17	1	Q14789	Q14789	GOLGB1	Golgin subfamily B member 1	376.02	223	222	0.987149	0.0112785
18	1	O75592	O75592	MYCBP2	E3 ubiquitin-protein ligase MYCBP2	513.64	221	221	1.15823	7.61553e-15
19	1	Q9NZJ4	Q9NZJ4	SACS	Sacsin	521.13	214	214	0.882581	1.3369e-11
20	1	P15924	P15924	DSP	Desmoplakin	331.77	209	209	0.685485	7.98178e-17
21	1	Q6P2Q9	Q6P2Q9	PRPF8	Pre-mRNA-processing-splicing factor 8	273.6	208	208	0.992839	0.0134252
22	1	O75643	O75643	SNRNP200	U5 small nuclear ribonucleoprotein 200 kDa helicase	244.51	206	205	1.00012	0.97297
23	1	Q92616	Q92616	GCN1	Stalled ribosome sensor GCN1	292.71	204	204	1.05517	9.47196e-10
24	1	Q9NR09	Q9NR09	BIRC6	Baculoviral IAP repeat-containing protein 6	530.27	202	202	0.954622	4.1261e-06
25	1	O95714	O95714	HERC2	E3 ubiquitin-protein ligase HERC2	527.23	202	172	1.0266	2.71844e-06
26	1	P49454	P49454	CENPF	Centromere protein F	357.53	198	197	1.03476	8.931e-08
27	1	P46013	P46013	MKI67	Proliferation marker protein Ki-67	358.69	197	197	0.917492	4.70869e-11
28	1	Q13813	Q13813	SPTAN1	Spectrin alpha chain, non-erythrocytic 1	284.54	197	197	1.01917	2.21004e-05
29	1	Q01082	Q01082	SPTBN1	Spectrin beta chain, non-erythrocytic 1	274.61	197	182	1.01783	7.40423e-05
30	1	O75369	O75369	FLNB	Filamin-B	278.16	193	176	0.983052	0.000833566
31	1	P35579	P35579	MYH9	Myosin-9	226.53	187	149	0.926245	6.85709e-10
32	1	P46939	P46939	UTRN	Utrophin	394.47	186	181	1.02356	2.17851e-06
33	1	Q709C8	Q709C8	VPS13C	Intermembrane lipid transfer protein VPS13C	422.39	185	185	1.0435	3.26453e-10
34	1	P21333	P21333	FLNA	Filamin-A	280.74	185	169	0.827421	8.97016e-15
35	1	Q9Y490	Q9Y490	TLN1	Talin-1	269.77	184	163	1.06393	5.04778e-12
36	1	Q8NF91	Q8NF91	SYNE1	Nesprin-1	1011.09	181	177	0.92015	8.98256e-09
37	1	P35580	P35580	MYH10	Myosin-10	229	178	138	1.09153	8.21675e-14
38	1	O95613	O95613	PCNT	Pericentrin	378.04	173	172	1.27115	4.21017e-17
39	1	Q96T58	Q96T58	SPEN	Msx2-interacting protein	402.25	170	170	0.924581	3.81092e-10
40	1	Q00610	Q00610	CLTC	Clathrin heavy chain 1	191.61	168	140	0.958977	1.70483e-07
41	1	O75691	O75691	UTP20	Small subunit processome component 20 homolog	318.39	163	163	1.04125	5.03095e-08
42	1	Q14008	Q14008	CKAP5	Cytoskeleton-associated protein 5	225.49	162	162	0.935267	1.19344e-11
43	1	Q5THJ4	Q5THJ4	VPS13D	Intermembrane lipid transfer protein VPS13D	491.92	161	161	1.06254	2.0496e-06
44	1	Q8NEZ4	Q8NEZ4	KMT2C	Histone-lysine N-methyltransferase 2C	541.37	161	154	0.957814	0.000107246
45	1	Q8IZT6	Q8IZT6	ASPM	Abnormal spindle-like microcephaly-associated protein	409.8	160	160	0.932807	7.05489e-08
46	1	Q8TCU4	Q8TCU4	ALMS1	Centrosome-associated protein ALMS1	461.06	160	160	0.888312	1.79668e-09
47	1	P07814	P07814	EPRS1	Bifunctional glutamate/proline--tRNA ligase	170.59	160	159	1.15285	1.85695e-16
48	1	Q93008	Q93008	USP9X	Ubiquitin carboxyl-terminal hydrolase 9X	290.46	159	93	0.976942	7.17646e-06
49	1	Q9ULT8	Q9ULT8	HECTD1	E3 ubiquitin-protein ligase HECTD1	289.37	158	158	0.937276	2.44782e-10
50	1	Q70CQ2	Q70CQ2	USP34	Ubiquitin carboxyl-terminal hydrolase 34	404.23	157	157	1.03113	3.20937e-05
51	1	Q14315	Q14315	FLNC	Filamin-C	291.02	157	140	0.812225	5.52713e-18
52	1	Q07954	Q07954	LRP1	Prolow-density lipoprotein receptor-related protein 1	504.61	155	153	1.2414	5.13452e-13
53	1	P12270	P12270	TPR	Nucleoprotein TPR	267.29	154	154	0.957961	1.79862e-08
54	1	Q13085	Q13085	ACACA	Acetyl-CoA carboxylase 1	265.55	154	133	1.05664	8.24992e-10
55	1	Q02224	Q02224	CENPE	Centromere-associated protein E	316.42	153	152	0.808527	3.20406e-11
56	1	Q96Q15	Q96Q15	SMG1	Serine/threonine-protein kinase SMG1	410.5	153	143	1.02865	0.00128372
57	1	A5YKK6	A5YKK6	CNOT1	CCR4-NOT transcription complex subunit 1	266.94	152	152	1.0015	0.89972
58	1	Q15751	Q15751	HERC1	Probable E3 ubiquitin-protein ligase HERC1	532.23	152	152	1.00859	0.260654
59	1	Q9Y520	Q9Y520	PRRC2C	Protein PRRC2C	316.91	152	146	0.927961	3.13531e-09
60	1	P27708	P27708	CAD	Multifunctional protein CAD	242.98	151	147	1.01718	0.001393
61	1	Q12830	Q12830	BPTF	Nucleosome-remodeling factor subunit BPTF	338.26	149	149	1.03852	7.06415e-07
62	1	P21359	P21359	NF1	Neurofibromin	319.37	148	148	0.957534	1.96237e-07
63	1	Q8N3C0	Q8N3C0	ASCC3	Activating signal cointegrator 1 complex subunit 3	251.46	147	147	0.953665	1.29062e-09
64	1	O15020	O15020	SPTBN2	Spectrin beta chain, non-erythrocytic 2	271.32	147	133	1.02573	1.01871e-08
65	1	P51587	P51587	BRCA2	Breast cancer type 2 susceptibility protein	384.23	146	146	1.01721	0.0418071
66	1	Q5VT06	Q5VT06	CEP350	Centrosome-associated protein 350	350.93	146	146	1.03685	2.28765e-05
67	1	Q03164	Q03164	KMT2A	Histone-lysine N-methyltransferase 2A	431.76	146	138	1.11826	3.62994e-11
68	1	P50851	P50851	LRBA	Lipopolysaccharide-responsive and beige-like anchor protein	319.11	146	134	1.1078	3.23743e-15
69	1	Q13315	Q13315	ATM	Serine-protein kinase ATM	350.69	143	143	1.05557	5.17523e-07
70	1	Q14690	Q14690	PDCD11	Protein RRP5 homolog	208.7	142	142	1.07614	1.80426e-11
71	1	Q9Y4D8	Q9Y4D8	HECTD4	Probable E3 ubiquitin-protein ligase HECTD4	439.34	142	142	1.11919	1.43423e-09
72	1	P42345	P42345	MTOR	Serine/threonine-protein kinase mTOR	288.89	141	141	1.14289	1.58928e-12
73	1	Q96RL7	Q96RL7	VPS13A	Intermembrane lipid transfer protein VPS13A	360.28	141	141	0.941868	4.13752e-07
74	1	O14686	O14686	KMT2D	Histone-lysine N-methyltransferase 2D	593.39	141	134	1.05422	1.41111e-07
75	1	Q14839	Q14839	CHD4	Chromodomain-helicase-DNA-binding protein 4	218	141	109	0.969056	3.22775e-06
76	1	P42858	P42858	HTT	Huntingtin	347.6	140	140	0.975684	0.00186608
77	1	Q14980	Q14980	NUMA1	Nuclear mitotic apparatus protein 1	238.26	140	138	1.09561	2.11398e-14
78	1	O15078	O15078	CEP290	Centrosomal protein of 290 kDa	290.39	139	138	1.00118	0.838496
79	1	P42704	P42704	LRPPRC	Leucine-rich PPR motif-containing protein, mitochondrial	157.91	139	138	1.07576	9.93757e-10
80	1	P13639	P13639	EEF2	Elongation factor 2	95.34	139	137	0.935851	3.6181e-07
81	1	P24928	P24928	POLR2A	DNA-directed RNA polymerase II subunit RPB1	217.18	138	138	1.00952	0.0121964
82	1	Q12789	Q12789	GTF3C1	General transcription factor 3C polypeptide 1	238.87	137	137	1.02618	2.61517e-06
83	1	Q13439	Q13439	GOLGA4	Golgin subfamily A member 4	261.14	137	136	0.934866	1.65367e-08
84	1	O43149	O43149	ZZEF1	Zinc finger ZZ-type and EF-hand domain-containing protein 1	331.08	136	136	1.01987	0.00617604
85	1	O75962	O75962	TRIO	Triple functional domain protein	346.9	136	118	1.06068	7.66637e-07
86	1	Q13535	Q13535	ATR	Serine/threonine-protein kinase ATR	301.37	135	135	0.926207	2.57093e-10
87	1	O95071	O95071	UBR5	E3 ubiquitin-protein ligase UBR5	309.35	134	134	1.02111	0.000122402
88	1	P52272	P52272	HNRNPM	Heterogeneous nuclear ribonucleoprotein M	77.52	134	134	1.05898	9.19031e-06
89	1	Q14152	Q14152	EIF3A	Eukaryotic translation initiation factor 3 subunit A	166.57	134	134	0.98222	0.00102075
90	1	Q9P2D1	Q9P2D1	CHD7	Chromodomain-helicase-DNA-binding protein 7	335.93	134	104	0.979637	0.00259567
91	1	Q08211	Q08211	DHX9	ATP-dependent RNA helicase A	140.96	133	133	0.985783	0.0294537
92	1	Q9UPU5	Q9UPU5	USP24	Ubiquitin carboxyl-terminal hydrolase 24	294.37	132	132	1.00154	0.828192
93	1	Q8NFC6	Q8NFC6	BOD1L1	Biorientation of chromosomes in cell division protein 1-like 1	330.47	132	127	1.05549	3.32889e-08
94	1	Q68DQ2	Q68DQ2	CRYBG3	Very large A-kinase anchor protein	330.63	131	131	0.895088	8.19445e-09
95	1	Q9H583	Q9H583	HEATR1	HEAT repeat-containing protein 1	242.37	131	131	0.978943	6.17348e-05
96	1	P53396	P53396	ACLY	ATP-citrate synthase	120.84	130	130	1.1916	2.29932e-15
97	1	P53621	P53621	COPA	Coatomer subunit alpha	138.35	130	130	0.941823	3.9014e-10
98	1	P09874	P09874	PARP1	Poly [ADP-ribose] polymerase 1	113.08	129	129	1.11724	4.03088e-11
99	1	Q12923	Q12923	PTPN13	Tyrosine-protein phosphatase non-receptor type 13	276.91	129	129	1.41875	1.59698e-18
100	1	Q5UIP0	Q5UIP0	RIF1	Telomere-associated protein RIF1	274.47	129	129	1.02799	3.04572e-05
101	1	Q6KC79	Q6KC79	NIPBL	Nipped-B-like protein	316.05	129	129	1.08015	1.21286e-08
102	1	Q92621	Q92621	NUP205	Nuclear pore complex protein Nup205	227.92	129	129	0.902293	9.91517e-12
103	1	O75165	O75165	DNAJC13	DnaJ homolog subfamily C member 13	254.41	128	128	1.00144	0.706353
104	1	Q07864	Q07864	POLE	DNA polymerase epsilon catalytic subunit A	261.52	128	128	0.926463	3.59915e-11
105	1	Q7Z406	Q7Z406	MYH14	Myosin-14	227.87	127	108	0.952826	9.74496e-06
106	1	A6NHR9	A6NHR9	SMCHD1	Structural maintenance of chromosomes flexible hinge domain-containing protein 1	226.37	126	126	1.07	1.34623e-10
107	1	Q9Y4G6	Q9Y4G6	TLN2	Talin-2	271.61	126	105	1.07388	1.20742e-07
108	1	P55196	P55196	AFDN	Afadin	206.8	125	125	1.09608	1.37467e-11
109	1	P18206	P18206	VCL	Vinculin	123.8	123	123	0.97893	0.000324579
110	1	Q86UP3	Q86UP3	ZFHX4	Zinc finger homeobox protein 4	393.73	123	97	0.912211	4.17609e-07
111	1	Q9HCK8	Q9HCK8	CHD8	Chromodomain-helicase-DNA-binding protein 8	290.52	123	97	0.928242	1.26009e-10
112	1	P35573	P35573	AGL	Glycogen debranching enzyme	174.76	122	122	0.957058	4.4367e-07
113	1	Q02880	Q02880	TOP2B	DNA topoisomerase 2-beta	183.27	122	98	1.05467	7.18075e-10
114	1	Q7Z7G8	Q7Z7G8	VPS13B	Intermembrane lipid transfer protein VPS13B	448.66	121	121	1.03225	0.000782636
115	1	P25054	P25054	APC	Adenomatous polyposis coli protein	311.65	121	120	0.926528	7.60992e-09
116	1	P11717	P11717	IGF2R	Cation-independent mannose-6-phosphate receptor	274.37	120	120	0.982292	0.000856308
117	1	Q5VYK3	Q5VYK3	ECPAS	Proteasome adapter and scaffold protein ECM29	204.29	120	120	1.10593	7.98178e-12
118	1	Q9UQ35	Q9UQ35	SRRM2	Serine/arginine repetitive matrix protein 2	299.62	120	120	1.00689	0.116037
119	1	Q96L73	Q96L73	NSD1	Histone-lysine N-methyltransferase, H3 lysine-36 specific	296.65	120	119	0.977414	0.0118432
120	1	Q15643	Q15643	TRIP11	Thyroid receptor-interacting protein 11	227.59	119	118	0.956661	1.35077e-06
121	1	Q5JSZ5	Q5JSZ5	PRRC2B	Protein PRRC2B	242.97	119	114	0.837278	4.08225e-11
122	1	O75376	O75376	NCOR1	Nuclear receptor corepressor 1	270.21	119	113	1.02728	0.000263815
123	1	Q8IWJ2	Q8IWJ2	GCC2	GRIP and coiled-coil domain-containing protein 2	195.91	119	113	0.908354	1.88235e-11
124	1	P42356	P42356	PI4KA	Phosphatidylinositol 4-kinase alpha	236.83	119	90	1.02468	1.93696e-05
125	1	Q96AY4	Q96AY4	TTC28	Tetratricopeptide repeat protein 28	270.88	118	118	1.10152	1.81134e-12
126	1	O95602	O95602	POLR1A	DNA-directed RNA polymerase I subunit RPA1	194.81	118	117	0.942878	2.75347e-08
127	1	P46940	P46940	IQGAP1	Ras GTPase-activating-like protein IQGAP1	189.25	118	110	1.01524	0.00838996
128	1	Q5JSL3	Q5JSL3	DOCK11	Dedicator of cytokinesis protein 11	237.67	118	110	1.1344	9.71181e-12
129	1	Q96N67	Q96N67	DOCK7	Dedicator of cytokinesis protein 7	242.56	118	105	1.04228	1.69461e-08
130	1	Q04637	Q04637	EIF4G1	Eukaryotic translation initiation factor 4 gamma 1	175.49	118	104	0.926792	1.31317e-10
131	1	O14578	O14578	CIT	Citron Rho-interacting kinase	231.43	116	116	0.980139	0.00702118
132	1	P50748	P50748	KNTC1	Kinetochore-associated protein 1	250.75	116	116	1.02843	0.000598963
133	1	Q9P2J5	Q9P2J5	LARS1	Leucine--tRNA ligase, cytoplasmic	134.47	116	116	1.21343	1.24165e-14
134	1	Q8IWI9	Q8IWI9	MGA	MAX gene-associated protein	336.16	116	115	0.981122	0.0147014
135	1	P46821	P46821	MAP1B	Microtubule-associated protein 1B	270.63	116	114	1.45173	1.17869e-17
136	1	P11388	P11388	TOP2A	DNA topoisomerase 2-alpha	174.39	116	92	0.951521	2.943e-07
137	1	Q14571	Q14571	ITPR2	Inositol 1,4,5-trisphosphate-gated calcium channel ITPR2	308.06	115	96	1.17235	4.39036e-11
138	1	Q8IZQ1	Q8IZQ1	WDFY3	WD repeat and FYVE domain-containing protein 3	395.26	114	114	1.03054	4.25883e-05
139	1	Q9BYW2	Q9BYW2	SETD2	Histone-lysine N-methyltransferase SETD2	287.6	114	114	0.968135	1.91681e-05
140	1	P48634	P48634	PRRC2A	Protein PRRC2A	228.86	113	107	0.966882	0.000695024
141	1	P46100	P46100	ATRX	Transcriptional regulator ATRX	282.59	112	112	1.05273	1.68167e-06
142	1	Q14683	Q14683	SMC1A	Structural maintenance of chromosomes protein 1A	143.23	112	112	1.04306	1.86664e-07
143	1	Q8N201	Q8N201	INTS1	Integrator complex subunit 1	244.3	112	112	1.01352	0.0307617
144	1	Q9BTC0	Q9BTC0	DIDO1	Death-inducer obliterator 1	243.87	112	111	1.03208	0.00013358
145	1	Q8TD26	Q8TD26	CHD6	Chromodomain-helicase-DNA-binding protein 6	305.41	112	96	1.07586	7.98546e-07
146	1	Q92538	Q92538	GBF1	Golgi-specific brefeldin A-resistance guanine nucleotide exchange factor 1	206.57	111	111	0.966243	7.82042e-06
147	1	Q07157	Q07157	TJP1	Tight junction protein ZO-1	195.46	111	109	1.03677	2.92395e-08
148	1	O60287	O60287	URB1	Nucleolar pre-ribosomal-associated protein 1	254.39	110	110	1.01641	0.0118389
149	1	Q8TDJ6	Q8TDJ6	DMXL2	DmX-like protein 2	339.64	110	107	1.01097	0.0994443
150	1	O75533	O75533	SF3B1	Splicing factor 3B subunit 1	145.83	109	109	1.01469	1.39014e-05
151	1	Q7KZ85	Q7KZ85	SUPT6H	Transcription elongation factor SPT6	199.07	109	109	0.991699	0.0356936
152	1	Q9BV73	Q9BV73	CEP250	Centrosome-associated protein CEP250	281.14	109	109	1.06843	1.06746e-06
153	1	Q12802	Q12802	AKAP13	A-kinase anchor protein 13	307.55	108	108	0.978589	0.0048625
154	1	Q8NG31	Q8NG31	KNL1	Kinetochore scaffold 1	265.39	108	108	0.828302	1.87629e-12
155	1	Q8WYP5	Q8WYP5	AHCTF1	Protein ELYS	252.5	108	108	1.00849	0.226918
156	1	O60306	O60306	AQR	RNA helicase aquarius	171.3	108	107	1.01834	0.00333887
157	1	A3KMH1	A3KMH1	VWA8	von Willebrand factor A domain-containing protein 8	214.82	107	107	1.02874	5.45494e-05
158	1	Q92878	Q92878	RAD50	DNA repair protein RAD50	153.89	107	107	1.10971	2.36211e-13
159	1	Q6W2J9	Q6W2J9	BCOR	BCL-6 corepressor	192.19	107	106	0.903374	1.67136e-10
160	1	Q8WZ42	Q8WZ42	TTN	Titin	3816.03	107	104	1.01588	0.265357
161	1	P10586	P10586	PTPRF	Receptor-type tyrosine-protein phosphatase F	212.88	107	96	1.03356	0.0001704
162	1	Q86UP2	Q86UP2	KTN1	Kinectin	156.28	106	106	1.00598	0.258209
163	1	Q9NTJ3	Q9NTJ3	SMC4	Structural maintenance of chromosomes protein 4	147.18	106	106	1.00675	0.163399
164	1	Q9UQE7	Q9UQE7	SMC3	Structural maintenance of chromosomes protein 3	141.54	106	106	1.03942	3.2502e-07
165	1	Q96L91	Q96L91	EP400	E1A-binding protein p400	343.49	106	104	1.06237	5.6482e-07
166	1	B2RTY4	B2RTY4	MYO9A	Unconventional myosin-IXa	292.71	106	101	1.02422	0.00784278
167	1	P26358	P26358	DNMT1	DNA (cytosine-5)-methyltransferase 1	183.17	105	105	0.933138	2.51918e-10
168	1	Q16531	Q16531	DDB1	DNA damage-binding protein 1	126.97	105	105	1.01688	0.00212192
169	1	Q5JRA6	Q5JRA6	MIA3	Transport and Golgi organization protein 1 homolog	213.7	105	105	1.10677	1.56002e-10
170	1	Q92614	Q92614	MYO18A	Unconventional myosin-XVIIIa	233.12	105	105	0.912807	4.93651e-10
171	1	Q9UIG0	Q9UIG0	BAZ1B	Tyrosine-protein kinase BAZ1B	170.9	105	105	1.06984	1.508e-08
172	1	Q8NFP9	Q8NFP9	NBEA	Neurobeachin	327.82	105	93	1.0542	3.56903e-05
173	1	Q13464	Q13464	ROCK1	Rho-associated protein kinase 1	158.17	105	92	1.06636	4.1685e-09
174	1	A2RRP1	A2RRP1	NBAS	NBAS subunit of NRZ tethering complex	268.57	104	104	1.14477	4.01624e-10
175	1	Q15393	Q15393	SF3B3	Splicing factor 3B subunit 3	135.58	104	104	0.99225	0.289641
176	1	Q92576	Q92576	PHF3	PHD finger protein 3	229.48	104	104	1.02975	0.000461339
177	1	Q93009	Q93009	USP7	Ubiquitin carboxyl-terminal hydrolase 7	128.3	104	104	1.05073	6.0502e-10
178	1	Q9Y5B9	Q9Y5B9	SUPT16H	FACT complex subunit SPT16	119.91	104	104	1.04102	2.01865e-06
179	1	O00410	O00410	IPO5	Importin-5	123.63	104	100	1.00015	0.979963
180	1	O94915	O94915	FRYL	Protein furry homolog-like	339.6	104	99	0.898568	4.00959e-11
181	1	Q9Y618	Q9Y618	NCOR2	Nuclear receptor corepressor 2	273.66	104	99	0.871161	3.62644e-10
182	1	Q86U86	Q86U86	PBRM1	Protein polybromo-1	192.95	103	103	1.06817	9.65162e-12
183	1	Q7L2E3	Q7L2E3	DHX30	ATP-dependent RNA helicase DHX30	133.94	102	102	0.939683	1.90428e-09
184	1	Q8TEQ6	Q8TEQ6	GEMIN5	Gem-associated protein 5	168.59	102	102	0.98653	0.00223671
185	1	Q9UK61	Q9UK61	TASOR	Protein TASOR	189.03	102	102	1.06881	1.76425e-07
186	1	Q9UPY3	Q9UPY3	DICER1	Endoribonuclease Dicer	218.68	102	102	0.99878	0.744751
187	1	Q5THK1	Q5THK1	PRR14L	Protein PRR14L	237.3	102	101	0.940644	3.48482e-07
188	1	P10809	P10809	HSPD1	60 kDa heat shock protein, mitochondrial	61.05	101	101	0.990992	0.388633
189	1	P41252	P41252	IARS1	Isoleucine--tRNA ligase, cytoplasmic	144.5	101	101	1.2499	6.82967e-19
190	1	Q9BQG0	Q9BQG0	MYBBP1A	Myb-binding protein 1A	148.85	101	101	1.12966	2.40713e-13
191	1	Q7Z333	Q7Z333	SETX	Probable helicase senataxin	302.88	101	100	0.964796	0.000327884
192	1	Q9Y6D5	Q9Y6D5	ARFGEF2	Brefeldin A-inhibited guanine nucleotide-exchange protein 2	202.04	101	74	0.9993	0.922795
193	1	P08238	P08238	HSP90AB1	Heat shock protein HSP 90-beta	83.26	101	44	0.990423	0.264596
194	1	P42285	P42285	MTREX	Exosome RNA helicase MTR4	117.8	100	100	0.964224	2.64229e-06
195	1	P49750	P49750	YLPM1	YLP motif-containing protein 1	241.65	100	100	1.04997	5.4776e-09
196	1	Q9Y6J0	Q9Y6J0	CABIN1	Calcineurin-binding protein cabin-1	246.35	100	100	0.979768	0.0498092
197	1	Q9Y485	Q9Y485	DMXL1	DmX-like protein 1	337.84	100	97	0.972015	0.0130035
198	1	P34932	P34932	HSPA4	Heat shock 70 kDa protein 4	94.33	100	95	0.99791	0.631654
199	1	Q7RTP6	Q7RTP6	MICAL3	[F-actin]-monooxygenase MICAL3	224.29	100	95	1.0278	0.00222024
200	1	O43432	O43432	EIF4G3	Eukaryotic translation initiation factor 4 gamma 3	176.65	100	85	1.01544	0.00269848
201	1	O60264	O60264	SMARCA5	SWI/SNF-related matrix-associated actin-dependent regulator of chromatin subfamily A member 5	121.91	100	73	1.0159	0.00909578
202	1	Q9Y6D6	Q9Y6D6	ARFGEF1	Brefeldin A-inhibited guanine nucleotide-exchange protein 1	208.77	100	73	1.0362	4.35221e-05
203	1	Q12873	Q12873	CHD3	Chromodomain-helicase-DNA-binding protein 3	226.59	100	65	0.986378	0.0072629
204	1	P22314	P22314	UBA1	Ubiquitin-like modifier-activating enzyme 1	117.85	99	99	1.07827	3.86314e-10
205	1	Q5VWN6	Q5VWN6	TASOR2	Protein TASOR 2	268.84	99	99	0.986953	0.0764381
206	1	Q9NVI1	Q9NVI1	FANCI	Fanconi anemia group I protein	149.32	99	99	1.05367	2.5507e-08
207	1	Q9UG01	Q9UG01	IFT172	Intraflagellar transport protein 172 homolog	197.58	99	99	1.06375	1.31641e-09
208	1	Q96BY7	Q96BY7	ATG2B	Autophagy-related protein 2 homolog B	232.76	99	97	1.02722	0.000445625
209	1	Q9BZ29	Q9BZ29	DOCK9	Dedicator of cytokinesis protein 9	236.45	99	91	1.10414	9.27769e-09
210	1	Q14676	Q14676	MDC1	Mediator of DNA damage checkpoint protein 1	226.67	98	98	1.0964	3.58261e-11
211	1	Q14997	Q14997	PSME4	Proteasome activator complex subunit 4	211.33	98	98	1.05447	4.23516e-08
212	1	Q6ZRS2	Q6ZRS2	SRCAP	Helicase SRCAP	343.55	98	98	1.09487	1.72183e-09
213	1	Q9BYK8	Q9BYK8	HELZ2	3'-5' exoribonuclease HELZ2	322.32	98	98	0.891954	7.26139e-10
214	1	P78559	P78559	MAP1A	Microtubule-associated protein 1A	305.49	98	96	0.769305	3.111e-16
215	1	Q3L8U1	Q3L8U1	CHD9	Chromodomain-helicase-DNA-binding protein 9	326.02	98	71	1.01959	0.0565171
216	1	P07900	P07900	HSP90AA1	Heat shock protein HSP 90-alpha	84.66	98	64	0.975965	0.000836431
217	1	P27816	P27816	MAP4	Microtubule-associated protein 4	121	97	97	1.03491	5.32758e-08
218	1	P53618	P53618	COPB1	Coatomer subunit beta	107.14	97	97	0.931892	7.92848e-09
219	1	P55265	P55265	ADAR	Double-stranded RNA-specific adenosine deaminase	136.07	97	97	1.06088	1.00772e-07
220	1	Q9BY89	Q9BY89	KIAA1671	Uncharacterized protein KIAA1671	196.71	97	97	0.904178	3.9954e-09
221	1	Q9HAV4	Q9HAV4	XPO5	Exportin-5	136.31	97	97	1.02267	0.00164896
222	1	Q9C0D5	Q9C0D5	TANC1	Protein TANC1	202.22	97	96	0.906768	1.48624e-09
223	1	P11586	P11586	MTHFD1	C-1-tetrahydrofolate synthase, cytoplasmic	101.53	97	95	1.06781	9.12767e-08
224	1	Q14185	Q14185	DOCK1	Dedicator of cytokinesis protein 1	215.35	97	92	0.995473	0.426442
225	1	Q8WWQ0	Q8WWQ0	PHIP	PH-interacting protein	206.69	97	90	1.07402	1.59993e-11
226	1	Q9Y5S2	Q9Y5S2	CDC42BPB	Serine/threonine-protein kinase MRCK beta	194.32	97	85	1.04526	1.20946e-06
227	1	O43707	O43707	ACTN4	Alpha-actinin-4	104.85	97	62	1.05051	6.80503e-09
228	1	P52948	P52948	NUP98	Nuclear pore complex protein Nup98-Nup96	197.58	96	96	0.990877	0.0814029
229	1	Q7KZF4	Q7KZF4	SND1	Staphylococcal nuclease domain-containing protein 1	102	96	96	1.13804	2.20343e-14
230	1	Q9H6S0	Q9H6S0	YTHDC2	3'-5' RNA helicase YTHDC2	160.25	96	96	0.996129	0.561092
231	1	O14802	O14802	POLR3A	DNA-directed RNA polymerase III subunit RPC1	155.64	96	95	1.09695	5.24445e-12
232	1	P55072	P55072	VCP	Transitional endoplasmic reticulum ATPase	89.32	96	95	1.01031	0.128378
233	1	Q14517	Q14517	FAT1	Protocadherin Fat 1	506.27	96	95	0.906303	2.2846e-06
234	1	P14618	P14618	PKM	Pyruvate kinase PKM	57.94	96	94	1.01207	0.122926
235	1	O94822	O94822	LTN1	E3 ubiquitin-protein ligase listerin	200.55	95	95	0.962934	0.000265186
236	1	Q12888	Q12888	TP53BP1	TP53-binding protein 1	213.57	95	95	1.04571	5.9084e-06
237	1	Q9C0C2	Q9C0C2	TNKS1BP1	182 kDa tankyrase-1-binding protein	181.8	95	95	1.20118	8.61787e-14
238	1	Q86VP6	Q86VP6	CAND1	Cullin-associated NEDD8-dissociated protein 1	136.38	95	92	0.997855	0.542593
239	1	Q13459	Q13459	MYO9B	Unconventional myosin-IXb	243.4	95	90	0.972803	0.00211135
240	1	O75179	O75179	ANKRD17	Ankyrin repeat domain-containing protein 17	274.26	95	74	0.899457	1.26011e-10
241	1	O14715	O14715	RGPD8	RANBP2-like and GRIP domain-containing protein 8	198.99	95	4	0.89066	1.05051e-11
242	1	Q99666	Q99666	RGPD6	RANBP2-like and GRIP domain-containing protein 5/6	198.92	95	4	0.753896	4.92754e-07
243	1	Q3V6T2	Q3V6T2	CCDC88A	Girdin	216.04	94	94	0.967622	3.95057e-05
244	1	Q13576	Q13576	IQGAP2	Ras GTPase-activating-like protein IQGAP2	180.58	94	89	1.024	8.19219e-06
245	1	O75116	O75116	ROCK2	Rho-associated protein kinase 2	160.9	94	81	1.05948	1.42768e-07
246	1	Q12756	Q12756	KIF1A	Kinesin-like protein KIF1A	191.06	94	72	1.17085	5.06641e-12
247	1	O60281	O60281	ZNF292	Zinc finger protein 292	304.82	93	93	1.04711	0.000114391
248	1	P26640	P26640	VARS1	Valine--tRNA ligase	140.48	93	93	1.05465	1.09835e-08
249	1	P52701	P52701	MSH6	DNA mismatch repair protein Msh6	152.79	93	93	0.968976	9.89008e-06
250	1	Q08378	Q08378	GOLGA3	Golgin subfamily A member 3	167.35	93	93	1.04519	2.23743e-08
251	1	Q14669	Q14669	TRIP12	E3 ubiquitin-protein ligase TRIP12	220.43	93	93	0.855772	4.73151e-15
252	1	Q6PGP7	Q6PGP7	SKIC3	Superkiller complex protein 3	175.49	93	93	1.02654	7.68847e-06
253	1	Q9H1A4	Q9H1A4	ANAPC1	Anaphase-promoting complex subunit 1	216.5	93	93	0.988424	0.13677
254	1	Q7Z460	Q7Z460	CLASP1	CLIP-associating protein 1	169.45	93	81	1.00722	0.128338
255	1	P28340	P28340	POLD1	DNA polymerase delta catalytic subunit	123.63	92	92	1.02225	0.000273905
256	1	Q14966	Q14966	ZNF638	Zinc finger protein 638	220.62	92	92	1.03493	7.97701e-05
257	1	Q15058	Q15058	KIF14	Kinesin-like protein KIF14	186.49	92	92	0.87383	1.26125e-13
258	1	Q5VUA4	Q5VUA4	ZNF318	Zinc finger protein 318	251.11	92	92	0.998938	0.894388
259	1	Q6YHU6	Q6YHU6	THADA	tRNA (32-2'-O)-methyltransferase regulator THADA	219.61	92	92	1.0136	0.043424
260	1	Q96JI7	Q96JI7	SPG11	Spatacsin	278.87	92	92	1.0347	0.007955
261	1	Q96Q89	Q96Q89	KIF20B	Kinesin-like protein KIF20B	210.63	92	92	0.897746	2.66557e-10
262	1	P51610	P51610	HCFC1	Host cell factor 1	208.73	92	91	1.02979	0.000168097
263	1	Q9NS87	Q9NS87	KIF15	Kinesin-like protein KIF15	160.16	92	91	0.989569	0.14387
264	1	Q8N4C6	Q8N4C6	NIN	Ninein	243.25	92	90	0.910669	1.25308e-07
265	1	Q9P2D3	Q9P2D3	HEATR5B	HEAT repeat-containing protein 5B	224.3	92	90	0.807108	1.23583e-10
266	1	O00443	O00443	PIK3C2A	Phosphatidylinositol 4-phosphate 3-kinase C2 domain-containing subunit alpha	190.68	91	91	0.955631	7.99245e-06
267	1	O15027	O15027	SEC16A	Protein transport protein Sec16A	251.89	91	91	1.02254	0.0186604
268	1	O95347	O95347	SMC2	Structural maintenance of chromosomes protein 2	135.66	91	91	0.992908	0.206506
269	1	Q15021	Q15021	NCAPD2	Condensin complex subunit 1	157.18	91	91	0.976014	2.33233e-05
270	1	Q6P2E9	Q6P2E9	EDC4	Enhancer of mRNA-decapping protein 4	151.66	91	91	1.01317	0.0418909
271	1	Q96QE3	Q96QE3	ATAD5	ATPase family AAA domain-containing protein 5	207.57	91	91	0.960536	0.000255035
272	1	Q15075	Q15075	EEA1	Early endosome antigen 1	162.47	91	90	1.03094	2.93738e-06
273	1	Q9UGU0	Q9UGU0	TCF20	Transcription factor 20	211.77	91	90	1.14827	2.05069e-12
274	1	Q93074	Q93074	MED12	Mediator of RNA polymerase II transcription subunit 12	243.08	91	86	0.926822	6.98586e-08
275	1	Q9NTI5	Q9NTI5	PDS5B	Sister chromatid cohesion protein PDS5 homolog B	164.67	91	81	1.08537	8.09991e-09
276	1	Q9Y4I1	Q9Y4I1	MYO5A	Unconventional myosin-Va	215.4	91	79	1.04414	0.000145734
277	1	Q14643	Q14643	ITPR1	Inositol 1,4,5-trisphosphate-gated calcium channel ITPR1	313.93	91	74	1.12801	1.72282e-06
278	1	Q5SW79	Q5SW79	CEP170	Centrosomal protein of 170 kDa	175.29	91	73	1.01534	0.000240071
279	1	P18583	P18583	SON	Protein SON	263.83	90	90	0.978042	3.09336e-05
280	1	P42694	P42694	HELZ	Probable helicase with zinc finger domain	218.97	90	90	1.01069	0.0449625
281	1	Q9Y2L1	Q9Y2L1	DIS3	Exosome complex exonuclease RRP44	109	90	90	1.03877	5.62057e-07
282	1	P58107	P58107	EPPK1	Epiplakin	555.66	90	82	0.790496	1.34617e-10
283	1	Q29RF7	Q29RF7	PDS5A	Sister chromatid cohesion protein PDS5 homolog A	150.83	90	80	1.0239	0.000148044
284	1	O60333	O60333	KIF1B	Kinesin-like protein KIF1B	204.48	90	67	0.913799	8.09674e-10
285	1	Q92793	Q92793	CREBBP	CREB-binding protein	265.35	90	60	0.934272	1.32477e-07
286	1	O14980	O14980	XPO1	Exportin-1	123.39	89	89	1.0223	0.000119702
287	1	O15067	O15067	PFAS	Phosphoribosylformylglycinamidine synthase	144.73	89	89	1.0071	0.306146
288	1	Q68DK2	Q68DK2	ZFYVE26	Zinc finger FYVE domain-containing protein 26	284.6	89	89	1.02657	0.00854909
289	1	Q8IWV8	Q8IWV8	UBR2	E3 ubiquitin-protein ligase UBR2	200.54	89	89	0.865888	9.13272e-11
290	1	Q14160	Q14160	SCRIB	Protein scribble homolog	177.72	89	87	1.00801	0.249497
291	1	Q9NYU2	Q9NYU2	UGGT1	UDP-glucose:glycoprotein glucosyltransferase 1	177.19	89	84	1.12011	1.044e-12
292	1	Q12906	Q12906	ILF3	Interleukin enhancer-binding factor 3	95.34	89	81	1.08017	3.75647e-10
293	1	Q14573	Q14573	ITPR3	Inositol 1,4,5-trisphosphate-gated calcium channel ITPR3	304.11	89	79	1.0748	0.000240713
294	1	Q5VT25	Q5VT25	CDC42BPA	Serine/threonine-protein kinase MRCK alpha	197.31	89	78	1.15168	2.18776e-11
295	1	P13010	P13010	XRCC5	X-ray repair cross-complementing protein 5	82.7	88	88	0.997406	0.679215
296	1	P35606	P35606	COPB2	Coatomer subunit beta'	102.49	88	88	0.901042	4.77309e-12
297	1	Q15154	Q15154	PCM1	Pericentriolar material 1 protein	228.56	88	88	0.882608	1.8239e-12
298	1	Q69YN4	Q69YN4	VIRMA	Protein virilizer homolog	202.02	88	88	1.00753	0.193206
299	1	Q99460	Q99460	PSMD1	26S proteasome non-ATPase regulatory subunit 1	105.84	88	88	0.988148	0.0123954
300	1	Q9BZF9	Q9BZF9	UACA	Uveal autoantigen with coiled-coil domains and ankyrin repeats	162.51	88	88	0.946774	3.52606e-05
301	1	O14497	O14497	ARID1A	AT-rich interactive domain-containing protein 1A	242.04	88	85	1.02426	0.00368969
302	1	Q7LBC6	Q7LBC6	KDM3B	Lysine-specific demethylase 3B	191.58	88	85	1.0265	9.64495e-06
303	1	Q8N1I0	Q8N1I0	DOCK4	Dedicator of cytokinesis protein 4	225.21	88	84	1.02896	0.00501487
304	1	O14646	O14646	CHD1	Chromodomain-helicase-DNA-binding protein 1	196.69	88	73	0.967966	2.4507e-05
305	1	P63261	P63261	ACTG1	Actin, cytoplasmic 2	41.79	88	5	0.859229	1.41312e-09
306	1	O14654	O14654	IRS4	Insulin receptor substrate 4	133.77	87	87	0.95045	2.24027e-08
307	1	O75694	O75694	NUP155	Nuclear pore complex protein Nup155	155.2	87	87	0.927801	5.1663e-10
308	1	P98164	P98164	LRP2	Low-density lipoprotein receptor-related protein 2	521.96	87	87	1.12753	4.9823e-08
309	1	Q00341	Q00341	HDLBP	Vigilin	141.44	87	87	0.962042	5.5529e-06
310	1	Q8NI27	Q8NI27	THOC2	THO complex subunit 2	182.77	87	87	1.0506	5.3634e-08
311	1	Q9Y2I7	Q9Y2I7	PIKFYVE	1-phosphatidylinositol 3-phosphate 5-kinase	237.14	87	87	1.03556	0.00366589
312	1	O60610	O60610	DIAPH1	Protein diaphanous homolog 1	141.35	87	86	1.06118	2.38336e-10
313	1	Q5JTH9	Q5JTH9	RRP12	RRP12-like protein	143.7	87	86	1.09852	2.86946e-11
314	1	Q92598	Q92598	HSPH1	Heat shock protein 105 kDa	96.86	87	82	0.88457	3.8824e-11
315	1	P16615	P16615	ATP2A2	Sarcoplasmic/endoplasmic reticulum calcium ATPase 2	114.76	87	58	1.10145	3.82472e-11
316	1	P12814	P12814	ACTN1	Alpha-actinin-1	103.06	87	50	0.962382	1.87042e-06
317	1	P60709	P60709	ACTB	Actin, cytoplasmic 1	41.74	87	4	0.95655	0.14851
318	1	P48643	P48643	CCT5	T-complex protein 1 subunit epsilon	59.67	86	86	1.00873	0.245305
319	1	P55060	P55060	CSE1L	Exportin-2	110.42	86	86	1.01054	0.183642
320	1	Q00839	Q00839	HNRNPU	Heterogeneous nuclear ribonucleoprotein U	90.58	86	86	1.02596	0.0143252
321	1	Q8N1F7	Q8N1F7	NUP93	Nuclear pore complex protein Nup93	93.49	86	86	0.958997	4.9406e-09
322	1	Q9H0A0	Q9H0A0	NAT10	RNA cytidine acetyltransferase	115.73	86	86	1.08668	7.86683e-14
323	1	Q6GYQ0	Q6GYQ0	RALGAPA1	Ral GTPase-activating protein subunit alpha-1	229.83	86	85	1.05891	1.80776e-05
324	1	Q15029	Q15029	EFTUD2	116 kDa U5 small nuclear ribonucleoprotein component	109.44	86	84	0.970489	5.99501e-06
325	1	Q96SN8	Q96SN8	CDK5RAP2	CDK5 regulatory subunit-associated protein 2	215.04	86	84	0.918549	3.53265e-07
326	1	O95248	O95248	SBF1	Myotubularin-related protein 5	208.44	86	83	0.956469	3.45342e-05
327	1	Q86VI3	Q86VI3	IQGAP3	Ras GTPase-activating-like protein IQGAP3	184.7	86	81	1.0726	3.90823e-08
328	1	Q9BXJ9	Q9BXJ9	NAA15	N-alpha-acetyltransferase 15, NatA auxiliary subunit	101.27	86	71	0.95119	2.81443e-08
329	1	P08133	P08133	ANXA6	Annexin A6	75.87	85	85	0.948163	1.81857e-09
330	1	P33992	P33992	MCM5	DNA replication licensing factor MCM5	82.29	85	85	1.01049	0.150543
331	1	P49368	P49368	CCT3	T-complex protein 1 subunit gamma	60.53	85	85	0.993765	0.244111
332	1	P50990	P50990	CCT8	T-complex protein 1 subunit theta	59.62	85	85	1.02342	0.00321174
333	1	Q02952	Q02952	AKAP12	A-kinase anchor protein 12	191.48	85	85	0.775792	2.22946e-16
334	1	Q8IZH2	Q8IZH2	XRN1	5'-3' exoribonuclease 1	194.11	85	85	1.0188	0.000569915
335	1	Q92797	Q92797	SYMPK	Symplekin	141.15	85	85	1.09685	1.06414e-12
336	1	Q9NRL2	Q9NRL2	BAZ1A	Bromodomain adjacent to zinc finger domain protein 1A	178.7	85	85	0.867637	8.28133e-14
337	1	O15230	O15230	LAMA5	Laminin subunit alpha-5	399.74	85	83	0.75434	1.82558e-14
338	1	Q7Z478	Q7Z478	DHX29	ATP-dependent RNA helicase DHX29	155.24	85	83	0.935777	6.78531e-09
339	1	Q8IVF2	Q8IVF2	AHNAK2	Protein AHNAK2	616.63	85	83	0.685883	1.60509e-12
340	1	Q9Y678	Q9Y678	COPG1	Coatomer subunit gamma-1	97.72	85	77	0.927076	1.74896e-10
341	1	P53675	P53675	CLTCL1	Clathrin heavy chain 2	187.03	85	57	1.00767	0.104372
342	1	P22102	P22102	GART	Trifunctional purine biosynthetic protein adenosine-3	107.77	84	84	1.06662	2.13944e-08
343	1	Q14697	Q14697	GANAB	Neutral alpha-glucosidase AB	106.87	84	84	1.14456	3.07751e-11
344	1	Q5SRE5	Q5SRE5	NUP188	Nucleoporin NUP188	196.04	84	84	0.911795	2.64972e-09
345	1	Q7L014	Q7L014	DDX46	Probable ATP-dependent RNA helicase DDX46	117.36	84	84	0.979036	0.000780171
346	1	Q86XI2	Q86XI2	NCAPG2	Condensin-2 complex subunit G2	130.96	84	84	0.964579	5.13535e-06
347	1	Q8TEP8	Q8TEP8	CEP192	Centrosomal protein of 192 kDa	279.11	84	84	0.96541	0.0017684
348	1	O75153	O75153	CLUH	Clustered mitochondria protein homolog	146.67	84	83	0.839058	4.49055e-13
349	1	Q9UMN6	Q9UMN6	KMT2B	Histone-lysine N-methyltransferase 2B	293.51	84	76	1.06852	5.17118e-07
350	1	P13797	P13797	PLS3	Plastin-3	70.81	84	73	0.936774	2.59986e-07
351	1	P06737	P06737	PYGL	Glycogen phosphorylase, liver form	97.15	84	69	1.2383	3.25312e-16
352	1	Q15911	Q15911	ZFHX3	Zinc finger homeobox protein 3	404.42	84	58	1.02992	0.00279454
353	1	P30876	P30876	POLR2B	DNA-directed RNA polymerase II subunit RPB2	133.9	83	83	0.992608	0.134173
354	1	P49815	P49815	TSC2	Tuberin	200.61	83	83	0.922456	4.68975e-08
355	1	Q13200	Q13200	PSMD2	26S proteasome non-ATPase regulatory subunit 2	100.2	83	83	0.983126	0.00159739
356	1	Q96JM2	Q96JM2	ZNF462	Zinc finger protein 462	284.69	83	83	1.04698	0.00248456
357	1	Q99707	Q99707	MTR	Methionine synthase	140.53	83	83	1.0939	3.91967e-09
358	1	Q9ULH0	Q9ULH0	KIDINS220	Kinase D-interacting substrate of 220 kDa	196.54	83	83	0.975284	0.000616439
359	1	P33176	P33176	KIF5B	Kinesin-1 heavy chain	109.68	83	62	1.02071	0.00313235
360	1	P51532	P51532	SMARCA4	Transcription activator BRG1	184.65	83	55	1.02838	0.00151887
361	1	O14981	O14981	BTAF1	TATA-binding protein-associated factor 172	206.89	82	82	1.02469	0.000607757
362	1	P49588	P49588	AARS1	Alanine--tRNA ligase, cytoplasmic	106.81	82	82	1.27597	9.79716e-17
363	1	Q08J23	Q08J23	NSUN2	RNA cytosine C(5)-methyltransferase NSUN2	86.47	82	82	0.996426	0.614195
364	1	Q14674	Q14674	ESPL1	Separin	233.18	82	82	0.902891	1.02461e-07
365	1	Q5T011	Q5T011	SZT2	KICSTOR complex protein SZT2	378.03	82	82	1.11385	1.97102e-06
366	1	Q92547	Q92547	TOPBP1	DNA topoisomerase 2-binding protein 1	170.68	82	82	0.937053	8.75266e-08
367	1	Q9H0D6	Q9H0D6	XRN2	5'-3' exoribonuclease 2	108.58	82	82	1.0184	0.0085204
368	1	Q9UM54	Q9UM54	MYO6	Unconventional myosin-VI	149.69	82	82	1.10306	2.19938e-12
369	1	O75970	O75970	MPDZ	Multiple PDZ domain protein	221.62	82	81	1.0388	2.92745e-05
370	1	O43491	O43491	EPB41L2	Band 4.1-like protein 2	112.59	82	73	0.982093	0.00305232
371	1	Q5TZA2	Q5TZA2	CROCC	Rootletin	228.42	82	73	1.2189	1.2795e-09
372	1	O75122	O75122	CLASP2	CLIP-associating protein 2	141.06	82	70	1.02968	6.375e-05
373	1	Q01484	Q01484	ANK2	Ankyrin-2	433.71	82	70	1.47221	9.84918e-16
374	1	Q8N3U4	Q8N3U4	STAG2	Cohesin subunit SA-2	141.33	82	68	1.01672	0.00361485
375	1	Q8IWZ3	Q8IWZ3	ANKHD1	Ankyrin repeat and KH domain-containing protein 1	269.46	82	61	0.947088	4.19324e-06
376	1	P28370	P28370	SMARCA1	Probable global transcription activator SNF2L1	122.6	82	55	0.964603	0.000100858
377	1	Q7L576	Q7L576	CYFIP1	Cytoplasmic FMR1-interacting protein 1	145.18	82	47	1.05564	3.926e-09
378	1	O60293	O60293	ZFC3H1	Zinc finger C3H1 domain-containing protein	226.36	81	81	1.05721	4.15939e-06
379	1	P25391	P25391	LAMA1	Laminin subunit alpha-1	337.08	81	81	1.01331	0.536623
380	1	P49790	P49790	NUP153	Nuclear pore complex protein Nup153	153.94	81	81	1.03311	1.68935e-05
381	1	P49915	P49915	GMPS	GMP synthase [glutamine-hydrolyzing]	76.72	81	81	0.979197	0.00238386
382	1	Q12768	Q12768	WASHC5	WASH complex subunit 5	134.29	81	81	1.0134	0.0463821
383	1	Q92900	Q92900	UPF1	Regulator of nonsense transcripts 1	124.35	81	81	1.01325	0.0187288
384	1	Q14203	Q14203	DCTN1	Dynactin subunit 1	141.69	81	80	1.07174	1.59919e-11
385	1	Q5SZK8	Q5SZK8	FREM2	FRAS1-related extracellular matrix protein 2	351.17	81	80	0.853281	2.11812e-08
386	1	Q8TDY2	Q8TDY2	RB1CC1	RB1-inducible coiled-coil protein 1	183.09	81	80	0.988552	0.085842
387	1	Q9Y2A7	Q9Y2A7	NCKAP1	Nck-associated protein 1	128.79	81	78	1.02994	5.64625e-05
388	1	P26639	P26639	TARS1	Threonine--tRNA ligase 1, cytoplasmic	83.44	81	76	1.13232	6.48634e-13
389	1	P30622	P30622	CLIP1	CAP-Gly domain-containing linker protein 1	162.25	81	75	1.02298	0.00413371
390	1	Q12955	Q12955	ANK3	Ankyrin-3	480.41	81	69	1.11962	7.87952e-11
391	1	O14647	O14647	CHD2	Chromodomain-helicase-DNA-binding protein 2	211.34	81	66	1.34692	2.57632e-13
392	1	O94906	O94906	PRPF6	Pre-mRNA-processing factor 6	106.92	80	80	1.05618	1.13663e-09
393	1	P38398	P38398	BRCA1	Breast cancer type 1 susceptibility protein	207.72	80	80	1.00771	0.387852
394	1	P42695	P42695	NCAPD3	Condensin-2 complex subunit D3	168.89	80	80	0.945009	1.70145e-07
395	1	P78371	P78371	CCT2	T-complex protein 1 subunit beta	57.49	80	80	0.977022	0.00170224
396	1	Q10570	Q10570	CPSF1	Cleavage and polyadenylation specificity factor subunit 1	160.88	80	80	1.09381	2.23213e-09
397	1	Q14C86	Q14C86	GAPVD1	GTPase-activating protein and VPS9 domain-containing protein 1	164.98	80	80	0.983528	0.00307801
398	1	Q6XZF7	Q6XZF7	DNMBP	Dynamin-binding protein	177.35	80	80	1.09573	3.843e-08
399	1	Q5VZ89	Q5VZ89	DENND4C	DENN domain-containing protein 4C	212.71	80	79	0.998807	0.884321
400	1	Q86XA9	Q86XA9	HEATR5A	HEAT repeat-containing protein 5A	222	80	78	0.973046	0.00805805
401	1	Q9UDY2	Q9UDY2	TJP2	Tight junction protein ZO-2	133.96	80	78	0.932678	1.39271e-09
402	1	O60271	O60271	SPAG9	C-Jun-amino-terminal kinase-interacting protein 4	146.21	80	71	1.08471	7.16473e-11
403	1	Q96F07	Q96F07	CYFIP2	Cytoplasmic FMR1-interacting protein 2	148.4	80	45	0.929487	1.06258e-06
404	1	P09884	P09884	POLA1	DNA polymerase alpha catalytic subunit	165.91	79	79	0.891778	2.73653e-12
405	1	P25205	P25205	MCM3	DNA replication licensing factor MCM3	90.98	79	79	1.0331	0.000100663
406	1	P29144	P29144	TPP2	Tripeptidyl-peptidase 2	138.35	79	79	1.01953	0.00165333
407	1	P31948	P31948	STIP1	Stress-induced-phosphoprotein 1	62.64	79	79	1.01058	0.0991882
408	1	Q13129	Q13129	RLF	Zinc finger protein Rlf	217.95	79	79	1.02832	0.0146781
409	1	Q13428	Q13428	TCOF1	Treacle protein	152.11	79	79	1.16415	1.13501e-13
410	1	Q15652	Q15652	JMJD1C	Probable JmjC domain-containing histone demethylation protein 2C	284.52	79	79	1.06471	0.000296627
411	1	Q562E7	Q562E7	WDR81	WD repeat-containing protein 81	211.7	79	79	1.06622	6.88082e-07
412	1	Q6R327	Q6R327	RICTOR	Rapamycin-insensitive companion of mTOR	192.22	79	79	1.1339	5.75705e-12
413	1	Q9UIF9	Q9UIF9	BAZ2A	Bromodomain adjacent to zinc finger domain protein 2A	211.2	79	79	0.943711	7.64839e-07
414	1	O15417	O15417	TNRC18	Trinucleotide repeat-containing gene 18 protein	314.52	79	78	0.878148	6.30318e-08
415	1	Q5T5Y3	Q5T5Y3	CAMSAP1	Calmodulin-regulated spectrin-associated protein 1	177.97	79	78	0.967216	0.00132532
416	1	P23246	P23246	SFPQ	Splicing factor, proline- and glutamine-rich	76.15	79	77	1.02251	0.00882084
417	1	Q96RT1	Q96RT1	ERBIN	Erbin	158.3	79	77	0.828934	1.04304e-13
418	1	O43143	O43143	DHX15	ATP-dependent RNA helicase DHX15	90.93	79	76	1.0293	2.73792e-05
419	1	Q8NFD5	Q8NFD5	ARID1B	AT-rich interactive domain-containing protein 1B	243.94	79	75	1.08395	2.31702e-07
420	1	Q9C091	Q9C091	GREB1L	GREB1-like protein	214.35	79	75	0.905748	1.03188e-09
421	1	Q14562	Q14562	DHX8	ATP-dependent RNA helicase DHX8	139.31	79	74	0.995832	0.533903
422	1	P11142	P11142	HSPA8	Heat shock cognate 71 kDa protein	70.9	79	57	0.867771	1.8712e-10
423	1	O60841	O60841	EIF5B	Eukaryotic translation initiation factor 5B	138.83	78	78	0.992406	0.0807811
424	1	O95163	O95163	ELP1	Elongator complex protein 1	150.25	78	78	0.951652	5.68945e-08
425	1	P23921	P23921	RRM1	Ribonucleoside-diphosphate reductase large subunit	90.07	78	78	0.817424	3.26889e-17
426	1	P35658	P35658	NUP214	Nuclear pore complex protein Nup214	213.62	78	78	0.984943	0.0121871
427	1	Q13435	Q13435	SF3B2	Splicing factor 3B subunit 2	100.23	78	78	1.02557	2.22587e-05
428	1	Q14527	Q14527	HLTF	Helicase-like transcription factor	113.93	78	78	0.919006	1.6704e-08
429	1	Q14566	Q14566	MCM6	DNA replication licensing factor MCM6	92.89	78	78	0.986961	0.00663606
430	1	Q7Z3U7	Q7Z3U7	MON2	Protein MON2 homolog	190.36	78	78	0.97382	0.0015449
431	1	Q8TEM1	Q8TEM1	NUP210	Nuclear pore membrane glycoprotein 210	205.11	78	78	0.953524	7.37649e-08
432	1	Q8WUM0	Q8WUM0	NUP133	Nuclear pore complex protein Nup133	128.98	78	78	0.911365	2.21442e-09
433	1	Q9H3U1	Q9H3U1	UNC45A	Protein unc-45 homolog A	103.08	78	78	0.94053	9.46978e-08
434	1	P19174	P19174	PLCG1	1-phosphatidylinositol 4,5-bisphosphate phosphodiesterase gamma-1	148.53	78	77	0.932227	1.37997e-06
435	1	Q4VCS5	Q4VCS5	AMOT	Angiomotin	118.09	78	74	0.812835	9.41673e-14
436	1	Q9UIW2	Q9UIW2	PLXNA1	Plexin-A1	211.07	78	58	0.988716	0.113951
437	1	P05023	P05023	ATP1A1	Sodium/potassium-transporting ATPase subunit alpha-1	112.9	78	47	0.931651	3.64183e-10
438	1	Q15155	Q15155	NOMO1	BOS complex subunit NOMO1	134.32	78	10	1.06612	0.0158668
439	1	O95425	O95425	SVIL	Supervillin	247.75	77	77	1.1528	2.26178e-09
440	1	P12956	P12956	XRCC6	X-ray repair cross-complementing protein 6	69.84	77	77	0.979928	0.0196884
441	1	Q15648	Q15648	MED1	Mediator of RNA polymerase II transcription subunit 1	168.48	77	77	0.999406	0.90619
442	1	Q6ZS30	Q6ZS30	NBEAL1	Neurobeachin-like protein 1	307.24	77	77	0.955043	0.000575546
443	1	Q9NR48	Q9NR48	ASH1L	Histone-lysine N-methyltransferase ASH1L	332.79	77	77	0.883626	4.15308e-06
444	1	Q5T5U3	Q5T5U3	ARHGAP21	Rho GTPase-activating protein 21	217.46	77	76	1.10108	1.62241e-10
445	1	Q9H2Y7	Q9H2Y7	ZNF106	Zinc finger protein 106	208.88	77	76	0.918711	6.36649e-10
446	1	Q5TAX3	Q5TAX3	TUT4	Terminal uridylyltransferase 4	185.17	77	73	1.05701	2.52005e-06
447	1	Q9P265	Q9P265	DIP2B	Disco-interacting protein 2 homolog B	171.49	77	71	1.04836	5.80323e-05
448	1	Q9P273	Q9P273	TENM3	Teneurin-3	300.95	77	69	0.919201	5.16999e-08
449	1	Q96HP0	Q96HP0	DOCK6	Dedicator of cytokinesis protein 6	229.56	77	66	1.00482	0.708786
450	1	P11216	P11216	PYGB	Glycogen phosphorylase, brain form	96.7	77	54	0.99502	0.495044
451	1	P55786	P55786	NPEPPS	Puromycin-sensitive aminopeptidase	103.28	77	50	1.01981	0.000413371
452	1	Q09472	Q09472	EP300	Histone acetyltransferase p300	264.16	77	49	0.959088	0.00312536
453	1	O00429	O00429	DNM1L	Dynamin-1-like protein	81.88	76	76	0.953876	2.45912e-07
454	1	Q149N8	Q149N8	SHPRH	E3 ubiquitin-protein ligase SHPRH	193.08	76	76	0.91463	1.63866e-09
455	1	Q2NKX8	Q2NKX8	ERCC6L	DNA excision repair protein ERCC-6-like	141.1	76	76	0.867989	7.38924e-13
456	1	Q5VT52	Q5VT52	RPRD2	Regulation of nuclear pre-mRNA domain-containing protein 2	156.02	76	76	1.075	1.95344e-11
457	1	Q96K76	Q96K76	USP47	Ubiquitin carboxyl-terminal hydrolase 47	157.31	76	76	0.938003	9.86416e-09
458	1	Q99698	Q99698	LYST	Lysosomal-trafficking regulator	429.14	76	76	1.04859	0.00882917
459	1	Q9UNY4	Q9UNY4	TTF2	Transcription termination factor 2	129.59	76	76	1.03466	5.50351e-05
460	1	Q9Y4B6	Q9Y4B6	DCAF1	DDB1- and CUL4-associated factor 1	169.01	76	76	0.930492	4.344e-10
461	1	O96028	O96028	NSD2	Histone-lysine N-methyltransferase NSD2	152.26	76	75	1.05809	9.34458e-05
462	1	P33991	P33991	MCM4	DNA replication licensing factor MCM4	96.56	76	75	0.971512	1.42069e-05
463	1	Q58EX2	Q58EX2	SDK2	Protein sidekick-2	239.4	76	75	1.11224	6.9645e-09
464	1	O60343	O60343	TBC1D4	TBC1 domain family member 4	146.56	76	74	1.08511	1.59551e-11
465	1	Q9NR30	Q9NR30	DDX21	Nucleolar RNA helicase 2	87.34	76	72	1.04473	1.61358e-06
466	1	O94832	O94832	MYO1D	Unconventional myosin-Id	116.2	76	71	1.12261	7.42164e-11
467	1	P00558	P00558	PGK1	Phosphoglycerate kinase 1	44.61	76	66	1.06439	3.02531e-05
468	1	A0AVT1	A0AVT1	UBA6	Ubiquitin-like modifier-activating enzyme 6	117.97	75	75	1.05621	2.3016e-09
469	1	A6H8Y1	A6H8Y1	BDP1	Transcription factor TFIIIB component B'' homolog	293.89	75	75	1.10595	8.81881e-09
470	1	O60318	O60318	MCM3AP	Germinal-center associated nuclear protein	218.4	75	75	0.981149	0.0177562
471	1	O75417	O75417	POLQ	DNA polymerase theta	289.62	75	75	0.93796	0.000653702
472	1	O75534	O75534	CSDE1	Cold shock domain-containing protein E1	88.88	75	75	0.772087	2.11739e-15
473	1	O75717	O75717	WDHD1	WD repeat and HMG-box DNA-binding protein 1	125.97	75	75	1.03733	2.61258e-06
474	1	P17987	P17987	TCP1	T-complex protein 1 subunit alpha	60.34	75	75	1.0074	0.261433
475	1	P54136	P54136	RARS1	Arginine--tRNA ligase, cytoplasmic	75.38	75	75	0.997407	0.677815
476	1	P55884	P55884	EIF3B	Eukaryotic translation initiation factor 3 subunit B	92.48	75	75	0.985192	0.0112285
477	1	Q8IWV7	Q8IWV7	UBR1	E3 ubiquitin-protein ligase UBR1	200.21	75	75	0.937739	1.30515e-07
478	1	Q92499	Q92499	DDX1	ATP-dependent RNA helicase DDX1	82.43	75	75	1.01963	8.88403e-05
479	1	Q99832	Q99832	CCT7	T-complex protein 1 subunit eta	59.37	75	75	0.980825	0.0138727
480	1	Q9C0C9	Q9C0C9	UBE2O	(E3-independent) E2 ubiquitin-conjugating enzyme	141.29	75	75	0.967471	1.19677e-10
481	1	Q9C0J8	Q9C0J8	WDR33	pre-mRNA 3' end processing protein WDR33	145.89	75	75	1.05289	2.46712e-07
482	1	Q9H3S7	Q9H3S7	PTPN23	Tyrosine-protein phosphatase non-receptor type 23	178.97	75	75	1.04873	4.23897e-06
483	1	Q9P219	Q9P219	CCDC88C	Protein Daple	228.23	75	75	0.85857	7.52194e-09
484	1	Q8NEY1	Q8NEY1	NAV1	Neuron navigator 1	202.47	75	74	0.870664	3.72821e-11
485	1	O15031	O15031	PLXNB2	Plexin-B2	205.13	75	73	1.05078	1.62289e-05
486	1	Q6P158	Q6P158	DHX57	Putative ATP-dependent RNA helicase DHX57	155.6	75	73	0.930733	8.82165e-08
487	1	Q6UB99	Q6UB99	ANKRD11	Ankyrin repeat domain-containing protein 11	297.91	75	73	1.13721	1.15859e-08
488	1	Q8TEW0	Q8TEW0	PARD3	Partitioning defective 3 homolog	151.42	75	73	1.03323	3.11824e-06
489	1	O15357	O15357	INPPL1	Phosphatidylinositol 3,4,5-trisphosphate 5-phosphatase 2	138.6	75	72	0.902961	1.39354e-08
490	1	P39880	P39880	CUX1	Homeobox protein cut-like 1	164.19	75	70	0.953224	1.30152e-05
491	1	P14625	P14625	HSP90B1	Endoplasmin	92.47	75	58	1.08725	7.65685e-09
492	1	O95782	O95782	AP2A1	AP-2 complex subunit alpha-1	107.55	75	55	0.893696	1.95254e-11
493	1	Q10567	Q10567	AP1B1	AP-1 complex subunit beta-1	104.61	75	44	1.00244	0.561173
494	1	P41229	P41229	KDM5C	Lysine-specific demethylase 5C	175.72	75	43	0.931374	7.49756e-07
495	1	Q5JPE7	Q5JPE7	NOMO2	BOS complex subunit NOMO2	139.44	75	1	1.05779	5.61384e-08
496	1	O00267	O00267	SUPT5H	Transcription elongation factor SPT5	121	74	74	1.01242	0.0618814
497	1	O60673	O60673	REV3L	DNA polymerase zeta catalytic subunit	352.78	74	74	0.881256	1.15643e-05
498	1	P25705	P25705	ATP5F1A	ATP synthase subunit alpha, mitochondrial	59.75	74	74	1.03281	0.000470197
499	1	P50991	P50991	CCT4	T-complex protein 1 subunit delta	57.92	74	74	0.951405	2.97543e-06
500	1	P54886	P54886	ALDH18A1	Delta-1-pyrroline-5-carboxylate synthase	87.3	74	74	1.06935	1.81464e-09
501	1	P78344	P78344	EIF4G2	Eukaryotic translation initiation factor 4 gamma 2	102.36	74	74	0.958093	1.86192e-06
502	1	Q01780	Q01780	EXOSC10	Exosome complex component 10	100.83	74	74	1.05635	2.0361e-08
503	1	Q13395	Q13395	TARBP1	Probable methyltransferase TARBP1	181.67	74	74	1.08976	2.0385e-08
504	1	Q7Z6E9	Q7Z6E9	RBBP6	E3 ubiquitin-protein ligase RBBP6	201.56	74	74	1.04569	3.01301e-05
505	1	Q7Z7A1	Q7Z7A1	CNTRL	Centriolin	268.89	74	74	1.13719	2.79081e-06
506	1	Q9HAU5	Q9HAU5	UPF2	Regulator of nonsense transcripts 2	147.81	74	74	1.02883	3.67122e-05
507	1	Q9NRY4	Q9NRY4	ARHGAP35	Rho GTPase-activating protein 35	170.51	74	74	0.992495	0.161245
508	1	Q9NW08	Q9NW08	POLR3B	DNA-directed RNA polymerase III subunit RPC2	127.78	74	74	1.06781	2.45279e-07
509	1	Q9NZN5	Q9NZN5	ARHGEF12	Rho guanine nucleotide exchange factor 12	173.23	74	74	0.971374	0.00107322
510	1	Q9P2E3	Q9P2E3	ZNFX1	NFX1-type zinc finger-containing protein 1	220.23	74	74	0.975204	0.026603
511	1	Q9Y6R4	Q9Y6R4	MAP3K4	Mitogen-activated protein kinase kinase kinase 4	181.68	74	74	0.987706	0.178283
512	1	Q9UKV3	Q9UKV3	ACIN1	Apoptotic chromatin condensation inducer in the nucleus	151.86	74	73	1.08902	3.0507e-10
513	1	P38646	P38646	HSPA9	Stress-70 protein, mitochondrial	73.68	74	72	1.08001	1.53504e-07
514	1	P78347	P78347	GTF2I	General transcription factor II-I	112.42	74	72	1.0375	7.1588e-07
515	1	Q14999	Q14999	CUL7	Cullin-7	191.16	74	66	0.986825	0.0585814
516	1	Q92922	Q92922	SMARCC1	SWI/SNF complex subunit SMARCC1	122.87	74	56	1.01878	0.000751346
517	1	P54132	P54132	BLM	RecQ-like DNA helicase BLM	159	73	73	1.06317	1.05388e-08
518	1	Q12931	Q12931	TRAP1	Heat shock protein 75 kDa, mitochondrial	80.11	73	73	1.08015	5.58637e-07
519	1	Q14974	Q14974	KPNB1	Importin subunit beta-1	97.17	73	73	1.01144	0.0466627
520	1	Q5JRX3	Q5JRX3	PITRM1	Presequence protease, mitochondrial	117.41	73	73	1.09244	1.02636e-11
521	1	Q8TEX9	Q8TEX9	IPO4	Importin-4	118.72	73	73	1.01817	0.0196617
522	1	Q96JH7	Q96JH7	VCPIP1	Deubiquitinating protein VCPIP1	134.32	73	73	0.977914	0.00469332
523	1	Q96T23	Q96T23	RSF1	Remodeling and spacing factor 1	163.82	73	73	1.06538	1.28298e-09
524	1	Q9BQ52	Q9BQ52	ELAC2	Zinc phosphodiesterase ELAC protein 2	92.22	73	73	0.938865	6.51073e-08
525	1	Q9BQS8	Q9BQS8	FYCO1	FYVE and coiled-coil domain-containing protein 1	166.98	73	73	1.0695	4.0425e-07
526	1	Q9H2P0	Q9H2P0	ADNP	Activity-dependent neuroprotector homeobox protein	123.56	73	73	1.04411	2.35044e-06
527	1	Q9NQW6	Q9NQW6	ANLN	Anillin	124.2	73	73	0.89794	1.48576e-07
528	1	Q9NSV4	Q9NSV4	DIAPH3	Protein diaphanous homolog 3	136.93	73	73	1.03074	0.000344088
529	1	Q9ULM3	Q9ULM3	YEATS2	YEATS domain-containing protein 2	150.78	73	73	1.05098	2.95604e-08
530	1	O43166	O43166	SIPA1L1	Signal-induced proliferation-associated 1-like protein 1	200.03	73	71	1.18703	3.06973e-11
531	1	Q7Z401	Q7Z401	DENND4A	C-myc promoter-binding protein	209.24	73	71	1.09594	7.05212e-09
532	1	Q9Y4F5	Q9Y4F5	CEP170B	Centrosomal protein of 170 kDa protein B	171.69	73	71	0.870251	9.60528e-09
533	1	P31327	P31327	CPS1	Carbamoyl-phosphate synthase [ammonia], mitochondrial	164.94	73	69	1.06998	2.04654e-08
534	1	Q5VYS8	Q5VYS8	TUT7	Terminal uridylyltransferase 7	171.23	73	69	0.987078	0.04176
535	1	O95757	O95757	HSPA4L	Heat shock 70 kDa protein 4L	94.51	73	67	0.990487	0.0265173
536	1	Q9NZM3	Q9NZM3	ITSN2	Intersectin-2	193.46	73	67	0.984114	0.064217
537	1	Q02218	Q02218	OGDH	2-oxoglutarate dehydrogenase complex component E1	115.94	73	60	1.02638	0.00118051
538	1	P68104	P68104	EEF1A1	Elongation factor 1-alpha 1	50.14	73	2	0.935154	4.30081e-08
539	1	Q12769	Q12769	NUP160	Nuclear pore complex protein Nup160	162.12	72	72	0.980111	0.00016314
540	1	Q15477	Q15477	SKIC2	Superkiller complex protein 2	137.76	72	72	1.07093	8.67681e-10
541	1	Q8N3P4	Q8N3P4	VPS8	Vacuolar protein sorting-associated protein 8 homolog	161.75	72	72	1.16182	1.59283e-09
542	1	Q92896	Q92896	GLG1	Golgi apparatus protein 1	134.55	72	72	0.49717	3.30065e-23
543	1	Q9Y4B4	Q9Y4B4	RAD54L2	Helicase ARIP4	162.77	72	72	1.07778	1.49903e-07
544	1	Q5VZL5	Q5VZL5	ZMYM4	Zinc finger MYM-type protein 4	172.79	72	71	1.04365	7.90096e-05
545	1	Q7Z5J4	Q7Z5J4	RAI1	Retinoic acid-induced protein 1	203.35	72	71	1.02197	0.0295291
546	1	Q9HCD6	Q9HCD6	TANC2	Protein TANC2	219.65	72	71	1.02574	0.0443343
547	1	Q2TAZ0	Q2TAZ0	ATG2A	Autophagy-related protein 2 homolog A	212.86	72	70	0.978279	0.00759889
548	1	Q92620	Q92620	DHX38	Pre-mRNA-splicing factor ATP-dependent RNA helicase PRP16	140.5	72	70	1.00262	0.709031
549	1	O94813	O94813	SLIT2	Slit homolog 2 protein	169.87	72	69	0.997272	0.712043
550	1	Q9NZB2	Q9NZB2	FAM120A	Constitutive coactivator of PPAR-gamma-like protein 1	121.89	72	67	1.01252	0.0278779
551	1	Q7Z4S6	Q7Z4S6	KIF21A	Kinesin-like protein KIF21A	187.18	72	64	0.926708	8.56209e-07
552	1	O00203	O00203	AP3B1	AP-3 complex subunit beta-1	121.32	72	56	0.996954	0.488035
553	1	O14795	O14795	UNC13B	Protein unc-13 homolog B	180.68	72	56	1.08375	3.43337e-07
554	1	P17844	P17844	DDX5	Probable ATP-dependent RNA helicase DDX5	69.15	72	54	0.928099	3.88508e-11
555	1	Q92841	Q92841	DDX17	Probable ATP-dependent RNA helicase DDX17	80.27	72	54	1.07187	1.01543e-07
556	1	P50570	P50570	DNM2	Dynamin-2	98.06	72	48	1.03239	0.000972702
557	1	Q99613	Q99613	EIF3C	Eukaryotic translation initiation factor 3 subunit C	105.34	72	2	0.963602	1.49603e-05
558	1	P40939	P40939	HADHA	Trifunctional enzyme subunit alpha, mitochondrial	83	71	71	1.10941	1.10172e-09
559	1	P49736	P49736	MCM2	DNA replication licensing factor MCM2	101.9	71	71	0.985239	0.0089985
560	1	P52732	P52732	KIF11	Kinesin-like protein KIF11	119.16	71	71	0.984588	0.093158
561	1	Q13017	Q13017	ARHGAP5	Rho GTPase-activating protein 5	172.46	71	71	0.991434	0.145544
562	1	Q14191	Q14191	WRN	Bifunctional 3'-5' exonuclease/ATP-dependent helicase WRN	162.46	71	71	1.1156	2.62555e-09
563	1	Q8IY37	Q8IY37	DHX37	Probable ATP-dependent RNA helicase DHX37	129.55	71	71	0.926639	4.64227e-10
564	1	Q9P2K8	Q9P2K8	EIF2AK4	eIF-2-alpha kinase GCN2	186.91	71	71	1.05657	2.1726e-06
565	1	Q9Y2F5	Q9Y2F5	ICE1	Little elongation complex subunit 1	247.89	71	71	0.948823	0.000936871
566	1	Q9Y2L5	Q9Y2L5	TRAPPC8	Trafficking protein particle complex subunit 8	161	71	71	0.979668	0.000677798
567	1	P47897	P47897	QARS1	Glutamine--tRNA ligase	87.8	71	70	0.984421	0.000639219
568	1	Q08AD1	Q08AD1	CAMSAP2	Calmodulin-regulated spectrin-associated protein 2	168.09	71	70	0.93355	5.7597e-06
569	1	Q86YA3	Q86YA3	ZGRF1	5'-3' DNA helicase ZGRF1	236.6	71	70	1.13748	2.9557e-05
570	1	Q9P2E9	Q9P2E9	RRBP1	Ribosome-binding protein 1	152.46	71	70	0.933705	1.16426e-09
571	1	O75146	O75146	HIP1R	Huntingtin-interacting protein 1-related protein	119.39	71	69	0.952123	4.07174e-06
572	1	Q6PKG0	Q6PKG0	LARP1	La-related protein 1	123.51	71	64	1.0538	1.79651e-07
573	1	Q07889	Q07889	SOS1	Son of sevenless homolog 1	152.46	71	62	1.03683	0.000749497
574	1	O00571	O00571	DDX3X	ATP-dependent RNA helicase DDX3X	73.24	71	17	0.968061	3.20162e-05
575	1	O00411	O00411	POLRMT	DNA-directed RNA polymerase, mitochondrial	138.62	70	70	0.873515	7.11377e-13
576	1	O14617	O14617	AP3D1	AP-3 complex subunit delta-1	130.16	70	70	1.00148	0.816162
577	1	O94966	O94966	USP19	Ubiquitin carboxyl-terminal hydrolase 19	145.65	70	70	0.888399	5.28798e-09
578	1	P11498	P11498	PC	Pyruvate carboxylase, mitochondrial	129.63	70	70	1.11715	4.44017e-11
579	1	P33993	P33993	MCM7	DNA replication licensing factor MCM7	81.31	70	70	1.00382	0.479259
580	1	P35251	P35251	RFC1	Replication factor C subunit 1	128.25	70	70	1.06343	1.15319e-07
581	1	Q13616	Q13616	CUL1	Cullin-1	89.68	70	70	1.02794	0.00274986
582	1	Q14667	Q14667	BLTP2	Bridge-like lipid transfer protein family member 2	253.7	70	70	0.861177	4.08329e-09
583	1	Q15020	Q15020	SART3	Squamous cell carcinoma antigen recognized by T-cells 3	109.93	70	70	1.09611	2.96688e-11
584	1	Q7Z5K2	Q7Z5K2	WAPL	Wings apart-like protein homolog	132.95	70	70	0.997315	0.617952
585	1	Q96RY7	Q96RY7	IFT140	Intraflagellar transport protein 140 homolog	165.19	70	70	1.20084	1.48696e-12
586	1	Q96SB8	Q96SB8	SMC6	Structural maintenance of chromosomes protein 6	126.33	70	70	1.15982	2.84643e-11
587	1	Q9BX63	Q9BX63	BRIP1	Fanconi anemia group J protein	140.87	70	70	0.858185	8.7882e-11
588	1	P29401	P29401	TKT	Transketolase	67.88	70	69	1.15135	2.19584e-11
589	1	Q9H2G2	Q9H2G2	SLK	STE20-like serine/threonine-protein kinase	142.69	70	68	1.02796	0.000218726
590	1	Q9H7D0	Q9H7D0	DOCK5	Dedicator of cytokinesis protein 5	215.31	70	67	1.09462	2.78016e-07
591	1	Q9Y4C1	Q9Y4C1	KDM3A	Lysine-specific demethylase 3A	147.34	70	67	0.891206	2.5762e-09
592	1	P06733	P06733	ENO1	Alpha-enolase	47.17	70	64	1.06171	1.8995e-05
593	1	Q6PL18	Q6PL18	ATAD2	ATPase family AAA domain-containing protein 2	158.55	70	64	0.999398	0.952856
594	1	Q9UBF2	Q9UBF2	COPG2	Coatomer subunit gamma-2	97.62	70	61	0.966124	2.39194e-05
595	1	Q3T8J9	Q3T8J9	GON4L	GON-4-like protein	248.62	70	59	0.963697	0.00557661
596	1	Q13620	Q13620	CUL4B	Cullin-4B	103.98	70	53	1.0682	2.13599e-12
597	1	O94973	O94973	AP2A2	AP-2 complex subunit alpha-2	103.96	70	50	1.01159	0.0587584
598	1	Q13136	Q13136	PPFIA1	Liprin-alpha-1	135.78	70	50	0.996662	0.522425
599	1	O95239	O95239	KIF4A	Chromosome-associated kinesin KIF4A	139.88	70	46	0.9935	0.255412
600	1	Q9BQE3	Q9BQE3	TUBA1C	Tubulin alpha-1C chain	49.9	70	8	0.929302	0.00176518
601	1	O75976	O75976	CPD	Carboxypeptidase D	152.93	69	69	0.769758	1.06194e-15
602	1	P02751	P02751	FN1	Fibronectin	272.32	69	69	0.27579	6.63132e-12
603	1	P14735	P14735	IDE	Insulin-degrading enzyme	117.97	69	69	0.935897	4.11993e-08
604	1	Q14146	Q14146	URB2	Unhealthy ribosome biogenesis protein 2 homolog	170.54	69	69	1.01285	0.311962
605	1	Q4AC94	Q4AC94	C2CD3	C2 domain-containing protein 3	260.39	69	69	0.948446	0.000693027
606	1	Q5JSH3	Q5JSH3	WDR44	WD repeat-containing protein 44	101.37	69	69	0.969732	8.57137e-06
607	1	Q5TCQ9	Q5TCQ9	MAGI3	Membrane-associated guanylate kinase, WW and PDZ domain-containing protein 3	162.95	69	69	0.958838	0.000811148
608	1	Q86X10	Q86X10	RALGAPB	Ral GTPase-activating protein subunit beta	166.8	69	69	1.01884	0.00302086
609	1	Q8WUM4	Q8WUM4	PDCD6IP	Programmed cell death 6-interacting protein	96.02	69	69	1.01813	0.00572032
610	1	Q8WWI1	Q8WWI1	LMO7	LIM domain only protein 7	192.7	69	69	0.81974	4.8317e-13
611	1	Q9BXW9	Q9BXW9	FANCD2	Fanconi anemia group D2 protein	164.13	69	69	1.02272	0.000919729
612	1	Q9H792	Q9H792	PEAK1	Inactive tyrosine-protein kinase PEAK1	193.11	69	69	0.894032	2.31494e-08
613	1	Q9UIF8	Q9UIF8	BAZ2B	Bromodomain adjacent to zinc finger domain protein 2B	240.46	69	69	1.12941	6.5438e-08
614	1	O00159	O00159	MYO1C	Unconventional myosin-Ic	121.68	69	68	1.06475	2.63299e-07
615	1	Q2M1P5	Q2M1P5	KIF7	Kinesin-like protein KIF7	150.59	69	68	0.933235	3.97548e-08
616	1	Q8NI35	Q8NI35	PATJ	InaD-like protein	196.37	69	68	1.00654	0.565368
617	1	Q9BZ95	Q9BZ95	NSD3	Histone-lysine N-methyltransferase NSD3	161.61	69	68	0.973921	0.0190963
618	1	Q9UPQ9	Q9UPQ9	TNRC6B	Trinucleotide repeat-containing gene 6B protein	194	69	68	0.986083	0.126972
619	1	Q9UPS8	Q9UPS8	ANKRD26	Ankyrin repeat domain-containing protein 26	196.41	69	67	0.9322	6.65319e-08
620	1	P33527	P33527	ABCC1	Multidrug resistance-associated protein 1	171.59	69	66	1.05567	0.000269476
621	1	P29375	P29375	KDM5A	Lysine-specific demethylase 5A	192.1	69	65	1.01856	0.0219847
622	1	Q15233	Q15233	NONO	Non-POU domain-containing octamer-binding protein	54.23	69	64	1.02624	0.0214966
623	1	P35556	P35556	FBN2	Fibrillin-2	314.77	69	63	0.671006	1.09421e-13
624	1	Q8WYB5	Q8WYB5	KAT6B	Histone acetyltransferase KAT6B	231.38	69	59	1.1485	3.42681e-10
625	1	Q9Y3S1	Q9Y3S1	WNK2	Serine/threonine-protein kinase WNK2	242.68	69	58	0.918342	1.50044e-07
626	1	P19367	P19367	HK1	Hexokinase-1	102.49	69	57	0.998754	0.791522
627	1	P23468	P23468	PTPRD	Receptor-type tyrosine-protein phosphatase delta	214.76	69	51	1.05799	2.54296e-05
628	1	P60842	P60842	EIF4A1	Eukaryotic initiation factor 4A-I	46.15	69	42	0.882948	2.99089e-11
629	1	O15294	O15294	OGT	UDP-N-acetylglucosamine--peptide N-acetylglucosaminyltransferase 110 kDa subunit	116.92	68	68	1.00167	0.776839
630	1	P20585	P20585	MSH3	DNA mismatch repair protein Msh3	127.41	68	68	1.0952	2.86814e-12
631	1	P27694	P27694	RPA1	Replication protein A 70 kDa DNA-binding subunit	68.14	68	68	1.03096	1.29643e-06
632	1	Q03701	Q03701	CEBPZ	CCAAT/enhancer-binding protein zeta	120.97	68	68	1.0464	6.98007e-07
633	1	Q13263	Q13263	TRIM28	Transcription intermediary factor 1-beta	88.55	68	68	0.993111	0.342827
634	1	Q13618	Q13618	CUL3	Cullin-3	88.93	68	68	0.98517	0.0125704
635	1	Q86VV8	Q86VV8	RTTN	Rotatin	248.63	68	68	1.0465	0.00519087
636	1	Q8IXT5	Q8IXT5	RBM12B	RNA-binding protein 12B	118.1	68	68	0.968067	0.000368205
637	1	Q9BXP5	Q9BXP5	SRRT	Serrate RNA effector molecule homolog	100.67	68	68	1.00221	0.7206
638	1	Q9H9Y6	Q9H9Y6	POLR1B	DNA-directed RNA polymerase I subunit RPA2	128.23	68	68	0.908186	1.24345e-10
639	1	Q9HAU0	Q9HAU0	PLEKHA5	Pleckstrin homology domain-containing family A member 5	127.46	68	68	0.97762	0.00535476
640	1	Q66GS9	Q66GS9	CEP135	Centrosomal protein of 135 kDa	133.49	68	67	0.864039	1.74301e-11
641	1	Q7Z2W4	Q7Z2W4	ZC3HAV1	Zinc finger CCCH-type antiviral protein 1	101.43	68	67	0.968923	9.36764e-05
642	1	Q92766	Q92766	RREB1	Ras-responsive element-binding protein 1	181.42	68	67	1.01641	0.0583862
643	1	Q9P0K7	Q9P0K7	RAI14	Ankycorbin	110.04	68	67	0.84745	1.81301e-11
644	1	Q2PPJ7	Q2PPJ7	RALGAPA2	Ral GTPase-activating protein subunit alpha-2	210.77	68	66	0.913553	3.62035e-06
645	1	Q92618	Q92618	ZNF516	Zinc finger protein 516	124.29	68	65	1.11866	2.42226e-07
646	1	Q9NYU1	Q9NYU1	UGGT2	UDP-glucose:glycoprotein glucosyltransferase 2	174.74	68	63	0.89783	6.6077e-08
647	1	Q8IUD2	Q8IUD2	ERC1	ELKS/Rab6-interacting/CAST family member 1	128.09	68	58	0.989745	0.06785
648	1	Q92794	Q92794	KAT6A	Histone acetyltransferase KAT6A	225.03	68	58	1.09372	2.48794e-09
649	1	A3KN83	A3KN83	SBNO1	Protein strawberry notch homolog 1	154.31	68	56	0.863584	1.80343e-08
650	1	P35221	P35221	CTNNA1	Catenin alpha-1	100.07	68	50	1.0678	1.0959e-09
651	1	P07437	P07437	TUBB	Tubulin beta chain	49.67	68	11	0.937317	0.00343629
652	1	O14976	O14976	GAK	Cyclin-G-associated kinase	143.19	67	67	0.931325	7.52021e-08
653	1	O43847	O43847	NRDC	Nardilysin	131.7	67	67	0.918192	2.35727e-08
654	1	P56192	P56192	MARS1	Methionine--tRNA ligase, cytoplasmic	101.12	67	67	1.18725	1.92398e-12
655	1	Q13617	Q13617	CUL2	Cullin-2	86.98	67	67	0.992246	0.293621
656	1	Q14692	Q14692	BMS1	Ribosome biogenesis protein BMS1 homolog	145.81	67	67	1.07776	4.80397e-11
657	1	Q8IY18	Q8IY18	SMC5	Structural maintenance of chromosomes protein 5	128.81	67	67	1.1509	6.83439e-13
658	1	Q9P2M7	Q9P2M7	CGN	Cingulin	137.06	67	67	0.747629	5.59114e-14
659	1	Q9ULK4	Q9ULK4	MED23	Mediator of RNA polymerase II transcription subunit 23	156.47	67	67	0.906234	4.5978e-06
660	1	Q9UNX4	Q9UNX4	WDR3	WD repeat-containing protein 3	106.1	67	67	1.04016	0.00049014
661	1	O60292	O60292	SIPA1L3	Signal-induced proliferation-associated 1-like protein 3	194.61	67	66	1.05953	0.00106162
662	1	P16885	P16885	PLCG2	1-phosphatidylinositol 4,5-bisphosphate phosphodiesterase gamma-2	147.87	67	66	0.998246	0.774194
663	1	P49321	P49321	NASP	Nuclear autoantigenic sperm protein	85.24	67	66	0.983481	0.0270284
664	1	Q8N1G2	Q8N1G2	CMTR1	Cap-specific mRNA (nucleoside-2'-O-)-methyltransferase 1	95.32	67	66	1.09857	2.82748e-11
665	1	Q9NRZ9	Q9NRZ9	HELLS	Lymphoid-specific helicase	97.07	67	66	0.851259	8.9454e-13
666	1	Q9UIA9	Q9UIA9	XPO7	Exportin-7	123.91	67	66	1.07622	4.01513e-08
667	1	O95373	O95373	IPO7	Importin-7	119.52	67	65	0.941083	6.45461e-07
668	1	P78332	P78332	RBM6	RNA-binding protein 6	128.64	67	64	0.911486	8.20144e-10
669	1	P39023	P39023	RPL3	Large ribosomal subunit protein uL3	46.11	67	63	0.997544	0.750367
670	1	Q3SY69	Q3SY69	ALDH1L2	Mitochondrial 10-formyltetrahydrofolate dehydrogenase	101.75	67	59	2.35151	1.22321e-20
671	1	Q9NQX4	Q9NQX4	MYO5C	Unconventional myosin-Vc	202.81	67	59	0.987774	0.556552
672	1	Q8WVM7	Q8WVM7	STAG1	Cohesin subunit SA-1	144.43	67	54	1.04329	0.000730432
673	1	Q92973	Q92973	TNPO1	Transportin-1	102.36	67	50	0.98378	0.00721556
674	1	P50395	P50395	GDI2	Rab GDP dissociation inhibitor beta	50.66	67	49	1.0008	0.9278
675	1	P63010	P63010	AP2B1	AP-2 complex subunit beta	104.55	67	36	0.94418	3.7666e-06
676	1	P11940	P11940	PABPC1	Polyadenylate-binding protein 1	70.67	67	18	0.920413	8.94602e-10
677	1	P49916	P49916	LIG3	DNA ligase 3	112.91	66	66	1.13811	7.29458e-12
678	1	P53804	P53804	TTC3	E3 ubiquitin-protein ligase TTC3	229.87	66	66	0.877454	6.6535e-07
679	1	Q15047	Q15047	SETDB1	Histone-lysine N-methyltransferase SETDB1	143.16	66	66	0.902827	5.88667e-10
680	1	Q86XX4	Q86XX4	FRAS1	Extracellular matrix organizing protein FRAS1	443.21	66	66	1.00265	0.880184
681	1	Q8TCS8	Q8TCS8	PNPT1	Polyribonucleotide nucleotidyltransferase 1, mitochondrial	85.95	66	66	1.03495	0.000282176
682	1	Q9BSJ2	Q9BSJ2	TUBGCP2	Gamma-tubulin complex component 2	102.53	66	66	0.91833	9.73554e-10
683	1	Q9BUQ8	Q9BUQ8	DDX23	Probable ATP-dependent RNA helicase DDX23	95.58	66	66	1.00146	0.727905
684	1	Q9NSE4	Q9NSE4	IARS2	Isoleucine--tRNA ligase, mitochondrial	113.79	66	66	1.0789	3.87543e-09
685	1	Q9Y4L1	Q9Y4L1	HYOU1	Hypoxia up-regulated protein 1	111.34	66	65	1.1091	2.21513e-13
686	1	Q16513	Q16513	PKN2	Serine/threonine-protein kinase N2	112.03	66	62	0.960348	1.51185e-05
687	1	Q8TEU7	Q8TEU7	RAPGEF6	Rap guanine nucleotide exchange factor 6	179.42	66	62	0.993013	0.415469
688	1	P52789	P52789	HK2	Hexokinase-2	102.38	66	56	0.940194	1.33521e-07
689	1	Q13332	Q13332	PTPRS	Receptor-type tyrosine-protein phosphatase S	217.04	66	50	1.03458	9.74316e-05
690	1	O95819	O95819	MAP4K4	Mitogen-activated protein kinase kinase kinase kinase 4	142.1	66	44	0.923314	7.8134e-09
691	1	A0AAG2UWQ9	A0AAG2UWQ9	NKRF	NF-kappa-B-repressing factor	88.19	66	3	1.04583	6.64538e-08
692	1	O94979	O94979	SEC31A	Protein transport protein Sec31A	133.01	65	65	1.0448	4.73271e-06
693	1	O95155	O95155	UBE4B	Ubiquitin conjugation factor E4 B	146.18	65	65	0.942095	4.55271e-06
694	1	P02768	P02768	ALB	Albumin	69.37	65	65	0.181037	0.00783899
695	1	P14868	P14868	DARS1	Aspartate--tRNA ligase, cytoplasmic	57.14	65	65	1.08761	3.60164e-11
696	1	P31939	P31939	ATIC	Bifunctional purine biosynthesis protein ATIC	64.62	65	65	1.087	3.3075e-12
697	1	P43246	P43246	MSH2	DNA mismatch repair protein Msh2	104.74	65	65	0.980475	0.0015569
698	1	Q02790	Q02790	FKBP4	Peptidyl-prolyl cis-trans isomerase FKBP4	51.8	65	65	1.04381	1.44428e-06
699	1	Q12788	Q12788	TBL3	Transducin beta-like protein 3	89.03	65	65	1.05414	3.7792e-07
700	1	Q13045	Q13045	FLII	Protein flightless-1 homolog	144.75	65	65	1.00745	0.201107
701	1	Q15042	Q15042	RAB3GAP1	Rab3 GTPase-activating protein catalytic subunit	110.52	65	65	1.03872	2.646e-06
702	1	Q16891	Q16891	IMMT	MICOS complex subunit MIC60	83.68	65	65	1.0678	1.3616e-07
703	1	Q2M389	Q2M389	WASHC4	WASH complex subunit 4	136.4	65	65	1.03712	0.000179333
704	1	Q3B7T1	Q3B7T1	EDRF1	Erythroid differentiation-related factor 1	138.53	65	65	0.699665	6.04505e-14
705	1	Q6P1X5	Q6P1X5	TAF2	Transcription initiation factor TFIID subunit 2	136.97	65	65	1.03748	0.000117663
706	1	Q76FK4	Q76FK4	NOL8	Nucleolar protein 8	131.62	65	65	1.04195	0.000192708
707	1	Q7Z3K3	Q7Z3K3	POGZ	Pogo transposable element with ZNF domain	155.34	65	65	1.07997	1.60631e-07
708	1	Q7Z3T8	Q7Z3T8	ZFYVE16	Zinc finger FYVE domain-containing protein 16	168.9	65	65	0.839875	6.0381e-13
709	1	Q86US8	Q86US8	SMG6	Telomerase-binding protein EST1A	160.46	65	65	0.983013	0.00999701
710	1	Q8IX01	Q8IX01	SUGP2	SURP and G-patch domain-containing protein 2	120.21	65	65	1.05439	1.59525e-08
711	1	Q92673	Q92673	SORL1	Sortilin-related receptor	248.43	65	65	0.589872	2.08113e-14
712	1	Q99570	Q99570	PIK3R4	Phosphoinositide 3-kinase regulatory subunit 4	153.1	65	65	0.90188	3.46721e-09
713	1	Q9BPX3	Q9BPX3	NCAPG	Condensin complex subunit 3	114.33	65	65	1.00169	0.785746
714	1	Q9H6R4	Q9H6R4	NOL6	Nucleolar protein 6	127.59	65	65	1.07348	1.14741e-07
715	1	Q9P275	Q9P275	USP36	Ubiquitin carboxyl-terminal hydrolase 36	122.91	65	65	1.06188	7.36224e-07
716	1	O15381	O15381	NVL	Nuclear valosin-containing protein-like	95.05	65	64	1.07035	2.05684e-08
717	1	O43426	O43426	SYNJ1	Synaptojanin-1	173.1	65	64	0.941284	4.76365e-06
718	1	Q96KR1	Q96KR1	ZFR	Zinc finger RNA-binding protein	117.01	65	64	1.01624	0.0764346
719	1	Q9H9B1	Q9H9B1	EHMT1	Histone-lysine N-methyltransferase EHMT1	141.47	65	64	1.04355	7.59434e-06
720	1	Q9UBW7	Q9UBW7	ZMYM2	Zinc finger MYM-type protein 2	154.91	65	64	0.995862	0.626302
721	1	O94964	O94964	MTCL2	Microtubule cross-linking factor 2	183.86	65	63	0.884607	2.00364e-08
722	1	Q9Y4E8	Q9Y4E8	USP15	Ubiquitin carboxyl-terminal hydrolase 15	112.42	65	63	0.914332	2.36919e-08
723	1	A0JNW5	A0JNW5	BLTP3B	Bridge-like lipid transfer protein family member 3B	164.2	65	62	0.969997	0.00396652
724	1	O43795	O43795	MYO1B	Unconventional myosin-Ib	131.99	65	58	1.09092	8.30615e-12
725	1	Q9Y2J2	Q9Y2J2	EPB41L3	Band 4.1-like protein 3	120.68	65	54	1.00521	0.437211
726	1	P68371	P68371	TUBB4B	Tubulin beta-4B chain	49.83	65	2	0.965326	0.00144954
727	1	O60244	O60244	MED14	Mediator of RNA polymerase II transcription subunit 14	160.61	64	64	0.945871	0.000382499
728	1	O60566	O60566	BUB1B	Mitotic checkpoint serine/threonine-protein kinase BUB1 beta	119.55	64	64	0.939966	5.45168e-08
729	1	O75147	O75147	OBSL1	Obscurin-like protein 1	206.95	64	64	0.739088	3.24713e-16
730	1	P36776	P36776	LONP1	Lon protease homolog, mitochondrial	106.49	64	64	1.33025	4.44734e-15
731	1	P41250	P41250	GARS1	Glycine--tRNA ligase	83.17	64	64	1.38054	5.82505e-18
732	1	Q5VW36	Q5VW36	FOCAD	Focadhesin	200.06	64	64	1.14493	4.75007e-09
733	1	Q8IX12	Q8IX12	CCAR1	Cell division cycle and apoptosis regulator protein 1	132.82	64	64	1.05808	2.13663e-09
734	1	Q96R06	Q96R06	SPAG5	Sperm-associated antigen 5	134.42	64	64	0.786371	1.12928e-13
735	1	Q9H2M9	Q9H2M9	RAB3GAP2	Rab3 GTPase-activating protein non-catalytic subunit	155.98	64	64	1.0418	1.61734e-07
736	1	Q9UJV9	Q9UJV9	DDX41	Probable ATP-dependent RNA helicase DDX41	69.84	64	64	1.1721	3.05e-11
737	1	Q96ST3	Q96ST3	SIN3A	Paired amphipathic helix protein Sin3a	145.18	64	63	1.03407	4.19894e-06
738	1	O15439	O15439	ABCC4	ATP-binding cassette sub-family C member 4	149.53	64	62	1.03675	0.000130116
739	1	A7KAX9	A7KAX9	ARHGAP32	Rho GTPase-activating protein 32	230.53	64	61	1.05741	0.00315791
740	1	O60231	O60231	DHX16	Pre-mRNA-splicing factor ATP-dependent RNA helicase DHX16	119.26	64	61	1.00422	0.355243
741	1	Q8NDI1	Q8NDI1	EHBP1	EH domain-binding protein 1	140.02	64	61	1.0402	8.24005e-05
742	1	Q9Y4B5	Q9Y4B5	MTCL1	Microtubule cross-linking factor 1	209.53	64	61	1.04462	0.00344207
743	1	Q9Y2K7	Q9Y2K7	KDM2A	Lysine-specific demethylase 2A	132.79	64	60	1.00588	0.287701
744	1	Q04721	Q04721	NOTCH2	Neurogenic locus notch homolog protein 2	265.4	64	57	0.884184	3.56722e-10
745	1	P11387	P11387	TOP1	DNA topoisomerase 1	90.73	64	56	1.03491	1.66177e-06
746	1	Q9NSI6	Q9NSI6	BRWD1	Bromodomain and WD repeat-containing protein 1	262.94	64	55	0.955609	0.000272879
747	1	Q9UKE5	Q9UKE5	TNIK	TRAF2 and NCK-interacting protein kinase	154.94	64	45	1.01167	0.103428
748	1	P20020	P20020	ATP2B1	Plasma membrane calcium-transporting ATPase 1	134.68	64	37	1.03844	8.6894e-05
749	1	O60716	O60716	CTNND1	Catenin delta-1	108.17	63	63	0.985229	0.00265675
750	1	P07942	P07942	LAMB1	Laminin subunit beta-1	198.04	63	63	0.72323	1.57036e-14
751	1	P11413	P11413	G6PD	Glucose-6-phosphate 1-dehydrogenase	59.26	63	63	1.12334	2.3222e-11
752	1	P46063	P46063	RECQL	ATP-dependent DNA helicase Q1	73.46	63	63	1.01725	0.0294598
753	1	P48147	P48147	PREP	Prolyl endopeptidase	80.7	63	63	1.07997	3.18317e-08
754	1	P57740	P57740	NUP107	Nuclear pore complex protein Nup107	106.37	63	63	0.922961	1.19492e-10
755	1	Q2KHR3	Q2KHR3	QSER1	Glutamine and serine-rich protein 1	189.97	63	63	0.93247	1.27107e-06
756	1	Q70EL1	Q70EL1	USP54	Ubiquitin carboxyl-terminal hydrolase 54	187.39	63	63	0.976077	0.0176125
757	1	Q8NEZ3	Q8NEZ3	WDR19	WD repeat-containing protein 19	151.58	63	63	1.06872	5.32672e-08
758	1	Q8TCG1	Q8TCG1	CIP2A	Protein CIP2A	102.19	63	63	0.926141	2.60268e-06
759	1	Q93034	Q93034	CUL5	Cullin-5	90.96	63	63	1.07418	8.50609e-08
760	1	Q96JM3	Q96JM3	CHAMP1	Chromosome alignment-maintaining phosphoprotein 1	89.1	63	63	1.08115	2.19331e-12
761	1	Q9BTW9	Q9BTW9	TBCD	Tubulin-specific chaperone D	132.6	63	63	1.06483	4.86329e-08
762	1	Q9HCE1	Q9HCE1	MOV10	Helicase MOV-10	113.67	63	63	1.06279	2.43075e-08
763	1	Q9HCS7	Q9HCS7	XAB2	Pre-mRNA-splicing factor SYF1	100.01	63	63	1.02202	0.000348867
764	1	Q9NXG0	Q9NXG0	CNTLN	Centlein	161.57	63	63	0.909308	5.19888e-05
765	1	Q9P2R3	Q9P2R3	ANKFY1	Rabankyrin-5	128.4	63	63	1.00772	0.166906
766	1	Q9UKA4	Q9UKA4	AKAP11	A-kinase anchor protein 11	210.51	63	63	0.865573	1.33783e-12
767	1	Q9UKN8	Q9UKN8	GTF3C4	General transcription factor 3C polypeptide 4	91.98	63	63	1.06096	2.66803e-08
768	1	Q9UPN4	Q9UPN4	CEP131	Centrosomal protein of 131 kDa	122.15	63	63	0.891728	1.166e-11
769	1	P11047	P11047	LAMC1	Laminin subunit gamma-1	177.6	63	62	0.710686	3.33657e-19
770	1	Q6WCQ1	Q6WCQ1	MPRIP	Myosin phosphatase Rho-interacting protein	116.53	63	62	0.891883	1.79887e-12
771	1	Q96L93	Q96L93	KIF16B	Kinesin-like protein KIF16B	152.01	63	62	1.03557	0.0167718
772	1	P04406	P04406	GAPDH	Glyceraldehyde-3-phosphate dehydrogenase	36.05	63	61	1.01205	0.391718
773	1	P27824	P27824	CANX	Calnexin	67.57	63	61	1.15547	2.73212e-12
774	1	Q9P1Y5	Q9P1Y5	CAMSAP3	Calmodulin-regulated spectrin-associated protein 3	134.75	63	61	1.0306	0.00118084
775	1	O43314	O43314	PPIP5K2	Inositol hexakisphosphate and diphosphoinositol-pentakisphosphate kinase 2	140.41	63	52	1.03772	4.16418e-05
776	1	Q8TAQ2	Q8TAQ2	SMARCC2	SWI/SNF complex subunit SMARCC2	132.88	63	46	1.11926	2.70271e-12
777	1	P15311	P15311	EZR	Ezrin	69.41	63	41	0.993903	0.41727
778	1	P26038	P26038	MSN	Moesin	67.82	63	40	1.0111	0.0813804
779	1	P35241	P35241	RDX	Radixin	68.56	63	35	0.978618	0.000901073
780	1	Q13885	Q13885	TUBB2A	Tubulin beta-2A chain	49.91	63	2	1.04877	0.0135969
781	1	Q9BVA1	Q9BVA1	TUBB2B	Tubulin beta-2B chain	49.95	63	2	1.16554	0.0302427
782	1	O94913	O94913	PCF11	Pre-mRNA cleavage complex 2 protein Pcf11	173.05	62	62	1.06759	2.30261e-08
783	1	P06576	P06576	ATP5F1B	ATP synthase subunit beta, mitochondrial	56.56	62	62	1.0328	0.00189352
784	1	P49411	P49411	TUFM	Elongation factor Tu, mitochondrial	49.87	62	62	1.0859	3.33995e-09
785	1	P51530	P51530	DNA2	DNA replication ATP-dependent helicase/nuclease DNA2	120.41	62	62	0.710905	2.15377e-15
786	1	P54577	P54577	YARS1	Tyrosine--tRNA ligase, cytoplasmic	59.14	62	62	1.44004	6.24885e-20
787	1	P82094	P82094	TMF1	TATA element modulatory factor	122.84	62	62	0.839265	1.01789e-13
788	1	Q12986	Q12986	NFX1	Transcriptional repressor NF-X1	124.39	62	62	0.980147	0.02067
789	1	Q15046	Q15046	KARS1	Lysine--tRNA ligase	68.05	62	62	1.02809	1.8093e-05
790	1	Q15386	Q15386	UBE3C	Ubiquitin-protein ligase E3C	123.92	62	62	0.924759	1.0117e-09
791	1	Q86UW6	Q86UW6	N4BP2	NEDD4-binding protein 2	198.8	62	62	1.00978	0.355149
792	1	Q96RT7	Q96RT7	TUBGCP6	Gamma-tubulin complex component 6	200.5	62	62	0.987238	0.20231
793	1	Q99459	Q99459	CDC5L	Cell division cycle 5-like protein	92.25	62	62	1.03586	3.05176e-07
794	1	Q99575	Q99575	POP1	Ribonucleases P/MRP protein subunit POP1	114.71	62	62	0.819993	2.00309e-13
795	1	Q9BZH6	Q9BZH6	WDR11	WD repeat-containing protein 11	136.68	62	62	0.997043	0.680677
796	1	Q9HD67	Q9HD67	MYO10	Unconventional myosin-X	237.35	62	62	0.916345	0.000423058
797	1	Q9ULJ7	Q9ULJ7	ANKRD50	Ankyrin repeat domain-containing protein 50	155.86	62	62	0.780363	2.14833e-12
798	1	Q9Y4F3	Q9Y4F3	MARF1	Meiosis regulator and mRNA stability factor 1	192.86	62	62	1.09102	1.91907e-07
799	1	Q5T9S5	Q5T9S5	CCDC18	Coiled-coil domain-containing protein 18	168.96	62	61	0.785204	3.18787e-12
800	1	Q6Y7W6	Q6Y7W6	GIGYF2	GRB10-interacting GYF protein 2	150.07	62	61	0.954242	0.000115598
801	1	Q8WWM7	Q8WWM7	ATXN2L	Ataxin-2-like protein	113.37	62	61	1.07005	4.06256e-09
802	1	Q9H2U1	Q9H2U1	DHX36	ATP-dependent DNA/RNA helicase DHX36	114.76	62	61	0.968617	0.00113344
803	1	P46459	P46459	NSF	Vesicle-fusing ATPase	82.59	62	60	1.05957	1.9317e-09
804	1	Q4KWH8	Q4KWH8	PLCH1	1-phosphatidylinositol 4,5-bisphosphate phosphodiesterase eta-1	189.22	62	60	0.85225	8.33585e-10
805	1	Q6UB35	Q6UB35	MTHFD1L	Monofunctional C1-tetrahydrofolate synthase, mitochondrial	105.79	62	60	1.28776	1.62555e-16
806	1	P20700	P20700	LMNB1	Lamin-B1	66.41	62	58	1.07469	1.04018e-08
807	1	Q86WG5	Q86WG5	SBF2	Myotubularin-related protein 13	208.46	62	58	1.00181	0.88186
808	1	O95696	O95696	BRD1	Bromodomain-containing protein 1	119.52	62	57	1.11309	5.34072e-10
809	1	P08069	P08069	IGF1R	Insulin-like growth factor 1 receptor	154.79	62	56	1.18007	4.3142e-11
810	1	Q9NQT8	Q9NQT8	KIF13B	Kinesin-like protein KIF13B	202.79	62	53	0.997861	0.851611
811	1	Q14689	Q14689	DIP2A	Disco-interacting protein 2 homolog A	170.37	62	51	1.04603	0.00629796
812	1	O60885	O60885	BRD4	Bromodomain-containing protein 4	152.22	62	48	1.01976	0.0159434
813	1	P51531	P51531	SMARCA2	Probable global transcription activator SNF2L2	181.28	62	34	1.12685	9.72187e-08
814	1	O00567	O00567	NOP56	Nucleolar protein 56	66.05	61	61	1.15979	2.3222e-14
815	1	O15042	O15042	U2SURP	U2 snRNP-associated SURP motif-containing protein	118.29	61	61	1.02645	0.000885727
816	1	O15085	O15085	ARHGEF11	Rho guanine nucleotide exchange factor 11	167.7	61	61	1.07526	6.42096e-10
817	1	O43379	O43379	WDR62	WD repeat-containing protein 62	165.95	61	61	1.09496	1.87396e-08
818	1	O43719	O43719	HTATSF1	17S U2 SnRNP complex component HTATSF1	85.85	61	61	0.978159	0.0160037
819	1	P46060	P46060	RANGAP1	Ran GTPase-activating protein 1	63.54	61	61	0.843767	2.04362e-15
820	1	P51659	P51659	HSD17B4	Peroxisomal multifunctional enzyme type 2	79.69	61	61	1.03162	0.00163723
821	1	Q15276	Q15276	RABEP1	Rab GTPase-binding effector protein 1	99.29	61	61	1.12427	3.23073e-13
822	1	Q68E01	Q68E01	INTS3	Integrator complex subunit 3	118.07	61	61	1.03924	0.00197547
823	1	Q6P4R8	Q6P4R8	NFRKB	Nuclear factor related to kappa-B-binding protein	139	61	61	0.957227	0.000193607
824	1	Q7Z2K8	Q7Z2K8	GPRIN1	G protein-regulated inducer of neurite outgrowth 1	102.4	61	61	0.916205	6.21599e-08
825	1	Q86XP3	Q86XP3	DDX42	ATP-dependent RNA helicase DDX42	102.98	61	61	1.05118	3.55713e-08
826	1	Q8N766	Q8N766	EMC1	ER membrane protein complex subunit 1	111.76	61	61	1.05137	2.84879e-08
827	1	Q8TDM6	Q8TDM6	DLG5	Disks large homolog 5	213.87	61	61	0.819984	1.76514e-09
828	1	Q92974	Q92974	ARHGEF2	Rho guanine nucleotide exchange factor 2	111.54	61	61	0.936448	2.41368e-07
829	1	Q96A65	Q96A65	EXOC4	Exocyst complex component 4	110.5	61	61	1.04546	3.34542e-05
830	1	Q96RP9	Q96RP9	GFM1	Elongation factor G, mitochondrial	83.47	61	61	1.03626	2.96729e-05
831	1	Q9BZE4	Q9BZE4	GTPBP4	GTP-binding protein 4	73.96	61	61	1.07081	8.26647e-10
832	1	Q9HD20	Q9HD20	ATP13A1	Endoplasmic reticulum transmembrane helix translocase	132.95	61	61	1.05619	1.01576e-07
833	1	Q9NNW5	Q9NNW5	WDR6	tRNA (34-2'-O)-methyltransferase regulator WDR6	121.72	61	61	0.858496	9.50386e-13
834	1	Q9NUA8	Q9NUA8	ZBTB40	Zinc finger and BTB domain-containing protein 40	138.12	61	61	1.06844	4.52147e-06
835	1	Q9UBC2	Q9UBC2	EPS15L1	Epidermal growth factor receptor substrate 15-like 1	94.26	61	61	1.03159	0.000820352
836	1	P55011	P55011	SLC12A2	Solute carrier family 12 member 2	131.45	61	60	1.03221	5.21255e-06
837	1	Q7Z4L5	Q7Z4L5	TTC21B	Tetratricopeptide repeat protein 21B	150.94	61	60	0.983791	0.0513866
838	1	Q9UHN6	Q9UHN6	CEMIP2	Cell surface hyaluronidase CEMIP2	154.37	61	60	0.841795	2.07186e-10
839	1	Q9Y3R5	Q9Y3R5	DOP1B	Protein DOP1B	258.23	61	60	0.956747	0.019547
840	1	Q9Y6X9	Q9Y6X9	MORC2	ATPase MORC2	117.82	61	60	1.19215	7.6454e-14
841	1	Q6N021	Q6N021	TET2	Methylcytosine dioxygenase TET2	223.81	61	59	0.876371	5.46978e-07
842	1	Q92945	Q92945	KHSRP	Far upstream element-binding protein 2	73.12	61	55	1.07196	1.16912e-07
843	1	P40227	P40227	CCT6A	T-complex protein 1 subunit zeta	58.02	61	48	1.02138	0.0443261
844	1	Q13619	Q13619	CUL4A	Cullin-4A	87.68	61	44	1.02979	8.55145e-05
845	1	Q12840	Q12840	KIF5A	Kinesin heavy chain isoform 5A	117.38	61	39	0.892147	5.2354e-06
846	1	P15170	P15170	GSPT1	Eukaryotic peptide chain release factor GTP-binding subunit ERF3A	55.76	61	33	1.02251	0.00898359
847	1	Q9Y4E1	Q9Y4E1	WASHC2C	WASH complex subunit 2C	147.15	61	15	0.989498	0.583518
848	1	O43175	O43175	PHGDH	D-3-phosphoglycerate dehydrogenase	56.65	60	60	1.46174	1.19922e-14
849	1	O43242	O43242	PSMD3	26S proteasome non-ATPase regulatory subunit 3	60.98	60	60	0.985692	0.00983626
850	1	O60313	O60313	OPA1	Dynamin-like GTPase OPA1, mitochondrial	111.63	60	60	1.04921	2.4022e-09
851	1	O94986	O94986	CEP152	Centrosomal protein of 152 kDa	195.63	60	60	1.00493	0.731916
852	1	O95785	O95785	WIZ	Protein Wiz	178.67	60	60	1.05288	1.77832e-06
853	1	P43243	P43243	MATR3	Matrin-3	94.62	60	60	1.02316	0.000289761
854	1	Q01970	Q01970	PLCB3	1-phosphatidylinositol 4,5-bisphosphate phosphodiesterase beta-3	138.8	60	60	0.949963	5.22516e-08
855	1	Q7Z589	Q7Z589	EMSY	BRCA2-interacting transcriptional repressor EMSY	141.47	60	60	1.13171	1.78612e-08
856	1	Q86V48	Q86V48	LUZP1	Leucine zipper protein 1	120.27	60	60	0.855484	1.72624e-11
857	1	Q86Y13	Q86Y13	DZIP3	E3 ubiquitin-protein ligase DZIP3	138.6	60	60	0.935135	2.7723e-06
858	1	Q8N163	Q8N163	CCAR2	Cell cycle and apoptosis regulator protein 2	102.9	60	60	1.04541	9.82856e-06
859	1	Q8NFU7	Q8NFU7	TET1	Methylcytosine dioxygenase TET1	235.31	60	60	1.13771	2.12315e-09
860	1	Q8NI36	Q8NI36	WDR36	WD repeat-containing protein 36	105.32	60	60	1.04589	8.74037e-08
861	1	Q96EK7	Q96EK7	FAM120B	Constitutive coactivator of peroxisome proliferator-activated receptor gamma	103.78	60	60	0.887606	6.67959e-10
862	1	Q9BSJ8	Q9BSJ8	ESYT1	Extended synaptotagmin-1	122.86	60	60	1.02481	0.00835661
863	1	Q9H270	Q9H270	VPS11	Vacuolar protein sorting-associated protein 11 homolog	107.84	60	60	1.08718	2.68411e-08
864	1	Q9UBB9	Q9UBB9	TFIP11	Tuftelin-interacting protein 11	96.82	60	60	0.942684	3.79743e-07
865	1	O15056	O15056	SYNJ2	Synaptojanin-2	165.54	60	59	0.934908	2.86042e-05
866	1	Q5JWR5	Q5JWR5	DOP1A	Protein DOP1A	277.35	60	59	1.01924	0.107619
867	1	Q6ZT12	Q6ZT12	UBR3	E3 ubiquitin-protein ligase UBR3	212.43	60	59	0.988994	0.322566
868	1	Q8NDV7	Q8NDV7	TNRC6A	Trinucleotide repeat-containing gene 6A protein	210.3	60	59	0.710545	3.15137e-14
869	1	P23458	P23458	JAK1	Tyrosine-protein kinase JAK1	133.28	60	58	0.769017	7.31981e-13
870	1	Q6WKZ4	Q6WKZ4	RAB11FIP1	Rab11 family-interacting protein 1	137.17	60	58	1.01141	0.113871
871	1	Q9HCU4	Q9HCU4	CELSR2	Cadherin EGF LAG seven-pass G-type receptor 2	317.45	60	58	0.735751	6.54485e-11
872	1	Q9UPW5	Q9UPW5	AGTPBP1	Cytosolic carboxypeptidase 1	138.45	60	58	1.03732	5.69063e-06
873	1	P45974	P45974	USP5	Ubiquitin carboxyl-terminal hydrolase 5	95.79	60	57	1.07556	3.99098e-10
874	1	Q13615	Q13615	MTMR3	Phosphatidylinositol-3,5-bisphosphate 3-phosphatase MTMR3	133.62	60	57	1.00971	0.131659
875	1	Q99569	Q99569	PKP4	Plakophilin-4	131.87	60	56	1.25506	4.01883e-15
876	1	P11274	P11274	BCR	Breakpoint cluster region protein	142.82	60	55	0.878352	1.94348e-10
877	1	O94776	O94776	MTA2	Metastasis-associated protein MTA2	75.02	60	54	0.930243	1.26168e-07
878	1	Q9ULI0	Q9ULI0	ATAD2B	ATPase family AAA domain-containing protein 2B	164.94	60	54	1.10547	7.97444e-11
879	1	P07197	P07197	NEFM	Neurofilament medium polypeptide	102.47	60	52	1.11428	1.74361e-06
880	1	P04075	P04075	ALDOA	Fructose-bisphosphate aldolase A	39.42	60	49	0.991993	0.372404
881	1	Q15424	Q15424	SAFB	Scaffold attachment factor B1	102.64	60	45	1.02437	0.00727562
882	1	Q13838	Q13838	DDX39B	Spliceosome RNA helicase DDX39B	48.99	60	36	1.05686	0.00577697
883	1	Q641Q2	Q641Q2	WASHC2A	WASH complex subunit 2A	147.18	60	14	0.981565	0.0209406
884	1	O14727	O14727	APAF1	Apoptotic protease-activating factor 1	141.84	59	59	0.954871	0.000637691
885	1	O43592	O43592	XPOT	Exportin-T	109.96	59	59	1.20815	7.18621e-16
886	1	P00505	P00505	GOT2	Aspartate aminotransferase, mitochondrial	47.52	59	59	1.06964	7.80243e-07
887	1	P17480	P17480	UBTF	Nucleolar transcription factor 1	89.41	59	59	0.971269	3.29883e-06
888	1	P43304	P43304	GPD2	Glycerol-3-phosphate dehydrogenase, mitochondrial	80.85	59	59	1.00451	0.543581
889	1	P55268	P55268	LAMB2	Laminin subunit beta-2	195.98	59	59	0.914281	1.16788e-05
890	1	Q02241	Q02241	KIF23	Kinesin-like protein KIF23	110.06	59	59	0.9679	0.00220562
891	1	Q13423	Q13423	NNT	NAD(P) transhydrogenase, mitochondrial	113.9	59	59	1.04423	2.73451e-06
892	1	Q14CX7	Q14CX7	NAA25	N-alpha-acetyltransferase 25, NatB auxiliary subunit	112.29	59	59	1.07729	1.01473e-08
893	1	Q68CP9	Q68CP9	ARID2	AT-rich interactive domain-containing protein 2	197.39	59	59	1.05845	2.09537e-06
894	1	Q6PD62	Q6PD62	CTR9	RNA polymerase-associated protein CTR9 homolog	133.5	59	59	1.01867	0.00579575
895	1	Q6ZRV2	Q6ZRV2	FAM83H	Protein FAM83H	127.12	59	59	0.974789	0.03491
896	1	Q7Z4H7	Q7Z4H7	HAUS6	HAUS augmin-like complex subunit 6	108.62	59	59	1.00673	0.200939
897	1	Q86Y56	Q86Y56	DNAAF5	Dynein axonemal assembly factor 5	93.52	59	59	1.02881	0.0180834
898	1	Q8N122	Q8N122	RPTOR	Regulatory-associated protein of mTOR	149.04	59	59	1.14433	5.39138e-12
899	1	Q8N5C6	Q8N5C6	SRBD1	S1 RNA-binding domain-containing protein 1	111.78	59	59	1.06231	3.27461e-08
900	1	Q8TDD1	Q8TDD1	DDX54	ATP-dependent RNA helicase DDX54	98.59	59	59	1.10847	6.07575e-13
901	1	Q9H582	Q9H582	ZNF644	Zinc finger protein 644	149.57	59	59	1.00266	0.736278
902	1	Q9HCE0	Q9HCE0	EPG5	Ectopic P granules protein 5 homolog	292.48	59	59	1.13533	1.9333e-08
903	1	Q9NVP1	Q9NVP1	DDX18	ATP-dependent RNA helicase DDX18	75.41	59	59	1.09501	1.0855e-09
904	1	Q9P2D0	Q9P2D0	IBTK	Inhibitor of Bruton tyrosine kinase	150.53	59	59	1.56645	3.71364e-16
905	1	Q9ULU4	Q9ULU4	ZMYND8	MYND-type zinc finger-containing chromatin reader ZMYND8	131.69	59	59	1.11753	1.50141e-07
906	1	Q9UNS1	Q9UNS1	TIMELESS	Protein timeless homolog	138.66	59	59	0.981901	0.000599763
907	1	O75150	O75150	RNF40	E3 ubiquitin-protein ligase BRE1B	113.68	59	55	0.859639	1.36176e-11
908	1	O95573	O95573	ACSL3	Fatty acid CoA ligase Acsl3	80.42	59	55	1.19192	3.86723e-13
909	1	Q15811	Q15811	ITSN1	Intersectin-1	195.42	59	53	1.09363	3.12608e-11
910	1	Q9UJF2	Q9UJF2	RASAL2	Ras GTPase-activating protein nGAP	128.56	59	53	0.943323	8.69341e-05
911	1	Q06210	Q06210	GFPT1	Glutamine--fructose-6-phosphate aminotransferase [isomerizing] 1	78.81	59	51	1.01429	0.0199802
912	1	Q9BYP7	Q9BYP7	WNK3	Serine/threonine-protein kinase WNK3	198.42	59	49	1.04592	4.78542e-05
913	1	Q6N069	Q6N069	NAA16	N-alpha-acetyltransferase 16, NatA auxiliary subunit	101.46	59	44	0.947859	5.7779e-05
914	1	O00750	O00750	PIK3C2B	Phosphatidylinositol 4-phosphate 3-kinase C2 domain-containing subunit beta	184.77	58	58	0.945572	0.000421454
915	1	O14744	O14744	PRMT5	Protein arginine N-methyltransferase 5	72.68	58	58	1.04469	3.75855e-07
916	1	O15015	O15015	ZNF646	Zinc finger protein 646	200.83	58	58	1.12299	9.93025e-06
917	1	P07237	P07237	P4HB	Protein disulfide-isomerase	57.12	58	58	1.05609	1.03851e-07
918	1	P08243	P08243	ASNS	Asparagine synthetase [glutamine-hydrolyzing]	64.37	58	58	1.71907	1.14657e-18
919	1	P19338	P19338	NCL	Nucleolin	76.61	58	58	1.09637	6.94992e-10
920	1	P48444	P48444	ARCN1	Coatomer subunit delta	57.21	58	58	0.918086	1.01758e-09
921	1	P49589	P49589	CARS1	Cysteine--tRNA ligase, cytoplasmic	85.47	58	58	1.4126	2.60735e-18
922	1	P61978	P61978	HNRNPK	Heterogeneous nuclear ribonucleoprotein K	50.98	58	58	1.05036	0.000521255
923	1	Q13308	Q13308	PTK7	Inactive tyrosine-protein kinase 7	118.39	58	58	0.986159	0.0166855
924	1	Q7Z3J2	Q7Z3J2	VPS35L	VPS35 endosomal protein-sorting factor-like	109.56	58	58	1.11774	7.36207e-12
925	1	Q86XL3	Q86XL3	ANKLE2	Ankyrin repeat and LEM domain-containing protein 2	104.11	58	58	0.944648	2.27421e-08
926	1	Q8IWA0	Q8IWA0	WDR75	WD repeat-containing protein 75	94.5	58	58	0.991601	0.309688
927	1	Q8WTT2	Q8WTT2	NOC3L	Nucleolar complex protein 3 homolog	92.55	58	58	1.13925	3.43479e-10
928	1	Q8WTW3	Q8WTW3	COG1	Conserved oligomeric Golgi complex subunit 1	108.98	58	58	1.07801	2.29298e-06
929	1	Q96P48	Q96P48	ARAP1	Arf-GAP with Rho-GAP domain, ANK repeat and PH domain-containing protein 1	162.19	58	58	0.93813	8.3073e-06
930	1	Q9C0D2	Q9C0D2	CEP295	Centrosomal protein of 295 kDa	295.18	58	58	0.906872	1.61362e-05
931	1	Q9NWH9	Q9NWH9	SLTM	SAFB-like transcription modulator	117.15	58	58	1.15901	9.98389e-13
932	1	Q9NXC5	Q9NXC5	MIOS	GATOR2 complex protein MIOS	98.58	58	58	1.02724	0.00319595
933	1	Q9P2I0	Q9P2I0	CPSF2	Cleavage and polyadenylation specificity factor subunit 2	88.49	58	58	1.03888	0.000232049
934	1	Q9UHB9	Q9UHB9	SRP68	Signal recognition particle subunit SRP68	70.73	58	58	1.05313	2.86787e-09
935	1	Q9UHF7	Q9UHF7	TRPS1	Zinc finger transcription factor Trps1	141.52	58	58	0.927406	2.17816e-07
936	1	Q9UHP3	Q9UHP3	USP25	Ubiquitin carboxyl-terminal hydrolase 25	122.22	58	58	1.08822	1.12409e-06
937	1	Q9Y450	Q9Y450	HBS1L	HBS1-like protein	75.47	58	58	1.0253	0.00488326
938	1	O15047	O15047	SETD1A	Histone-lysine N-methyltransferase SETD1A	186.03	58	57	1.07651	7.87989e-10
939	1	P02786	P02786	TFRC	Transferrin receptor protein 1	84.87	58	57	1.2891	9.08866e-13
940	1	Q6ZU80	Q6ZU80	CEP128	Centrosomal protein of 128 kDa	128.02	58	57	1.07867	4.41093e-05
941	1	Q96QC0	Q96QC0	PPP1R10	Serine/threonine-protein phosphatase 1 regulatory subunit 10	99.06	58	57	1.09084	9.81612e-09
942	1	Q9UHB6	Q9UHB6	LIMA1	LIM domain and actin-binding protein 1	85.23	58	56	0.939208	8.81171e-10
943	1	P34897	P34897	SHMT2	Serine hydroxymethyltransferase, mitochondrial	55.99	58	55	1.45326	3.80277e-18
944	1	Q96T37	Q96T37	RBM15	RNA-binding protein 15	107.19	58	55	1.08398	3.60139e-09
945	1	Q9UGL1	Q9UGL1	KDM5B	Lysine-specific demethylase 5B	175.66	58	55	0.833028	5.15288e-10
946	1	Q8IY17	Q8IY17	PNPLA6	Patatin-like phospholipase domain-containing protein 6	150.95	58	53	1.10989	2.65705e-06
947	1	P17858	P17858	PFKL	ATP-dependent 6-phosphofructokinase, liver type	85.02	58	50	1.1107	4.43813e-11
948	1	Q9UKV8	Q9UKV8	AGO2	Protein argonaute-2	97.21	58	48	1.04616	0.000417946
949	1	Q9H4A3	Q9H4A3	WNK1	Serine/threonine-protein kinase WNK1	250.79	58	47	0.990887	0.240867
950	1	P08670	P08670	VIM	Vimentin	53.65	58	46	0.904203	3.61443e-10
951	1	O43390	O43390	HNRNPR	Heterogeneous nuclear ribonucleoprotein R	70.94	58	45	1.07758	7.43601e-07
952	1	P31150	P31150	GDI1	Rab GDP dissociation inhibitor alpha	50.58	58	40	1.02461	0.00397155
953	1	O60282	O60282	KIF5C	Kinesin heavy chain isoform 5C	109.49	58	34	0.996917	0.644975
954	1	P21675	P21675	TAF1	Transcription initiation factor TFIID subunit 1	214.71	58	25	1.08194	1.92181e-07
955	1	P05141	P05141	SLC25A5	ADP/ATP translocase 2	32.85	58	21	1.02975	0.378466
956	1	P04350	P04350	TUBB4A	Tubulin beta-4A chain	49.59	58	7	0.948725	0.0500438
957	1	O43933	O43933	PEX1	Peroxisomal ATPase PEX1	142.87	57	57	0.924283	9.21892e-08
958	1	O60763	O60763	USO1	General vesicular transport factor p115	107.9	57	57	1.09762	5.30884e-10
959	1	O60879	O60879	DIAPH2	Protein diaphanous homolog 2	125.57	57	57	1.21551	2.2269e-12
960	1	P23396	P23396	RPS3	Small ribosomal subunit protein uS3	26.69	57	57	0.944221	5.71031e-07
961	1	P28288	P28288	ABCD3	ATP-binding cassette sub-family D member 3	75.48	57	57	1.02625	0.000923719
962	1	P28331	P28331	NDUFS1	NADH-ubiquinone oxidoreductase 75 kDa subunit, mitochondrial	79.47	57	57	1.03747	0.000278554
963	1	P38606	P38606	ATP6V1A	V-type proton ATPase catalytic subunit A	68.3	57	57	0.998141	0.845652
964	1	Q14BN4	Q14BN4	SLMAP	Sarcolemmal membrane-associated protein	95.2	57	57	1.0599	1.51782e-08
965	1	Q5TH69	Q5TH69	ARFGEF3	Brefeldin A-inhibited guanine nucleotide-exchange protein 3	240.65	57	57	0.930919	0.000441205
966	1	Q5VZK9	Q5VZK9	CARMIL1	F-actin-uncapping protein LRRC16A	151.56	57	57	0.932655	4.84105e-06
967	1	Q7Z2T5	Q7Z2T5	TRMT1L	TRMT1-like protein	81.75	57	57	1.07668	8.1568e-09
968	1	Q86TI2	Q86TI2	DPP9	Dipeptidyl peptidase 9	98.26	57	57	1.00418	0.627121
969	1	Q8NB90	Q8NB90	AFG2A	ATPase family gene 2 protein homolog A	97.9	57	57	1.01994	0.0153049
970	1	Q8TEK3	Q8TEK3	DOT1L	Histone-lysine N-methyltransferase, H3 lysine-79 specific	164.86	57	57	1.04941	1.09539e-06
971	1	Q92545	Q92545	TMEM131	Transmembrane protein 131	205.14	57	57	0.98741	0.204202
972	1	Q96GQ7	Q96GQ7	DDX27	Probable ATP-dependent RNA helicase DDX27	89.84	57	57	1.06724	4.33501e-09
973	1	Q96JC1	Q96JC1	VPS39	Vam6/Vps39-like protein	101.81	57	57	0.999104	0.916853
974	1	Q96Q42	Q96Q42	ALS2	Alsin	183.63	57	57	1.07671	6.77392e-05
975	1	Q96QK1	Q96QK1	VPS35	Vacuolar protein sorting-associated protein 35	91.71	57	57	1.03048	4.09204e-05
976	1	Q96RK0	Q96RK0	CIC	Protein capicua homolog	258.03	57	57	1.05127	6.45194e-05
977	1	Q9NVM9	Q9NVM9	INTS13	Integrator complex subunit 13	80.23	57	57	1.01904	0.00474406
978	1	P13667	P13667	PDIA4	Protein disulfide-isomerase A4	72.93	57	56	1.0617	2.20369e-08
979	1	P30101	P30101	PDIA3	Protein disulfide-isomerase A3	56.78	57	56	1.06201	4.05331e-07
980	1	Q9BXW6	Q9BXW6	OSBPL1A	Oxysterol-binding protein-related protein 1	108.47	57	56	1.24401	6.6359e-12
981	1	Q9UHD8	Q9UHD8	SEPTIN9	Septin-9	65.4	57	56	0.926981	5.55124e-10
982	1	O14776	O14776	TCERG1	Transcription elongation regulator 1	123.9	57	55	1.02977	8.81576e-05
983	1	Q05397	Q05397	PTK2	Focal adhesion kinase 1	119.23	57	55	1.06085	1.46768e-09
984	1	Q96AC1	Q96AC1	FERMT2	Fermitin family homolog 2	77.86	57	54	1.04346	0.000651118
985	1	Q5VTR2	Q5VTR2	RNF20	E3 ubiquitin-protein ligase BRE1A	113.66	57	53	0.856846	3.51318e-13
986	1	Q12965	Q12965	MYO1E	Unconventional myosin-Ie	127.06	57	50	0.909235	5.47381e-09
987	1	Q9NYV4	Q9NYV4	CDK12	Cyclin-dependent kinase 12	164.15	57	50	1.02564	0.00150145
988	1	Q96AE4	Q96AE4	FUBP1	Far upstream element-binding protein 1	67.56	57	49	0.9727	1.91845e-05
989	1	P04264	P04264	KRT1	Keratin, type II cytoskeletal 1	66.04	57	48	1.05537	0.846795
990	1	P26599	P26599	PTBP1	Polypyrimidine tract-binding protein 1	59.63	57	48	1.03542	0.00203339
991	1	Q6RI45	Q6RI45	BRWD3	Bromodomain and WD repeat-containing protein 3	203.6	57	48	0.90394	1.92628e-06
992	1	Q8NFA0	Q8NFA0	USP32	Ubiquitin carboxyl-terminal hydrolase 32	181.66	57	46	0.919386	3.55394e-06
993	1	P35908	P35908	KRT2	Keratin, type II cytoskeletal 2 epidermal	65.43	57	41	1.44473	0.203279
994	1	O00763	O00763	ACACB	Acetyl-CoA carboxylase 2	276.54	57	36	1.05089	2.30999e-05
995	1	P04843	P04843	RPN1	Dolichyl-diphosphooligosaccharide--protein glycosyltransferase subunit 1	68.57	56	56	1.15339	3.04789e-12
996	1	P57678	P57678	GEMIN4	Gem-associated protein 4	120.04	56	56	0.95499	3.57322e-05
997	1	Q2NL82	Q2NL82	TSR1	Pre-rRNA-processing protein TSR1 homolog	91.81	56	56	0.926245	1.63061e-07
998	1	Q53SF7	Q53SF7	COBLL1	Cordon-bleu protein-like 1	123.87	56	56	1.06407	2.78336e-06
999	1	Q6NSI4	Q6NSI4	RADX	RPA-related protein RADX	97.55	56	56	1.20899	1.52933e-14
1000	1	Q86UV5	Q86UV5	USP48	Ubiquitin carboxyl-terminal hydrolase 48	119.03	56	56	1.02794	0.000500484
1001	1	Q8IWC1	Q8IWC1	MAP7D3	MAP7 domain-containing protein 3	98.43	56	56	0.887696	7.69308e-11
1002	1	Q8NE71	Q8NE71	ABCF1	ATP-binding cassette sub-family F member 1	95.93	56	56	1.0332	6.528e-06
1003	1	Q8TER5	Q8TER5	ARHGEF40	Rho guanine nucleotide exchange factor 40	164.66	56	56	0.811402	2.43164e-09
1004	1	Q92889	Q92889	ERCC4	DNA repair endonuclease XPF	104.49	56	56	1.05526	1.10354e-05
1005	1	Q96HA7	Q96HA7	TONSL	Tonsoku-like protein	150.93	56	56	0.938623	2.88489e-06
1006	1	Q96PY6	Q96PY6	NEK1	Serine/threonine-protein kinase Nek1	142.83	56	56	1.05702	2.947e-08
1007	1	Q9C0E2	Q9C0E2	XPO4	Exportin-4	130.14	56	56	1.03968	4.1133e-07
1008	1	Q9HC35	Q9HC35	EML4	Echinoderm microtubule-associated protein-like 4	108.92	56	56	1.0119	0.0535525
1009	1	Q9HCK1	Q9HCK1	ZDBF2	DBF4-type zinc finger-containing protein 2	265.62	56	56	1.18189	1.64339e-08
1010	1	Q9NTJ5	Q9NTJ5	SACM1L	Phosphatidylinositol-3-phosphatase SAC1	66.97	56	56	1.08376	1.55715e-09
1011	1	Q9UKL3	Q9UKL3	CASP8AP2	CASP8-associated protein 2	222.66	56	56	0.948158	0.00280162
1012	1	Q9Y265	Q9Y265	RUVBL1	RuvB-like 1	50.23	56	56	1.0773	8.00663e-10
1013	1	P29597	P29597	TYK2	Non-receptor tyrosine-protein kinase TYK2	133.65	56	55	1.06768	0.000131896
1014	1	Q13625	Q13625	TP53BP2	Apoptosis-stimulating of p53 protein 2	125.62	56	55	0.845993	5.88573e-11
1015	1	Q5JTZ9	Q5JTZ9	AARS2	Alanine--tRNA ligase, mitochondrial	107.34	56	55	1.09953	3.51852e-09
1016	1	Q8WZ74	Q8WZ74	CTTNBP2	Cortactin-binding protein 2	181.05	56	55	0.982896	0.0685141
1017	1	Q8NHM5	Q8NHM5	KDM2B	Lysine-specific demethylase 2B	152.61	56	54	1.13936	2.56018e-07
1018	1	Q9NYQ6	Q9NYQ6	CELSR1	Cadherin EGF LAG seven-pass G-type receptor 1	329.49	56	54	1.04531	0.0689588
1019	1	O15164	O15164	TRIM24	Transcription intermediary factor 1-alpha	116.83	56	53	0.95452	7.07017e-07
1020	1	P12268	P12268	IMPDH2	Inosine-5'-monophosphate dehydrogenase 2	55.8	56	53	1.06818	2.31681e-07
1021	1	Q96QT4	Q96QT4	TRPM7	Transient receptor potential cation channel subfamily M member 7	212.7	56	53	1.02844	0.0312954
1022	1	Q96T88	Q96T88	UHRF1	E3 ubiquitin-protein ligase UHRF1	89.81	56	53	0.897721	3.74024e-11
1023	1	O60518	O60518	RANBP6	Ran-binding protein 6	124.71	56	52	0.868777	1.20592e-10
1024	1	Q03252	Q03252	LMNB2	Lamin-B2	69.95	56	52	1.02222	0.0106468
1025	1	Q9UKZ4	Q9UKZ4	TENM1	Teneurin-1	305.01	56	52	1.17836	6.79391e-06
1026	1	O95835	O95835	LATS1	Serine/threonine-protein kinase LATS1	126.87	56	51	0.834078	3.25162e-11
1027	1	P06213	P06213	INSR	Insulin receptor	156.33	56	50	1.08856	1.82928e-05
1028	1	P11171	P11171	EPB41	Protein 4.1	97.02	56	49	1.00146	0.872288
1029	1	Q9UL03	Q9UL03	INTS6	Integrator complex subunit 6	100.39	56	49	1.01477	0.0633768
1030	1	Q96SI9	Q96SI9	STRBP	Spermatid perinuclear RNA-binding protein	73.65	56	48	1.06778	2.61e-07
1031	1	Q7KZI7	Q7KZI7	MARK2	Serine/threonine-protein kinase MARK2	87.91	56	45	0.890988	8.27313e-09
1032	1	P51812	P51812	RPS6KA3	Ribosomal protein S6 kinase alpha-3	83.74	56	37	1.06981	3.16957e-08
1033	1	P13637	P13637	ATP1A3	Sodium/potassium-transporting ATPase subunit alpha-3	111.75	56	23	0.946495	1.51259e-06
1034	1	P68366	P68366	TUBA4A	Tubulin alpha-4A chain	49.92	56	6	0.867637	0.0010792
1035	1	O43660	O43660	PLRG1	Pleiotropic regulator 1	57.19	55	55	1.05408	3.77008e-06
1036	1	O60502	O60502	OGA	Protein O-GlcNAcase	102.92	55	55	1.0134	0.212282
1037	1	O60524	O60524	NEMF	Ribosome quality control complex subunit NEMF	122.95	55	55	1.01744	0.0276841
1038	1	O60934	O60934	NBN	Nibrin	84.96	55	55	1.08075	4.17513e-08
1039	1	O75083	O75083	WDR1	WD repeat-containing protein 1	66.19	55	55	0.9018	6.89081e-10
1040	1	P28290	P28290	ITPRID2	Protein ITPRID2	138.39	55	55	1.02832	0.0131826
1041	1	P49591	P49591	SARS1	Serine--tRNA ligase, cytoplasmic	58.78	55	55	1.37046	2.9451e-15
1042	1	P61221	P61221	ABCE1	ATP-binding cassette sub-family E member 1	67.31	55	55	0.978658	0.00148669
1043	1	Q03468	Q03468	ERCC6	DNA excision repair protein ERCC-6	168.42	55	55	1.00127	0.853869
1044	1	Q09161	Q09161	NCBP1	Nuclear cap-binding protein subunit 1	91.84	55	55	1.02292	0.00243517
1045	1	Q14149	Q14149	MORC3	MORC family CW-type zinc finger protein 3	107.11	55	55	0.979295	0.0102325
1046	1	Q15269	Q15269	PWP2	Periodic tryptophan protein 2 homolog	102.45	55	55	1.05645	3.06091e-07
1047	1	Q2TBE0	Q2TBE0	CWF19L2	CWF19-like protein 2	103.79	55	55	0.977933	0.0404352
1048	1	Q52LW3	Q52LW3	ARHGAP29	Rho GTPase-activating protein 29	142.06	55	55	0.730986	2.4923e-13
1049	1	Q5T1M5	Q5T1M5	FKBP15	FK506-binding protein 15	133.63	55	55	1.06614	8.72047e-08
1050	1	Q8TD19	Q8TD19	NEK9	Serine/threonine-protein kinase Nek9	107.17	55	55	1.14915	1.46251e-13
1051	1	Q96JG6	Q96JG6	VPS50	Syndetin	111.17	55	55	1.05312	3.45557e-06
1052	1	Q96JN8	Q96JN8	NEURL4	Neuralized-like protein 4	166.91	55	55	0.969953	0.00739878
1053	1	Q96KM6	Q96KM6	ZNF512B	Zinc finger protein 512B	97.26	55	55	1.05923	3.44501e-08
1054	1	Q99798	Q99798	ACO2	Aconitate hydratase, mitochondrial	85.43	55	55	0.900771	1.55765e-10
1055	1	Q9BWH6	Q9BWH6	RPAP1	RNA polymerase II-associated protein 1	152.75	55	55	1.037	0.00298277
1056	1	Q9UDR5	Q9UDR5	AASS	Alpha-aminoadipic semialdehyde synthase, mitochondrial	102.13	55	55	1.11688	4.81948e-13
1057	1	Q9UG63	Q9UG63	ABCF2	ATP-binding cassette sub-family F member 2	71.29	55	55	0.864236	1.71356e-13
1058	1	Q9UKF6	Q9UKF6	CPSF3	Cleavage and polyadenylation specificity factor subunit 3	77.49	55	55	0.994959	0.257298
1059	1	Q9Y613	Q9Y613	FHOD1	FH1/FH2 domain-containing protein 1	126.55	55	55	0.982	0.0156852
1060	1	P21399	P21399	ACO1	Cytoplasmic aconitate hydratase	98.4	55	54	1.07165	2.58054e-07
1061	1	Q01968	Q01968	OCRL	Inositol polyphosphate 5-phosphatase OCRL	104.2	55	54	0.930406	2.36026e-08
1062	1	Q9Y3P9	Q9Y3P9	RABGAP1	Rab GTPase-activating protein 1	121.74	55	54	1.06418	1.08961e-07
1063	1	Q9Y4W6	Q9Y4W6	AFG3L2	Mitochondrial inner membrane m-AAA protease component AFG3L2	88.58	55	54	1.07371	2.16995e-07
1064	1	A1X283	A1X283	SH3PXD2B	SH3 and PX domain-containing protein 2B	101.58	55	53	0.933058	6.29231e-08
1065	1	P02545	P02545	LMNA	Prelamin-A/C	74.14	55	53	1.07223	1.11404e-11
1066	1	Q9P2F8	Q9P2F8	SIPA1L2	Signal-induced proliferation-associated 1-like protein 2	190.44	55	53	1.09672	0.000100914
1067	1	O14974	O14974	PPP1R12A	Protein phosphatase 1 regulatory subunit 12A	115.28	55	52	0.899035	1.15345e-09
1068	1	O75155	O75155	CAND2	Cullin-associated NEDD8-dissociated protein 2	135.26	55	51	1.00511	0.422842
1069	1	P08237	P08237	PFKM	ATP-dependent 6-phosphofructokinase, muscle type	85.18	55	51	1.05251	2.55505e-08
1070	1	P11021	P11021	HSPA5	Endoplasmic reticulum chaperone BiP	72.33	55	51	1.08318	1.44847e-08
1071	1	P12277	P12277	CKB	Creatine kinase B-type	42.64	55	51	1.06557	2.26074e-05
1072	1	Q14671	Q14671	PUM1	Pumilio homolog 1	126.47	55	48	1.00833	0.303375
1073	1	O75145	O75145	PPFIA3	Liprin-alpha-3	133.5	55	47	1.0782	8.67901e-07
1074	1	Q66K14	Q66K14	TBC1D9B	TBC1 domain family member 9B	140.52	55	47	1.07382	5.88735e-07
1075	1	P11277	P11277	SPTB	Spectrin beta chain, erythrocytic	246.47	55	46	0.755955	4.09336e-08
1076	1	Q03112	Q03112	MECOM	Histone-lysine N-methyltransferase MECOM	138.14	55	45	0.93931	0.0013357
1077	1	Q9Y2E4	Q9Y2E4	DIP2C	Disco-interacting protein 2 homolog C	170.77	55	45	1.06323	0.000128286
1078	1	Q9H9G7	Q9H9G7	AGO3	Protein argonaute-3	97.36	55	35	1.12076	3.61601e-07
1079	1	O43290	O43290	SART1	U4/U6.U5 tri-snRNP-associated protein 1	90.25	54	54	1.08406	1.51876e-10
1080	1	O43683	O43683	BUB1	Mitotic checkpoint serine/threonine-protein kinase BUB1	122.38	54	54	0.699884	3.23519e-14
1081	1	O60346	O60346	PHLPP1	PH domain leucine-rich repeat-containing protein phosphatase 1	184.67	54	54	0.896246	2.77831e-06
1082	1	P08240	P08240	SRPRA	Signal recognition particle receptor subunit alpha	69.81	54	54	0.993713	0.298149
1083	1	P18858	P18858	LIG1	DNA ligase 1	101.74	54	54	1.03072	0.000483738
1084	1	P23526	P23526	AHCY	Adenosylhomocysteinase	47.72	54	54	1.03801	8.9553e-05
1085	1	P26196	P26196	DDX6	Probable ATP-dependent RNA helicase DDX6	54.42	54	54	0.967688	0.000450018
1086	1	P53355	P53355	DAPK1	Death-associated protein kinase 1	160.05	54	54	0.740243	8.94335e-13
1087	1	P54098	P54098	POLG	DNA polymerase subunit gamma-1	139.56	54	54	1.03039	0.000443394
1088	1	Q08379	Q08379	GOLGA2	Golgin subfamily A member 2	113.09	54	54	1.01745	0.0230994
1089	1	Q14147	Q14147	DHX34	Probable ATP-dependent RNA helicase DHX34	128.12	54	54	1.01545	0.114761
1090	1	Q15398	Q15398	DLGAP5	Disks large-associated protein 5	95.11	54	54	0.835972	2.36211e-11
1091	1	Q5H9R7	Q5H9R7	PPP6R3	Serine/threonine-protein phosphatase 6 regulatory subunit 3	97.67	54	54	1.02016	0.00010048
1092	1	Q5SXM2	Q5SXM2	SNAPC4	snRNA-activating protein complex subunit 4	159.43	54	54	0.926836	2.03554e-05
1093	1	Q5XPI4	Q5XPI4	RNF123	E3 ubiquitin-protein ligase RNF123	148.51	54	54	1.12585	5.92611e-10
1094	1	Q6PI48	Q6PI48	DARS2	Aspartate--tRNA ligase, mitochondrial	73.56	54	54	1.1748	1.16574e-13
1095	1	Q6ZNB6	Q6ZNB6	NFXL1	NF-X1-type zinc finger protein NFXL1	101.34	54	54	1.18048	2.61156e-11
1096	1	Q6ZU65	Q6ZU65	UBN2	Ubinuclein-2	146.09	54	54	1.05601	4.55271e-06
1097	1	Q86UK7	Q86UK7	ZNF598	E3 ubiquitin-protein ligase ZNF598	98.64	54	54	0.991818	0.182862
1098	1	Q96HW7	Q96HW7	INTS4	Integrator complex subunit 4	108.17	54	54	1.02071	0.0084598
1099	1	Q96P70	Q96P70	IPO9	Importin-9	115.96	54	54	1.10519	3.65208e-09
1100	1	Q9BWU0	Q9BWU0	SLC4A1AP	Kanadaptin	82.89	54	54	1.02873	0.00326618
1101	1	Q9GZR7	Q9GZR7	DDX24	ATP-dependent RNA helicase DDX24	96.33	54	54	1.00557	0.326568
1102	1	Q9H7Z3	Q9H7Z3	NRDE2	Nuclear exosome regulator NRDE2	132.67	54	54	1.11923	2.69774e-11
1103	1	Q9NRR4	Q9NRR4	DROSHA	Ribonuclease 3	159.32	54	54	0.964487	0.00304846
1104	1	Q9P260	Q9P260	RELCH	RAB11-binding protein RELCH	134.63	54	54	1.0949	3.32131e-08
1105	1	Q9UGP8	Q9UGP8	SEC63	Translocation protein SEC63 homolog	88	54	54	1.28781	3.46976e-16
1106	1	Q9UI26	Q9UI26	IPO11	Importin-11	112.54	54	54	0.970816	0.0011443
1107	1	Q9Y230	Q9Y230	RUVBL2	RuvB-like 2	51.16	54	54	1.07657	1.02638e-07
1108	1	Q9Y2I1	Q9Y2I1	NISCH	Nischarin	166.63	54	54	0.965489	2.48571e-05
1109	1	Q9Y4E6	Q9Y4E6	WDR7	WD repeat-containing protein 7	163.81	54	54	0.971634	0.0122129
1110	1	P06744	P06744	GPI	Glucose-6-phosphate isomerase	63.15	54	53	1.01189	0.0796159
1111	1	Q15678	Q15678	PTPN14	Tyrosine-protein phosphatase non-receptor type 14	135.26	54	53	0.75959	1.19426e-13
1112	1	Q5T200	Q5T200	ZC3H13	Zinc finger CCCH domain-containing protein 13	196.64	54	53	1.01916	0.0254326
1113	1	Q69YQ0	Q69YQ0	SPECC1L	Cytospin-A	124.54	54	53	0.930047	5.90215e-09
1114	1	Q6P1N0	Q6P1N0	CC2D1A	Coiled-coil and C2 domain-containing protein 1A	104.06	54	53	0.950415	2.629e-06
1115	1	Q86SQ0	Q86SQ0	PHLDB2	Pleckstrin homology-like domain family B member 2	142.16	54	53	0.900955	3.78887e-06
1116	1	P43686	P43686	PSMC4	26S proteasome regulatory subunit 6B	47.37	54	52	1.00539	0.437387
1117	1	Q92625	Q92625	ANKS1A	Ankyrin repeat and SAM domain-containing protein 1A	123.11	54	52	1.04039	0.000968791
1118	1	Q9UKJ3	Q9UKJ3	GPATCH8	G patch domain-containing protein 8	164.2	54	52	1.03513	1.10304e-05
1119	1	Q96I24	Q96I24	FUBP3	Far upstream element-binding protein 3	61.64	54	49	1.03996	5.325e-06
1120	1	P59923	P59923	ZNF445	Zinc finger protein 445	118.96	54	47	1.4668	3.49865e-11
1121	1	O43896	O43896	KIF1C	Kinesin-like protein KIF1C	122.95	54	46	0.842893	1.79804e-11
1122	1	Q9ULD4	Q9ULD4	BRPF3	Bromodomain and PHD finger-containing protein 3	135.74	54	46	0.976114	0.0749981
1123	1	Q14151	Q14151	SAFB2	Scaffold attachment factor B2	107.47	54	39	0.984695	0.0390292
1124	1	Q8N4C8	Q8N4C8	MINK1	Misshapen-like kinase 1	149.82	54	31	0.913563	2.16905e-06
1125	1	O75044	O75044	SRGAP2	SLIT-ROBO Rho GTPase-activating protein 2	120.87	54	29	1.04183	4.56846e-06
1126	1	P23634	P23634	ATP2B4	Plasma membrane calcium-transporting ATPase 4	137.92	54	29	1.03507	8.45824e-05
1127	1	Q13310	Q13310	PABPC4	Polyadenylate-binding protein 4	70.78	54	29	1.03396	0.000662537
1128	1	P68133	P68133	ACTA1	Actin, alpha skeletal muscle	42.05	54	2	0.818919	0.00373164
1129	1	O43747	O43747	AP1G1	AP-1 complex subunit gamma-1	91.35	53	53	1.02148	0.0150782
1130	1	P35998	P35998	PSMC2	26S proteasome regulatory subunit 7	48.63	53	53	0.980487	0.00362468
1131	1	P40818	P40818	USP8	Ubiquitin carboxyl-terminal hydrolase 8	127.52	53	53	0.943626	2.61427e-06
1132	1	P48681	P48681	NES	Nestin	177.44	53	53	0.834552	3.16228e-11
1133	1	P63244	P63244	RACK1	Small ribosomal subunit protein RACK1	35.08	53	53	0.922194	1.4897e-06
1134	1	P78316	P78316	NOP14	Nucleolar protein 14	97.67	53	53	1.07889	4.55617e-11
1135	1	Q13029	Q13029	PRDM2	PR domain zinc finger protein 2	188.92	53	53	1.01306	0.271987
1136	1	Q13111	Q13111	CHAF1A	Chromatin assembly factor 1 subunit A	106.91	53	53	0.974378	0.000910605
1137	1	Q14126	Q14126	DSG2	Desmoglein-2	122.29	53	53	0.955095	3.96543e-07
1138	1	Q14684	Q14684	RRP1B	Ribosomal RNA processing protein 1 homolog B	84.43	53	53	1.08286	6.96787e-12
1139	1	Q15459	Q15459	SF3A1	Splicing factor 3A subunit 1	88.89	53	53	1.02046	0.0173157
1140	1	Q5GLZ8	Q5GLZ8	HERC4	Probable E3 ubiquitin-protein ligase HERC4	118.56	53	53	1.01129	0.121324
1141	1	Q5SVZ6	Q5SVZ6	ZMYM1	Zinc finger MYM-type protein 1	128.72	53	53	0.941349	0.000319227
1142	1	Q68CQ4	Q68CQ4	UTP25	U3 small nucleolar RNA-associated protein 25 homolog	87.06	53	53	1.09227	9.78205e-09
1143	1	Q7Z494	Q7Z494	NPHP3	Nephrocystin-3	150.86	53	53	1.00567	0.512805
1144	1	Q86TB9	Q86TB9	PATL1	Protein PAT1 homolog 1	86.85	53	53	1.03161	0.000110515
1145	1	Q86W56	Q86W56	PARG	Poly(ADP-ribose) glycohydrolase	111.11	53	53	1.07814	7.58665e-08
1146	1	Q8IYI6	Q8IYI6	EXOC8	Exocyst complex component 8	81.8	53	53	1.03928	0.000170228
1147	1	Q8NEN9	Q8NEN9	PDZD8	PDZ domain-containing protein 8	128.56	53	53	1.02637	0.011434
1148	1	Q8NHU6	Q8NHU6	TDRD7	Tudor domain-containing protein 7	123.59	53	53	0.898052	4.98506e-07
1149	1	Q8TF46	Q8TF46	DIS3L	DIS3-like exonuclease 1	120.79	53	53	1.00217	0.845612
1150	1	Q8WXG6	Q8WXG6	MADD	MAP kinase-activating death domain protein	183.3	53	53	0.955551	0.00127744
1151	1	Q92888	Q92888	ARHGEF1	Rho guanine nucleotide exchange factor 1	102.44	53	53	1.1022	2.95849e-09
1152	1	Q969F9	Q969F9	HPS3	BLOC-2 complex member HPS3	113.74	53	53	0.93733	3.62535e-05
1153	1	Q9NV70	Q9NV70	EXOC1	Exocyst complex component 1	101.98	53	53	0.988664	0.199723
1154	1	Q9NXF1	Q9NXF1	TEX10	Testis-expressed protein 10	105.67	53	53	1.08578	1.77816e-09
1155	1	Q9NZ71	Q9NZ71	RTEL1	Regulator of telomere elongation helicase 1	133.68	53	53	0.964557	0.0709839
1156	1	Q9UHI6	Q9UHI6	DDX20	Probable ATP-dependent RNA helicase DDX20	92.24	53	53	0.949896	1.52739e-05
1157	1	Q9Y263	Q9Y263	PLAA	Phospholipase A-2-activating protein	87.16	53	53	1.02822	0.0172163
1158	1	Q9Y2H6	Q9Y2H6	FNDC3A	Fibronectin type-III domain-containing protein 3A	131.85	53	53	1.02824	0.000841221
1159	1	Q9Y5B0	Q9Y5B0	CTDP1	RNA polymerase II subunit A C-terminal domain phosphatase	104.4	53	53	1.00682	0.33989
1160	1	O95202	O95202	LETM1	Mitochondrial proton/calcium exchanger protein	83.35	53	52	1.04678	1.33869e-05
1161	1	Q14202	Q14202	ZMYM3	Zinc finger MYM-type protein 3	152.38	53	52	0.961749	0.000137407
1162	1	Q15596	Q15596	NCOA2	Nuclear receptor coactivator 2	159.16	53	52	0.978868	0.0618842
1163	1	Q5H9F3	Q5H9F3	BCORL1	BCL-6 corepressor-like protein 1	190.56	53	52	0.924236	1.7728e-07
1164	1	Q76I76	Q76I76	SSH2	Protein phosphatase Slingshot homolog 2	158.22	53	52	0.96931	0.051376
1165	1	Q99700	Q99700	ATXN2	Ataxin-2	140.28	53	52	0.987027	0.0861529
1166	1	Q9NYF8	Q9NYF8	BCLAF1	Bcl-2-associated transcription factor 1	106.12	53	52	1.04502	1.30954e-07
1167	1	Q9NZR2	Q9NZR2	LRP1B	Low-density lipoprotein receptor-related protein 1B	515.5	53	52	1.69658	8.16582e-12
1168	1	Q9Y2W1	Q9Y2W1	THRAP3	Thyroid hormone receptor-associated protein 3	108.67	53	52	1.13742	8.63774e-11
1169	1	P51784	P51784	USP11	Ubiquitin carboxyl-terminal hydrolase 11	109.82	53	51	0.833861	4.24229e-11
1170	1	Q13009	Q13009	TIAM1	Rho guanine nucleotide exchange factor TIAM1	177.51	53	51	0.884651	1.59287e-08
1171	1	Q9Y6K1	Q9Y6K1	DNMT3A	DNA (cytosine-5)-methyltransferase 3A	101.86	53	49	1.00805	0.262088
1172	1	P17812	P17812	CTPS1	CTP synthase 1	66.69	53	48	1.04029	1.43562e-08
1173	1	Q13330	Q13330	MTA1	Metastasis-associated protein MTA1	80.79	53	43	1.02275	0.000525218
1174	1	Q9UJS0	Q9UJS0	SLC25A13	Electrogenic aspartate/glutamate antiporter SLC25A13, mitochondrial	74.18	53	43	1.06061	1.60229e-07
1175	1	P51805	P51805	PLXNA3	Plexin-A3	207.72	53	41	0.932379	0.00726792
1176	1	Q96J02	Q96J02	ITCH	E3 ubiquitin-protein ligase Itchy homolog	102.8	53	41	0.998403	0.859297
1177	1	O15550	O15550	KDM6A	Lysine-specific demethylase 6A	154.18	53	39	1.01494	0.0259364
1178	1	A7E2V4	A7E2V4	ZSWIM8	Zinc finger SWIM domain-containing protein 8	197.3	52	52	0.971753	0.0274334
1179	1	O43264	O43264	ZW10	Centromere/kinetochore protein zw10 homolog	88.83	52	52	0.947485	1.62776e-06
1180	1	P16435	P16435	POR	NADPH--cytochrome P450 reductase	76.69	52	52	1.12843	5.12342e-10
1181	1	P31040	P31040	SDHA	Succinate dehydrogenase [ubiquinone] flavoprotein subunit, mitochondrial	72.69	52	52	1.07931	3.80102e-08
1182	1	P46379	P46379	BAG6	Large proline-rich protein BAG6	119.41	52	52	0.939646	1.96092e-09
1183	1	Q13206	Q13206	DDX10	Probable ATP-dependent RNA helicase DDX10	100.89	52	52	1.00737	0.219358
1184	1	Q14139	Q14139	UBE4A	Ubiquitin conjugation factor E4 A	122.56	52	52	1.02828	0.00449521
1185	1	Q14166	Q14166	TTLL12	Tubulin--tyrosine ligase-like protein 12	74.4	52	52	0.990076	0.0912536
1186	1	Q27J81	Q27J81	INF2	Inverted formin-2	135.62	52	52	0.940058	1.99242e-06
1187	1	Q5T447	Q5T447	HECTD3	E3 ubiquitin-protein ligase HECTD3	97.11	52	52	0.966651	0.000151293
1188	1	Q5TB80	Q5TB80	CEP162	Centrosomal protein of 162 kDa	161.94	52	52	0.809305	2.84557e-10
1189	1	Q6PJT7	Q6PJT7	ZC3H14	Zinc finger CCCH domain-containing protein 14	82.88	52	52	1.04197	2.61885e-06
1190	1	Q86WJ1	Q86WJ1	CHD1L	Chromodomain-helicase-DNA-binding protein 1-like	101	52	52	1.20676	1.56928e-15
1191	1	Q8IYB7	Q8IYB7	DIS3L2	DIS3-like exonuclease 2	99.28	52	52	1.09018	1.0831e-06
1192	1	Q96JB2	Q96JB2	COG3	Conserved oligomeric Golgi complex subunit 3	94.1	52	52	1.10319	4.65265e-09
1193	1	Q96KP1	Q96KP1	EXOC2	Exocyst complex component 2	104.07	52	52	1.01937	0.0013053
1194	1	Q96PZ0	Q96PZ0	PUS7	Pseudouridylate synthase 7 homolog	75.04	52	52	1.0203	0.00650834
1195	1	Q99615	Q99615	DNAJC7	DnaJ homolog subfamily C member 7	56.44	52	52	0.95532	2.627e-07
1196	1	Q9H8H0	Q9H8H0	NOL11	Nucleolar protein 11	81.12	52	52	1.03149	9.50408e-05
1197	1	Q9H8V3	Q9H8V3	ECT2	Protein ECT2	103.5	52	52	0.903286	1.89261e-06
1198	1	Q9HAW4	Q9HAW4	CLSPN	Claspin	151.09	52	52	0.838028	2.39387e-11
1199	1	Q9NQX3	Q9NQX3	GPHN	Gephyrin	79.75	52	52	1.13627	7.18456e-12
1200	1	Q9NYH9	Q9NYH9	UTP6	U3 small nucleolar RNA-associated protein 6 homolog	70.19	52	52	1.04755	1.67606e-06
1201	1	Q9UKK3	Q9UKK3	PARP4	Protein mono-ADP-ribosyltransferase PARP4	192.59	52	52	0.757167	4.65801e-11
1202	1	Q9ULG1	Q9ULG1	INO80	Chromatin-remodeling ATPase INO80	176.75	52	52	1.09973	1.09126e-07
1203	1	Q9ULJ3	Q9ULJ3	ZBTB21	Zinc finger and BTB domain-containing protein 21	118.87	52	52	1.18435	2.62785e-12
1204	1	Q9Y4R8	Q9Y4R8	TELO2	Telomere length regulation protein TEL2 homolog	91.75	52	52	0.815758	1.03424e-10
1205	1	Q9Y4W2	Q9Y4W2	LAS1L	Ribosomal biogenesis protein LAS1L	83.06	52	52	1.02015	0.000916178
1206	1	Q01518	Q01518	CAP1	Adenylyl cyclase-associated protein 1	51.9	52	51	0.995812	0.518702
1207	1	Q8TF72	Q8TF72	SHROOM3	Protein Shroom3	216.86	52	51	1.06858	0.000389484
1208	1	Q96KQ7	Q96KQ7	EHMT2	Histone-lysine N-methyltransferase EHMT2	132.37	52	51	1.02666	0.000625706
1209	1	Q9P281	Q9P281	BAHCC1	BAH and coiled-coil domain-containing protein 1	280.02	52	51	0.920454	0.00740935
1210	1	O00291	O00291	HIP1	Huntingtin-interacting protein 1	116.22	52	50	0.911081	8.42248e-07
1211	1	Q6BDS2	Q6BDS2	BLTP3A	Bridge-like lipid transfer protein family member 3A	159.49	52	50	1.22992	2.21004e-12
1212	1	Q9NQ66	Q9NQ66	PLCB1	1-phosphatidylinositol 4,5-bisphosphate phosphodiesterase beta-1	138.57	52	50	1.13788	2.50415e-08
1213	1	Q8IWR0	Q8IWR0	ZC3H7A	Zinc finger CCCH domain-containing protein 7A	110.54	52	49	0.93955	1.24177e-06
1214	1	O60488	O60488	ACSL4	Long-chain-fatty-acid--CoA ligase 4	79.19	52	48	1.1173	8.05749e-12
1215	1	Q8TD16	Q8TD16	BICD2	Protein bicaudal D homolog 2	93.53	52	44	0.839528	1.86209e-11
1216	1	Q9H1H9	Q9H1H9	KIF13A	Kinesin-like protein KIF13A	202.31	52	43	1.05062	0.00273621
1217	1	P30153	P30153	PPP2R1A	Serine/threonine-protein phosphatase 2A 65 kDa regulatory subunit A alpha isoform	65.31	52	41	0.972618	0.000220541
1218	1	O95271	O95271	TNKS	Poly [ADP-ribose] polymerase tankyrase-1	142.04	52	40	1.00272	0.898426
1219	1	O60506	O60506	SYNCRIP	Heterogeneous nuclear ribonucleoprotein Q	69.6	52	39	1.06672	7.32099e-08
1220	1	P51003	P51003	PAPOLA	Poly(A) polymerase alpha	82.84	52	37	0.894811	6.02143e-11
1221	1	Q6P996	Q6P996	PDXDC1	Pyridoxal-dependent decarboxylase domain-containing protein 1	86.71	52	36	0.897682	5.51595e-09
1222	1	Q9BVJ6	Q9BVJ6	UTP14A	U3 small nucleolar RNA-associated protein 14 homolog A	87.98	52	36	1.03883	8.69441e-05
1223	1	O00148	O00148	DDX39A	ATP-dependent RNA helicase DDX39A	49.13	52	28	1.09347	7.15286e-07
1224	1	Q5T9A4	Q5T9A4	ATAD3B	ATPase family AAA domain-containing protein 3B	72.57	52	19	1.02846	0.0288762
1225	1	Q9NVI7	Q9NVI7	ATAD3A	ATPase family AAA domain-containing protein 3A	71.37	52	18	1.05208	2.28292e-05
1226	1	P12236	P12236	SLC25A6	ADP/ATP translocase 3	32.87	52	15	0.955048	0.0648619
1227	1	O14936	O14936	CASK	Peripheral plasma membrane protein CASK	105.12	51	51	1.08467	1.12326e-08
1228	1	P06400	P06400	RB1	Retinoblastoma-associated protein	106.16	51	51	0.826642	1.45345e-12
1229	1	P07384	P07384	CAPN1	Calpain-1 catalytic subunit	81.89	51	51	0.957413	6.90574e-07
1230	1	P17980	P17980	PSMC3	26S proteasome regulatory subunit 6A	49.2	51	51	0.976068	0.00427297
1231	1	P28838	P28838	LAP3	Cytosol aminopeptidase	56.17	51	51	1.02867	4.7289e-06
1232	1	P49756	P49756	RBM25	RNA-binding protein 25	100.19	51	51	1.04361	0.000204216
1233	1	P54198	P54198	HIRA	Protein HIRA	111.84	51	51	1.03979	0.000319095
1234	1	P61011	P61011	SRP54	Signal recognition particle subunit SRP54	55.7	51	51	1.05852	2.40935e-08
1235	1	P61247	P61247	RPS3A	Small ribosomal subunit protein eS1	29.94	51	51	0.954395	0.000946477
1236	1	Q15031	Q15031	LARS2	Leucine--tRNA ligase, mitochondrial	101.98	51	51	1.10675	7.4131e-12
1237	1	Q6IA86	Q6IA86	ELP2	Elongator complex protein 2	92.5	51	51	0.899766	1.74205e-10
1238	1	Q6ZRQ5	Q6ZRQ5	MMS22L	Protein MMS22-like	142.32	51	51	0.945727	8.52943e-06
1239	1	Q7Z392	Q7Z392	TRAPPC11	Trafficking protein particle complex subunit 11	128.88	51	51	1.03922	1.02854e-05
1240	1	Q8IZL8	Q8IZL8	PELP1	Proline-, glutamic acid- and leucine-rich protein 1	119.7	51	51	1.09229	0.000543501
1241	1	Q92626	Q92626	PXDN	Peroxidasin homolog	165.27	51	51	0.796355	4.73021e-10
1242	1	Q96RU2	Q96RU2	USP28	Ubiquitin carboxyl-terminal hydrolase 28	122.49	51	51	1.10925	3.91516e-08
1243	1	Q9BY12	Q9BY12	SCAPER	S phase cyclin A-associated protein in the endoplasmic reticulum	158.29	51	51	1.1473	1.52346e-09
1244	1	Q9BYT8	Q9BYT8	NLN	Neurolysin, mitochondrial	80.65	51	51	0.974937	0.000131335
1245	1	Q9C0B7	Q9C0B7	TANGO6	Transport and Golgi organization protein 6 homolog	120.75	51	51	0.900089	9.27855e-09
1246	1	Q9C0C7	Q9C0C7	AMBRA1	Activating molecule in BECN1-regulated autophagy protein 1	142.51	51	51	0.849181	1.19729e-09
1247	1	Q9H799	Q9H799	CPLANE1	Ciliogenesis and planar polarity effector 1	361.75	51	51	0.995587	0.87367
1248	1	Q9H9A6	Q9H9A6	LRRC40	Leucine-rich repeat-containing protein 40	68.25	51	51	1.0159	0.0149359
1249	1	Q9HC77	Q9HC77	CENPJ	Centromere protein J	153	51	51	0.93453	0.000109772
1250	1	Q9HCM1	Q9HCM1	RESF1	Retroelement silencing factor 1	194.86	51	51	1.00422	0.848302
1251	1	Q9P266	Q9P266	JCAD	Junctional cadherin 5-associated protein	148.35	51	51	1.05882	0.000845298
1252	1	Q9P2L0	Q9P2L0	WDR35	WD repeat-containing protein 35	133.55	51	51	0.996589	0.537121
1253	1	Q9ULW0	Q9ULW0	TPX2	Targeting protein for Xklp2	85.65	51	51	1.02543	0.00262398
1254	1	Q9UPU7	Q9UPU7	TBC1D2B	TBC1 domain family member 2B	109.88	51	51	0.860692	2.6885e-10
1255	1	Q9Y3Z3	Q9Y3Z3	SAMHD1	Deoxynucleoside triphosphate triphosphohydrolase SAMHD1	72.2	51	51	0.966265	6.72156e-06
1256	1	O75182	O75182	SIN3B	Paired amphipathic helix protein Sin3b	133.07	51	50	0.962445	0.000326994
1257	1	P14866	P14866	HNRNPL	Heterogeneous nuclear ribonucleoprotein L	64.13	51	50	1.1174	4.26354e-10
1258	1	Q01433	Q01433	AMPD2	AMP deaminase 2	94.89	51	50	1.03877	1.30092e-06
1259	1	Q08945	Q08945	SSRP1	FACT complex subunit SSRP1	81.07	51	50	1.03074	0.000966296
1260	1	Q5M775	Q5M775	SPECC1	Cytospin-B	118.58	51	50	0.915773	7.30887e-10
1261	1	Q7Z5N4	Q7Z5N4	SDK1	Protein sidekick-1	242.11	51	50	1.28255	1.84289e-11
1262	1	Q8N3F8	Q8N3F8	MICALL1	MICAL-like protein 1	93.44	51	50	1.00574	0.457402
1263	1	Q92610	Q92610	ZNF592	Zinc finger protein 592	137.53	51	50	1.04702	0.000104381
1264	1	Q99797	Q99797	MIPEP	Mitochondrial intermediate peptidase	80.64	51	50	1.03799	0.000144984
1265	1	P46020	P46020	PHKA1	Phosphorylase b kinase regulatory subunit alpha, skeletal muscle isoform	137.31	51	49	0.986077	0.0408075
1266	1	P49189	P49189	ALDH9A1	4-trimethylaminobutyraldehyde dehydrogenase	53.8	51	49	1.1113	1.47979e-11
1267	1	Q86W92	Q86W92	PPFIBP1	Liprin-beta-1	114.02	51	49	0.999655	0.952811
1268	1	Q9UHV7	Q9UHV7	MED13	Mediator of RNA polymerase II transcription subunit 13	239.3	51	49	0.869812	8.71385e-09
1269	1	Q9Y6Y8	Q9Y6Y8	SEC23IP	SEC23-interacting protein	111.08	51	49	0.955226	7.72111e-05
1270	1	Q9UGR2	Q9UGR2	ZC3H7B	Zinc finger CCCH domain-containing protein 7B	109.86	51	48	0.92019	1.22724e-07
1271	1	Q9Y6N7	Q9Y6N7	ROBO1	Roundabout homolog 1	180.93	51	48	0.933438	0.000163181
1272	1	P42684	P42684	ABL2	Tyrosine-protein kinase ABL2	128.34	51	46	1.02805	0.0133792
1273	1	P35222	P35222	CTNNB1	Catenin beta-1	85.5	51	45	1.16326	3.74887e-11
1274	1	Q8IWT3	Q8IWT3	CUL9	Cullin-9	281.23	51	44	1.14759	3.1471e-05
1275	1	Q5VWQ8	Q5VWQ8	DAB2IP	Disabled homolog 2-interacting protein	131.63	51	43	0.834375	3.7576e-09
1276	1	O75051	O75051	PLXNA2	Plexin-A2	211.1	51	37	1.32833	9.79513e-09
1277	1	Q9UL18	Q9UL18	AGO1	Protein argonaute-1	97.21	51	31	1.02712	0.00187422
1278	1	P31943	P31943	HNRNPH1	Heterogeneous nuclear ribonucleoprotein H	49.23	51	29	0.995048	0.55328
1279	1	Q05639	Q05639	EEF1A2	Elongation factor 1-alpha 2	50.47	51	22	0.802263	7.79471e-11
1280	1	A0FGR8	A0FGR8	ESYT2	Extended synaptotagmin-2	102.36	50	50	1.05301	2.53198e-07
1281	1	O00232	O00232	PSMD12	26S proteasome non-ATPase regulatory subunit 12	52.9	50	50	1.01548	0.0866044
1282	1	O60832	O60832	DKC1	H/ACA ribonucleoprotein complex subunit DKC1	57.67	50	50	1.15542	1.4184e-12
1283	1	O76094	O76094	SRP72	Signal recognition particle subunit SRP72	74.61	50	50	1.04895	1.38392e-06
1284	1	P06756	P06756	ITGAV	Integrin alpha-V	116.04	50	50	0.970651	0.018268
1285	1	P09960	P09960	LTA4H	Leukotriene A-4 hydrolase	69.29	50	50	0.992755	0.17407
1286	1	P19838	P19838	NFKB1	Nuclear factor NF-kappa-B p105 subunit	105.36	50	50	1.04803	1.61763e-05
1287	1	P26641	P26641	EEF1G	Elongation factor 1-gamma	50.12	50	50	0.940521	4.05369e-07
1288	1	P33981	P33981	TTK	Dual specificity protein kinase TTK	97.07	50	50	0.843311	3.79927e-11
1289	1	P36871	P36871	PGM1	Phosphoglucomutase-1	61.45	50	50	0.997707	0.652133
1290	1	P40692	P40692	MLH1	DNA mismatch repair protein Mlh1	84.6	50	50	1.04662	0.000179912
1291	1	P55084	P55084	HADHB	Trifunctional enzyme subunit beta, mitochondrial	51.29	50	50	1.07742	4.4459e-08
1292	1	Q06124	Q06124	PTPN11	Tyrosine-protein phosphatase non-receptor type 11	68.01	50	50	1.05361	2.03746e-09
1293	1	Q12996	Q12996	CSTF3	Cleavage stimulation factor subunit 3	82.92	50	50	1.07751	2.48096e-08
1294	1	Q13724	Q13724	MOGS	Mannosyl-oligosaccharide glucosidase	91.92	50	50	1.05942	3.85026e-09
1295	1	Q14687	Q14687	GSE1	Genetic suppressor element 1	136.16	50	50	0.819065	1.30707e-11
1296	1	Q15397	Q15397	PUM3	Pumilio homolog 3	73.58	50	50	1.09591	1.6968e-09
1297	1	Q1KMD3	Q1KMD3	HNRNPUL2	Heterogeneous nuclear ribonucleoprotein U-like protein 2	85.1	50	50	1.2192	2.74221e-11
1298	1	Q4V328	Q4V328	GRIPAP1	GRIP1-associated protein 1	96.01	50	50	1.12267	1.45546e-10
1299	1	Q7Z2Z1	Q7Z2Z1	TICRR	Treslin	210.86	50	50	1.01903	0.137528
1300	1	Q7Z2Z2	Q7Z2Z2	EFL1	Elongation factor-like GTPase 1	125.43	50	50	1.03467	0.000654516
1301	1	Q8NCN5	Q8NCN5	PDPR	Pyruvate dehydrogenase phosphatase regulatory subunit, mitochondrial	99.36	50	50	1.03975	0.000309129
1302	1	Q8ND04	Q8ND04	SMG8	Nonsense-mediated mRNA decay factor SMG8	109.68	50	50	1.02115	0.0280602
1303	1	Q8NG08	Q8NG08	HELB	DNA helicase B	123.25	50	50	0.939549	1.86586e-08
1304	1	Q8WXW3	Q8WXW3	PIBF1	Progesterone-induced-blocking factor 1	89.8	50	50	0.845907	4.65372e-13
1305	1	Q96BP3	Q96BP3	PPWD1	Peptidylprolyl isomerase domain and WD repeat-containing protein 1	73.57	50	50	1.12429	4.26324e-10
1306	1	Q96EK5	Q96EK5	KIFBP	KIF-binding protein	71.81	50	50	0.929753	2.01238e-08
1307	1	Q96T76	Q96T76	MMS19	MMS19 nucleotide excision repair protein homolog	113.29	50	50	1.14926	9.65162e-11
1308	1	Q99590	Q99590	SCAF11	Protein SCAF11	164.65	50	50	1.01046	0.16468
1309	1	Q9BZJ0	Q9BZJ0	CRNKL1	Crooked neck-like protein 1	100.45	50	50	0.971338	0.0140621
1310	1	Q9H4L7	Q9H4L7	SMARCAD1	SWI/SNF-related matrix-associated actin-dependent regulator of chromatin subfamily A containing DEAD/H box 1	117.4	50	50	0.968296	0.000474155
1311	1	Q9H8H2	Q9H8H2	DDX31	ATP-dependent DNA helicase DDX31	94.09	50	50	1.05928	5.20475e-08
1312	1	Q9P258	Q9P258	RCC2	Protein RCC2	56.08	50	50	1.05582	7.7707e-07
1313	1	Q9ULL5	Q9ULL5	PRR12	Proline-rich protein 12	211.04	50	50	1.03315	0.0573614
1314	1	Q9UMZ2	Q9UMZ2	SYNRG	Synergin gamma	140.65	50	50	0.889701	6.90049e-10
1315	1	O94874	O94874	UFL1	E3 UFM1-protein ligase 1	89.6	50	49	1.14175	7.21938e-12
1316	1	Q9P2D6	Q9P2D6	FAM135A	Protein FAM135A	169.84	50	49	0.806202	1.17923e-08
1317	1	Q9P2N5	Q9P2N5	RBM27	RNA-binding protein 27	118.72	50	49	0.966722	0.000299792
1318	1	Q9Y6D9	Q9Y6D9	MAD1L1	Mitotic spindle assembly checkpoint protein MAD1	83.07	50	49	0.999004	0.871853
1319	1	P62195	P62195	PSMC5	26S proteasome regulatory subunit 8	45.63	50	48	0.988365	0.154635
1320	1	Q16787	Q16787	LAMA3	Laminin subunit alpha-3	366.62	50	48	1.1746	9.34717e-05
1321	1	Q4LE39	Q4LE39	ARID4B	AT-rich interactive domain-containing protein 4B	147.81	50	48	0.99461	0.494871
1322	1	P00519	P00519	ABL1	Tyrosine-protein kinase ABL1	122.87	50	45	1.04183	0.000691162
1323	1	P55201	P55201	BRPF1	Peregrin	137.5	50	44	1.06654	3.03068e-06
1324	1	Q16822	Q16822	PCK2	Phosphoenolpyruvate carboxykinase [GTP], mitochondrial	70.7	50	44	2.63149	3.60164e-22
1325	1	Q6IN85	Q6IN85	PPP4R3A	Serine/threonine-protein phosphatase 4 regulatory subunit 3A	95.37	50	37	1.01697	0.0269507
1326	1	Q15418	Q15418	RPS6KA1	Ribosomal protein S6 kinase alpha-1	82.72	50	33	0.989589	0.285514
1327	1	O60568	O60568	PLOD3	Multifunctional procollagen lysine hydroxylase and glycosyltransferase LH3	84.79	49	49	1.06896	7.993e-07
1328	1	O75665	O75665	OFD1	Centriole and centriolar satellite protein OFD1	116.67	49	49	0.884557	1.09227e-08
1329	1	O95831	O95831	AIFM1	Apoptosis-inducing factor 1, mitochondrial	66.9	49	49	1.07116	1.28115e-07
1330	1	P05455	P05455	SSB	Lupus La protein	46.84	49	49	1.04793	5.43538e-05
1331	1	P22234	P22234	PAICS	Bifunctional phosphoribosylaminoimidazole carboxylase/phosphoribosylaminoimidazole succinocarboxamide synthetase	47.08	49	49	1.03623	0.0575453
1332	1	P38935	P38935	IGHMBP2	DNA-binding protein SMUBP-2	109.15	49	49	1.05567	6.66776e-05
1333	1	P52209	P52209	PGD	6-phosphogluconate dehydrogenase, decarboxylating	53.14	49	49	1.16074	3.93097e-12
1334	1	P52888	P52888	THOP1	Thimet oligopeptidase	78.84	49	49	1.11431	5.92107e-12
1335	1	Q14137	Q14137	BOP1	Ribosome biogenesis protein BOP1	83.63	49	49	1.04443	7.60764e-06
1336	1	Q562F6	Q562F6	SGO2	Shugoshin 2	144.74	49	49	0.870792	4.26422e-07
1337	1	Q5VIR6	Q5VIR6	VPS53	Vacuolar protein sorting-associated protein 53 homolog	94.41	49	49	0.986635	0.130294
1338	1	Q69YH5	Q69YH5	CDCA2	Cell division cycle-associated protein 2	112.68	49	49	0.847621	2.33142e-10
1339	1	Q6AI08	Q6AI08	HEATR6	HEAT repeat-containing protein 6	128.78	49	49	1.07381	1.38765e-07
1340	1	Q7Z7M0	Q7Z7M0	MEGF8	Multiple epidermal growth factor-like domains protein 8	303.1	49	49	0.872951	1.39056e-05
1341	1	Q8IYD8	Q8IYD8	FANCM	Fanconi anemia group M protein	232.19	49	49	0.84738	1.17238e-06
1342	1	Q8NEB9	Q8NEB9	PIK3C3	Phosphatidylinositol 3-kinase catalytic subunit type 3	101.55	49	49	0.957542	0.000102686
1343	1	Q92833	Q92833	JARID2	Protein Jumonji	138.73	49	49	0.929659	3.34603e-05
1344	1	Q969X6	Q969X6	UTP4	U3 small nucleolar RNA-associated protein 4 homolog	76.89	49	49	1.04846	1.44288e-06
1345	1	Q96FV9	Q96FV9	THOC1	THO complex subunit 1	75.67	49	49	1.06635	5.96802e-08
1346	1	Q96RT8	Q96RT8	TUBGCP5	Gamma-tubulin complex component 5	118.32	49	49	1.06641	1.2256e-06
1347	1	Q9BXF3	Q9BXF3	CECR2	Chromatin remodeling regulator CECR2	164.21	49	49	1.11608	4.86015e-08
1348	1	Q9H501	Q9H501	ESF1	ESF1 homolog	98.8	49	49	1.00761	0.174828
1349	1	Q9HBG6	Q9HBG6	IFT122	Intraflagellar transport protein 122 homolog	141.83	49	49	1.12037	5.44954e-09
1350	1	Q9NVH2	Q9NVH2	INTS7	Integrator complex subunit 7	106.83	49	49	0.915526	7.16803e-11
1351	1	Q9UBT2	Q9UBT2	UBA2	SUMO-activating enzyme subunit 2	71.22	49	49	1.0554	1.64471e-06
1352	1	Q9UII4	Q9UII4	HERC5	E3 ISG15--protein ligase HERC5	116.85	49	49	0.923449	1.25323e-08
1353	1	Q9ULE6	Q9ULE6	PALD1	Paladin	96.75	49	49	1.01367	0.0239221
1354	1	Q9UPT8	Q9UPT8	ZC3H4	Zinc finger CCCH domain-containing protein 4	140.26	49	49	1.12175	3.65595e-10
1355	1	Q9Y5K6	Q9Y5K6	CD2AP	CD2-associated protein	71.45	49	49	0.953006	7.60309e-06
1356	1	Q5T8P6	Q5T8P6	RBM26	RNA-binding protein 26	113.6	49	48	1.09308	1.83637e-09
1357	1	Q86YT6	Q86YT6	MIB1	E3 ubiquitin-protein ligase MIB1	110.14	49	48	0.887269	9.56225e-10
1358	1	Q9P1Y6	Q9P1Y6	PHRF1	PHD and RING finger domain-containing protein 1	178.67	49	48	0.983853	0.15851
1359	1	Q9UPN9	Q9UPN9	TRIM33	E3 ubiquitin-protein ligase TRIM33	122.53	49	48	1.04664	2.02311e-05
1360	1	O15397	O15397	IPO8	Importin-8	119.94	49	47	0.986326	0.0592789
1361	1	O75400	O75400	PRPF40A	Pre-mRNA-processing factor 40 homolog A	108.8	49	47	1.03142	0.000492799
1362	1	P42224	P42224	STAT1	Signal transducer and activator of transcription 1-alpha/beta	87.33	49	47	0.946773	5.59732e-10
1363	1	P46019	P46019	PHKA2	Phosphorylase b kinase regulatory subunit alpha, liver isoform	138.41	49	47	0.999253	0.923555
1364	1	Q16706	Q16706	MAN2A1	Alpha-mannosidase 2	131.14	49	47	0.64323	3.85123e-17
1365	1	Q8TAG9	Q8TAG9	EXOC6	Exocyst complex component 6	93.72	49	47	0.989525	0.299397
1366	1	Q96T51	Q96T51	RUFY1	RUN and FYVE domain-containing protein 1	79.82	49	47	1.04842	1.26996e-05
1367	1	Q9BXB4	Q9BXB4	OSBPL11	Oxysterol-binding protein-related protein 11	83.64	49	47	1.00882	0.179439
1368	1	O95490	O95490	ADGRL2	Adhesion G protein-coupled receptor L2	163.35	49	46	0.992212	0.351911
1369	1	P51114	P51114	FXR1	RNA-binding protein FXR1	69.72	49	46	0.930327	2.08761e-07
1370	1	Q05655	Q05655	PRKCD	Protein kinase C delta type	77.51	49	46	0.887429	1.0595e-10
1371	1	Q9BZF3	Q9BZF3	OSBPL6	Oxysterol-binding protein-related protein 6	106.31	49	46	1.05695	5.03466e-05
1372	1	O15440	O15440	ABCC5	ATP-binding cassette sub-family C member 5	160.66	49	45	1.01287	0.29397
1373	1	P22059	P22059	OSBP	Oxysterol-binding protein 1	89.42	49	45	1.12014	1.73336e-09
1374	1	P62258	P62258	YWHAE	14-3-3 protein epsilon	29.17	49	45	1.0193	0.195207
1375	1	P00338	P00338	LDHA	L-lactate dehydrogenase A chain	36.69	49	44	0.953942	0.000730802
1376	1	Q9UEG4	Q9UEG4	ZNF629	Zinc finger protein 629	96.62	49	44	1.13081	5.48656e-11
1377	1	P38919	P38919	EIF4A3	Eukaryotic initiation factor 4A-III	46.87	49	43	1.00296	0.755499
1378	1	Q14004	Q14004	CDK13	Cyclin-dependent kinase 13	164.92	49	43	1.02497	0.107081
1379	1	Q15436	Q15436	SEC23A	Protein transport protein Sec23A	86.16	49	43	1.01114	0.104468
1380	1	Q15437	Q15437	SEC23B	Protein transport protein Sec23B	86.48	49	43	1.01339	0.0467315
1381	1	Q6P0Q8	Q6P0Q8	MAST2	Microtubule-associated serine/threonine-protein kinase 2	196.44	49	43	0.987697	0.382317
1382	1	Q01813	Q01813	PFKP	ATP-dependent 6-phosphofructokinase, platelet type	85.6	49	42	1.01061	0.186933
1383	1	Q6GQQ9	Q6GQQ9	OTUD7B	OTU domain-containing protein 7B	92.53	49	42	0.98359	0.0651193
1384	1	Q5JSJ4	Q5JSJ4	INTS6L	Integrator complex subunit 6-like	96.67	49	41	1.10719	7.12492e-08
1385	1	P62701	P62701	RPS4X	Small ribosomal subunit protein eS4, X isoform	29.6	49	27	0.947614	0.000322411
1386	1	P00367	P00367	GLUD1	Glutamate dehydrogenase 1, mitochondrial	61.4	49	19	1.13758	4.432e-12
1387	1	Q9NUU7	Q9NUU7	DDX19A	ATP-dependent RNA helicase DDX19A	53.98	49	7	1.01914	0.00724903
1388	1	O15228	O15228	GNPAT	Dihydroxyacetone phosphate acyltransferase	77.19	48	48	1.02625	0.00543063
1389	1	O75113	O75113	N4BP1	NEDD4-binding protein 1	100.38	48	48	0.976815	0.0073714
1390	1	O75448	O75448	MED24	Mediator of RNA polymerase II transcription subunit 24	110.31	48	48	0.938662	2.12932e-07
1391	1	P20936	P20936	RASA1	Ras GTPase-activating protein 1	116.4	48	48	1.12496	7.75175e-09
1392	1	P28749	P28749	RBL1	Retinoblastoma-like protein 1	120.85	48	48	1.00823	0.551921
1393	1	P52746	P52746	ZNF142	Zinc finger protein 142	187.88	48	48	0.993466	0.763423
1394	1	P54277	P54277	PMS1	PMS1 protein homolog 1	105.83	48	48	0.961295	0.000500564
1395	1	P57071	P57071	PRDM15	PR domain zinc finger protein 15	169.27	48	48	1.03866	0.00812887
1396	1	Q02809	Q02809	PLOD1	Procollagen-lysine,2-oxoglutarate 5-dioxygenase 1	83.55	48	48	0.996769	0.608911
1397	1	Q14207	Q14207	NPAT	Protein NPAT	154.29	48	48	0.939114	7.34057e-05
1398	1	Q15003	Q15003	NCAPH	Condensin complex subunit 2	82.56	48	48	0.995814	0.594592
1399	1	Q15008	Q15008	PSMD6	26S proteasome non-ATPase regulatory subunit 6	45.53	48	48	0.993949	0.418702
1400	1	Q15746	Q15746	MYLK	Myosin light chain kinase, smooth muscle	210.72	48	48	0.988146	0.620973
1401	1	Q6P1J9	Q6P1J9	CDC73	Parafibromin	60.58	48	48	0.991175	0.187898
1402	1	Q6PJI9	Q6PJI9	WDR59	GATOR2 complex protein WDR59	109.79	48	48	1.05657	2.00064e-05
1403	1	Q6UVK1	Q6UVK1	CSPG4	Chondroitin sulfate proteoglycan 4	250.54	48	48	0.785491	1.20579e-10
1404	1	Q6ZMI0	Q6ZMI0	PPP1R21	Protein phosphatase 1 regulatory subunit 21	88.31	48	48	1.03976	0.00456478
1405	1	Q6ZNJ1	Q6ZNJ1	NBEAL2	Neurobeachin-like protein 2	302.52	48	48	0.919836	0.000928175
1406	1	Q8WVM8	Q8WVM8	SCFD1	Sec1 family domain-containing protein 1	72.38	48	48	1.06405	5.34983e-07
1407	1	Q8WYA0	Q8WYA0	IFT81	Intraflagellar transport protein 81 homolog	79.75	48	48	1.00078	0.932135
1408	1	Q96CW5	Q96CW5	TUBGCP3	Gamma-tubulin complex component 3	103.57	48	48	1.04558	1.65162e-05
1409	1	Q96NW4	Q96NW4	ANKRD27	Ankyrin repeat domain-containing protein 27	116.98	48	48	1.02662	0.0591017
1410	1	Q96QZ7	Q96QZ7	MAGI1	Membrane-associated guanylate kinase, WW and PDZ domain-containing protein 1	164.58	48	48	1.14071	2.33206e-09
1411	1	Q9BPU6	Q9BPU6	DPYSL5	Dihydropyrimidinase-related protein 5	61.42	48	48	0.957825	3.6141e-07
1412	1	Q9BUJ2	Q9BUJ2	HNRNPUL1	Heterogeneous nuclear ribonucleoprotein U-like protein 1	95.74	48	48	1.08662	3.879e-09
1413	1	Q9BVV6	Q9BVV6	KIAA0586	Protein TALPID3	169.31	48	48	0.941757	5.36204e-06
1414	1	Q9H6R0	Q9H6R0	DHX33	ATP-dependent RNA helicase DHX33	78.87	48	48	1.02808	0.00587462
1415	1	Q9HCG8	Q9HCG8	CWC22	Pre-mRNA-splicing factor CWC22 homolog	105.47	48	48	0.993118	0.247144
1416	1	Q9NZC9	Q9NZC9	SMARCAL1	SWI/SNF-related matrix-associated actin-dependent regulator of chromatin subfamily A-like protein 1	105.94	48	48	1.03495	0.0165394
1417	1	Q9UBF8	Q9UBF8	PI4KB	Phosphatidylinositol 4-kinase beta	91.38	48	48	0.897412	4.30804e-10
1418	1	Q9UPV0	Q9UPV0	CEP164	Centrosomal protein of 164 kDa	164.31	48	48	1.00062	0.94144
1419	1	Q9UQ80	Q9UQ80	PA2G4	Proliferation-associated protein 2G4	43.79	48	48	0.987186	0.0406893
1420	1	Q9UQR0	Q9UQR0	SCML2	Sex comb on midleg-like protein 2	77.26	48	48	1.12605	1.42741e-10
1421	1	Q9Y2H2	Q9Y2H2	INPP5F	Phosphatidylinositide phosphatase SAC2	128.41	48	48	0.941329	8.11316e-05
1422	1	Q9Y2U8	Q9Y2U8	LEMD3	Inner nuclear membrane protein Man1	100	48	48	1.05529	2.05641e-07
1423	1	Q9Y3I0	Q9Y3I0	RTCB	RNA-splicing ligase RtcB homolog	55.21	48	48	1.01567	0.0360429
1424	1	Q9Y5L0	Q9Y5L0	TNPO3	Transportin-3	104.2	48	48	1.03544	0.000134676
1425	1	Q9Y5Q9	Q9Y5Q9	GTF3C3	General transcription factor 3C polypeptide 3	101.27	48	48	1.03477	0.00158811
1426	1	Q9Y6W3	Q9Y6W3	CAPN7	Calpain-7	92.65	48	48	0.789674	4.11813e-11
1427	1	A1L390	A1L390	PLEKHG3	Pleckstrin homology domain-containing family G member 3	134.41	48	47	0.900561	1.24994e-06
1428	1	P22626	P22626	HNRNPA2B1	Heterogeneous nuclear ribonucleoproteins A2/B1	37.43	48	47	1.08939	2.72678e-06
1429	1	Q15813	Q15813	TBCE	Tubulin-specific chaperone E	59.35	48	47	1.06831	9.94764e-09
1430	1	Q6JQN1	Q6JQN1	ACAD10	Acyl-CoA dehydrogenase family member 10	118.83	48	47	0.941848	0.000352752
1431	1	Q76L83	Q76L83	ASXL2	Putative Polycomb group protein ASXL2	153.82	48	47	1.04397	0.000654862
1432	1	Q8TDW7	Q8TDW7	FAT3	Protocadherin Fat 3	501.98	48	47	1.10283	0.0034084
1433	1	Q8WX93	Q8WX93	PALLD	Palladin	150.56	48	47	0.816906	4.88877e-13
1434	1	O75151	O75151	PHF2	Lysine-specific demethylase PHF2	120.77	48	46	1.1223	1.02061e-09
1435	1	O95140	O95140	MFN2	Mitofusin-2	86.4	48	46	0.762987	6.418e-13
1436	1	P51991	P51991	HNRNPA3	Heterogeneous nuclear ribonucleoprotein A3	39.59	48	46	1.06398	0.000132684
1437	1	Q5VU43	Q5VU43	PDE4DIP	Myomegalin	265.1	48	46	0.947393	7.8116e-07
1438	1	Q86UU1	Q86UU1	PHLDB1	Pleckstrin homology-like domain family B member 1	151.16	48	46	0.841712	5.83499e-09
1439	1	O00139	O00139	KIF2A	Kinesin-like protein KIF2A	79.95	48	45	0.992461	0.266707
1440	1	O43252	O43252	PAPSS1	Bifunctional 3'-phosphoadenosine 5'-phosphosulfate synthase 1	70.83	48	45	0.984919	0.234141
1441	1	Q9UHD2	Q9UHD2	TBK1	Serine/threonine-protein kinase TBK1	83.64	48	45	0.925881	5.52777e-08
1442	1	Q9BQ39	Q9BQ39	DDX50	ATP-dependent RNA helicase DDX50	82.57	48	44	1.03464	0.000159853
1443	1	Q8NF50	Q8NF50	DOCK8	Dedicator of cytokinesis protein 8	238.53	48	43	1.05033	0.00395039
1444	1	Q99873	Q99873	PRMT1	Protein arginine N-methyltransferase 1	42.46	48	42	1.02758	0.0251177
1445	1	Q9Y4D1	Q9Y4D1	DAAM1	Disheveled-associated activator of morphogenesis 1	123.47	48	42	0.950533	0.00466251
1446	1	P10071	P10071	GLI3	Transcriptional activator GLI3	169.86	48	41	1.02447	0.0535032
1447	1	Q86UW7	Q86UW7	CADPS2	Calcium-dependent secretion activator 2	147.73	48	41	0.86359	1.19545e-08
1448	1	Q7L7X3	Q7L7X3	TAOK1	Serine/threonine-protein kinase TAO1	116.07	48	39	0.928704	7.75604e-07
1449	1	Q9HBD1	Q9HBD1	RC3H2	Roquin-2	131.67	48	39	0.815092	6.89795e-09
1450	1	O14787	O14787	TNPO2	Transportin-2	101.39	48	31	1.04525	0.000737531
1451	1	P38159	P38159	RBMX	RNA-binding motif protein, X chromosome	42.33	48	12	1.04623	0.000388571
1452	1	Q58FF7	Q58FF7	HSP90AB3P	Putative heat shock protein HSP 90-beta-3	68.32	48	3	0.955528	0.273888
1453	1	O00116	O00116	AGPS	Alkyldihydroxyacetonephosphate synthase, peroxisomal	72.91	47	47	0.978661	0.0142325
1454	1	O00541	O00541	PES1	Pescadillo homolog	68	47	47	1.04702	1.12274e-05
1455	1	O15371	O15371	EIF3D	Eukaryotic translation initiation factor 3 subunit D	63.97	47	47	0.970737	0.00121596
1456	1	O43395	O43395	PRPF3	U4/U6 small nuclear ribonucleoprotein Prp3	77.53	47	47	1.05273	2.57413e-07
1457	1	O94826	O94826	TOMM70	Mitochondrial import receptor subunit TOM70	67.45	47	47	0.999908	0.986462
1458	1	O95235	O95235	KIF20A	Kinesin-like protein KIF20A	100.28	47	47	0.786213	4.06163e-12
1459	1	P16383	P16383	GCFC2	Intron Large complex component GCFC2	89.38	47	47	1.05337	3.31093e-05
1460	1	P23378	P23378	GLDC	Glycine dehydrogenase (decarboxylating), mitochondrial	112.73	47	47	1.04503	1.63478e-05
1461	1	P42566	P42566	EPS15	Epidermal growth factor receptor substrate 15	98.66	47	47	1.06276	1.09858e-06
1462	1	P53041	P53041	PPP5C	Serine/threonine-protein phosphatase 5	56.88	47	47	1.06605	5.15169e-10
1463	1	P60228	P60228	EIF3E	Eukaryotic translation initiation factor 3 subunit E	52.22	47	47	0.958007	2.29403e-07
1464	1	Q01804	Q01804	OTUD4	OTU domain-containing protein 4	124.04	47	47	1.01468	0.183583
1465	1	Q01831	Q01831	XPC	DNA repair protein complementing XP-C cells	105.95	47	47	1.14829	7.39435e-12
1466	1	Q13823	Q13823	GNL2	Nucleolar GTP-binding protein 2	83.65	47	47	1.0585	9.53235e-07
1467	1	Q14746	Q14746	COG2	Conserved oligomeric Golgi complex subunit 2	83.21	47	47	1.06352	5.31863e-07
1468	1	Q15022	Q15022	SUZ12	Polycomb protein SUZ12	83.05	47	47	0.980909	0.0193161
1469	1	Q5T5X7	Q5T5X7	BEND3	BEN domain-containing protein 3	94.47	47	47	1.03219	0.0023505
1470	1	Q6P0N0	Q6P0N0	MIS18BP1	Mis18-binding protein 1	129.09	47	47	0.90182	2.99419e-08
1471	1	Q8NI08	Q8NI08	NCOA7	Nuclear receptor coactivator 7	106.16	47	47	1.34195	9.91973e-14
1472	1	Q8TCY9	Q8TCY9	URGCP	Up-regulator of cell proliferation	104.99	47	47	0.88743	1.04836e-09
1473	1	Q96Q05	Q96Q05	TRAPPC9	Trafficking protein particle complex subunit 9	128.53	47	47	0.964337	0.000854909
1474	1	Q9NVU0	Q9NVU0	POLR3E	DNA-directed RNA polymerase III subunit RPC5	79.9	47	47	1.05773	7.38686e-08
1475	1	Q9P2P1	Q9P2P1	NYNRIN	Protein NYNRIN	208.37	47	47	0.656564	4.70869e-11
1476	1	Q9UHD1	Q9UHD1	CHORDC1	Cysteine and histidine-rich domain-containing protein 1	37.49	47	47	0.954248	3.71741e-06
1477	1	Q9UQ84	Q9UQ84	EXO1	Exonuclease 1	94.1	47	47	1.0127	0.100509
1478	1	Q9Y4C8	Q9Y4C8	RBM19	Probable RNA-binding protein 19	107.33	47	47	0.894216	1.07704e-10
1479	1	Q9Y5T5	Q9Y5T5	USP16	Ubiquitin carboxyl-terminal hydrolase 16	93.57	47	47	0.941291	2.70116e-06
1480	1	Q9Y620	Q9Y620	RAD54B	DNA repair and recombination protein RAD54B	102.97	47	47	0.81721	7.52125e-10
1481	1	O94885	O94885	SASH1	SAM and SH3 domain-containing protein 1	136.65	47	46	1.23236	9.94947e-12
1482	1	Q8N3R9	Q8N3R9	PALS1	Protein PALS1	77.29	47	46	1.00346	0.550304
1483	1	Q9H307	Q9H307	PNN	Pinin	81.63	47	46	1.04067	8.59033e-05
1484	1	Q9Y4E5	Q9Y4E5	ZNF451	E3 SUMO-protein ligase ZNF451	121.48	47	46	1.16522	9.33039e-10
1485	1	Q9Y4F1	Q9Y4F1	FARP1	FERM, ARHGEF and pleckstrin domain-containing protein 1	118.63	47	46	1.07498	1.69067e-05
1486	1	P62191	P62191	PSMC1	26S proteasome regulatory subunit 4	49.18	47	45	0.997611	0.712131
1487	1	Q9Y2D4	Q9Y2D4	EXOC6B	Exocyst complex component 6B	94.2	47	45	1.0757	1.1163e-06
1488	1	Q92995	Q92995	USP13	Ubiquitin carboxyl-terminal hydrolase 13	97.33	47	44	1.05244	0.000127582
1489	1	Q9ULH1	Q9ULH1	ASAP1	Arf-GAP with SH3 domain, ANK repeat and PH domain-containing protein 1	125.5	47	44	1.0864	8.89939e-07
1490	1	O95793	O95793	STAU1	Double-stranded RNA-binding protein Staufen homolog 1	63.18	47	43	0.9239	1.08973e-07
1491	1	Q16512	Q16512	PKN1	Serine/threonine-protein kinase N1	103.93	47	43	0.929935	2.1209e-09
1492	1	Q9P2P5	Q9P2P5	HECW2	E3 ubiquitin-protein ligase HECW2	175.77	47	42	1.03224	0.116686
1493	1	P14923	P14923	JUP	Junction plakoglobin	81.74	47	41	1.06551	0.00112889
1494	1	P25440	P25440	BRD2	Bromodomain-containing protein 2	88.06	47	39	0.936356	6.74575e-06
1495	1	Q7Z6B7	Q7Z6B7	SRGAP1	SLIT-ROBO Rho GTPase-activating protein 1	124.26	47	38	0.992395	0.649548
1496	1	O75746	O75746	SLC25A12	Electrogenic aspartate/glutamate antiporter SLC25A12, mitochondrial	74.76	47	37	1.14398	2.53396e-10
1497	1	Q9P0L2	Q9P0L2	MARK1	Serine/threonine-protein kinase MARK1	89	47	36	0.883614	6.89779e-09
1498	1	Q05193	Q05193	DNM1	Dynamin-1	97.41	47	30	0.996704	0.854732
1499	1	Q9P2J8	Q9P2J8	ZNF624	Zinc finger protein 624	99.93	47	28	0.976245	0.233843
1500	1	Q14240	Q14240	EIF4A2	Eukaryotic initiation factor 4A-II	46.4	47	20	1.12767	5.98205e-10
1501	1	P07355	P07355	ANXA2	Annexin A2	38.6	47	13	0.879239	2.03254e-10
1502	1	Q9UQ88	Q9UQ88	CDK11A	Cyclin-dependent kinase 11A	91.36	47	5	0.988331	0.779301
1503	1	P21127	P21127	CDK11B	Cyclin-dependent kinase 11B	92.62	47	4	1.02809	0.000837703
1504	1	O75128	O75128	COBL	Protein cordon-bleu	135.62	46	46	0.832637	1.99421e-07
1505	1	O75170	O75170	PPP6R2	Serine/threonine-protein phosphatase 6 regulatory subunit 2	104.94	46	46	1.04074	9.69237e-05
1506	1	O94762	O94762	RECQL5	ATP-dependent DNA helicase Q5	108.86	46	46	1.09289	1.38201e-06
1507	1	P30566	P30566	ADSL	Adenylosuccinate lyase	54.89	46	46	1.06123	3.09086e-06
1508	1	P46777	P46777	RPL5	Large ribosomal subunit protein uL18	34.36	46	46	0.990784	0.377189
1509	1	P48553	P48553	TRAPPC10	Trafficking protein particle complex subunit 10	142.19	46	46	0.929693	3.5101e-06
1510	1	P49959	P49959	MRE11	Double-strand break repair protein MRE11	80.59	46	46	1.03602	0.000271481
1511	1	Q13233	Q13233	MAP3K1	Mitogen-activated protein kinase kinase kinase 1	164.47	46	46	0.946548	0.00146649
1512	1	Q14694	Q14694	USP10	Ubiquitin carboxyl-terminal hydrolase 10	87.13	46	46	0.952064	5.55597e-07
1513	1	Q1MSJ5	Q1MSJ5	CSPP1	Centrosome and spindle pole-associated protein 1	145.52	46	46	0.946867	0.000216242
1514	1	Q5BKZ1	Q5BKZ1	ZNF326	DBIRD complex subunit ZNF326	65.65	46	46	1.00168	0.799527
1515	1	Q68D10	Q68D10	SPTY2D1	Protein SPT2 homolog	75.6	46	46	0.898384	4.75905e-08
1516	1	Q6P3W7	Q6P3W7	SCYL2	SCY1-like protein 2	103.71	46	46	0.953645	2.56543e-07
1517	1	Q6V0I7	Q6V0I7	FAT4	Protocadherin Fat 4	542.69	46	46	0.80875	9.74833e-07
1518	1	Q8IY92	Q8IY92	SLX4	Structure-specific endonuclease subunit SLX4	200.01	46	46	1.06499	0.00416956
1519	1	Q8N8E3	Q8N8E3	CEP112	Centrosomal protein of 112 kDa	112.75	46	46	1.03559	0.00281488
1520	1	Q8NBJ5	Q8NBJ5	COLGALT1	Procollagen galactosyltransferase 1	71.64	46	46	0.992758	0.350495
1521	1	Q93100	Q93100	PHKB	Phosphorylase b kinase regulatory subunit beta	124.88	46	46	1.04176	0.000137826
1522	1	Q96CN9	Q96CN9	GCC1	GRIP and coiled-coil domain-containing protein 1	87.81	46	46	0.893278	1.79519e-10
1523	1	Q96CW1	Q96CW1	AP2M1	AP-2 complex subunit mu	49.65	46	46	0.954242	2.00951e-06
1524	1	Q96LB3	Q96LB3	IFT74	Intraflagellar transport protein 74 homolog	69.24	46	46	0.986888	0.0123379
1525	1	Q96PK6	Q96PK6	RBM14	RNA-binding protein 14	69.49	46	46	0.998642	0.793562
1526	1	Q96QU8	Q96QU8	XPO6	Exportin-6	128.88	46	46	0.927529	2.60411e-07
1527	1	Q9BW92	Q9BW92	TARS2	Threonine--tRNA ligase, mitochondrial	81.04	46	46	1.08854	6.09762e-08
1528	1	Q9H267	Q9H267	VPS33B	Vacuolar protein sorting-associated protein 33B	70.59	46	46	1.02399	0.00720444
1529	1	Q9NSD9	Q9NSD9	FARSB	Phenylalanine--tRNA ligase beta subunit	66.12	46	46	0.998881	0.820113
1530	1	Q9NXL9	Q9NXL9	MCM9	DNA helicase MCM9	127.31	46	46	0.855521	7.36377e-12
1531	1	Q9P253	Q9P253	VPS18	Vacuolar protein sorting-associated protein 18 homolog	110.19	46	46	1.00141	0.849765
1532	1	Q9UHB7	Q9UHB7	AFF4	AF4/FMR2 family member 4	127.46	46	46	1.02743	0.00249368
1533	1	Q9UIQ6	Q9UIQ6	LNPEP	Leucyl-cystinyl aminopeptidase	117.35	46	46	0.988517	0.0606373
1534	1	Q07065	Q07065	CKAP4	Cytoskeleton-associated protein 4	66.02	46	45	1.02116	0.00639543
1535	1	Q15262	Q15262	PTPRK	Receptor-type tyrosine-protein phosphatase kappa	162.1	46	45	1.24215	4.24698e-09
1536	1	Q68CZ1	Q68CZ1	RPGRIP1L	Protein fantom	151.2	46	45	0.805305	5.47898e-11
1537	1	Q7Z3E2	Q7Z3E2	CCDC186	Coiled-coil domain-containing protein 186	103.69	46	45	0.895433	2.28855e-08
1538	1	Q8N1G0	Q8N1G0	ZNF687	Zinc finger protein 687	129.53	46	45	1.0932	3.21944e-06
1539	1	Q9NQW7	Q9NQW7	XPNPEP1	Xaa-Pro aminopeptidase 1	69.92	46	45	1.02794	0.00658901
1540	1	Q9UJC3	Q9UJC3	HOOK1	Protein Hook homolog 1	84.65	46	45	0.951135	4.47281e-05
1541	1	Q9Y2K2	Q9Y2K2	SIK3	Serine/threonine-protein kinase SIK3	144.85	46	45	1.00863	0.420465
1542	1	P15822	P15822	HIVEP1	Zinc finger protein 40	296.83	46	44	1.0987	0.000104653
1543	1	Q32MZ4	Q32MZ4	LRRFIP1	Leucine-rich repeat flightless-interacting protein 1	89.25	46	44	1.03458	0.000435502
1544	1	P22681	P22681	CBL	E3 ubiquitin-protein ligase CBL	99.63	46	43	1.01284	0.146667
1545	1	Q13107	Q13107	USP4	Ubiquitin carboxyl-terminal hydrolase 4	108.57	46	43	0.994596	0.497702
1546	1	A2RTX5	A2RTX5	TARS3	Threonine--tRNA ligase 2, cytoplasmic	92.65	46	41	1.01708	0.104377
1547	1	P52848	P52848	NDST1	Bifunctional heparan sulfate N-deacetylase/N-sulfotransferase 1	100.87	46	41	0.835511	1.85093e-10
1548	1	Q9BZF1	Q9BZF1	OSBPL8	Oxysterol-binding protein-related protein 8	101.2	46	41	1.06187	4.73435e-07
1549	1	Q9UL54	Q9UL54	TAOK2	Serine/threonine-protein kinase TAO2	138.25	46	41	0.95195	6.37911e-07
1550	1	P07196	P07196	NEFL	Neurofilament light polypeptide	61.52	46	40	1.23481	2.32006e-09
1551	1	Q9NZI8	Q9NZI8	IGF2BP1	Insulin-like growth factor 2 mRNA-binding protein 1	63.48	46	39	1.07722	4.92255e-08
1552	1	P12081	P12081	HARS1	Histidine--tRNA ligase, cytoplasmic	57.41	46	37	0.994927	0.249163
1553	1	Q07890	Q07890	SOS2	Son of sevenless homolog 2	152.98	46	37	1.05107	0.00517511
1554	1	Q9ULV0	Q9ULV0	MYO5B	Unconventional myosin-Vb	213.67	46	37	1.02929	0.282501
1555	1	Q96PY5	Q96PY5	FMNL2	Formin-like protein 2	123.32	46	34	1.41279	3.44271e-16
1556	1	Q12959	Q12959	DLG1	Disks large homolog 1	100.46	46	33	1.03676	5.098e-06
1557	1	Q07866	Q07866	KLC1	Kinesin light chain 1	65.31	46	32	0.970557	0.00950298
1558	1	O75152	O75152	ZC3H11A	Zinc finger CCCH domain-containing protein 11A	89.13	46	28	1.05792	1.12746e-06
1559	1	Q8IYD1	Q8IYD1	GSPT2	Eukaryotic peptide chain release factor GTP-binding subunit ERF3B	68.88	46	18	0.952122	0.00400488
1560	1	A2VDJ0	A2VDJ0	TMEM131L	Transmembrane protein 131-like	179.34	45	45	0.736803	9.47327e-11
1561	1	O75054	O75054	IGSF3	Immunoglobulin superfamily member 3	135.2	45	45	1.01549	0.199978
1562	1	O95789	O95789	ZMYM6	Zinc finger MYM-type protein 6	148.09	45	45	0.798774	1.9023e-08
1563	1	P23229	P23229	ITGA6	Integrin alpha-6	126.61	45	45	1.00422	0.634388
1564	1	P40763	P40763	STAT3	Signal transducer and activator of transcription 3	88.07	45	45	0.839724	3.57849e-14
1565	1	P43034	P43034	PAFAH1B1	Platelet-activating factor acetylhydrolase IB subunit beta	46.64	45	45	1.0439	9.91813e-05
1566	1	P52306	P52306	RAP1GDS1	Rap1 GTPase-GDP dissociation stimulator 1	66.32	45	45	1.0208	0.000394121
1567	1	Q05086	Q05086	UBE3A	Ubiquitin-protein ligase E3A	100.69	45	45	0.964118	7.59906e-05
1568	1	Q13546	Q13546	RIPK1	Receptor-interacting serine/threonine-protein kinase 1	75.93	45	45	0.88263	9.45954e-10
1569	1	Q13769	Q13769	THOC5	THO complex subunit 5	78.51	45	45	1.04494	6.50264e-08
1570	1	Q2LD37	Q2LD37	BLTP1	Bridge-like lipid transfer protein family member 1	555.48	45	45	0.957804	0.154186
1571	1	Q4J6C6	Q4J6C6	PREPL	Prolyl endopeptidase-like	83.93	45	45	0.93107	2.70035e-09
1572	1	Q5SYE7	Q5SYE7	NHSL1	NHS-like protein 1	170.67	45	45	1.52017	1.42758e-14
1573	1	Q5VZE5	Q5VZE5	NAA35	N-alpha-acetyltransferase 35, NatC auxiliary subunit	83.64	45	45	0.994144	0.449314
1574	1	Q6PJG6	Q6PJG6	BRAT1	BRCA1-associated ATM activator 1	88.12	45	45	0.859803	7.54032e-09
1575	1	Q7Z3E5	Q7Z3E5	ARMC9	LisH domain-containing protein ARMC9	91.82	45	45	0.972853	0.00453879
1576	1	Q8IX18	Q8IX18	DHX40	Probable ATP-dependent RNA helicase DHX40	88.56	45	45	1.00138	0.830853
1577	1	Q8IZU2	Q8IZU2	WDR17	WD repeat-containing protein 17	147.7	45	45	1.04118	0.0515703
1578	1	Q8N573	Q8N573	OXR1	Oxidation resistance protein 1	97.97	45	45	1.04777	0.000192553
1579	1	Q8N6R0	Q8N6R0	METTL13	eEF1A lysine and N-terminal methyltransferase	78.77	45	45	1.00999	0.167761
1580	1	Q8TC07	Q8TC07	TBC1D15	TBC1 domain family member 15	79.49	45	45	1.01819	0.00261836
1581	1	Q8WVS4	Q8WVS4	DYNC2I1	Cytoplasmic dynein 2 intermediate chain 1	122.57	45	45	1.07029	9.60108e-07
1582	1	Q96RG2	Q96RG2	PASK	PAS domain-containing serine/threonine-protein kinase	142.93	45	45	1.01483	0.141006
1583	1	Q9H269	Q9H269	VPS16	Vacuolar protein sorting-associated protein 16 homolog	94.69	45	45	0.923958	1.11946e-07
1584	1	Q9NRA8	Q9NRA8	EIF4ENIF1	Eukaryotic translation initiation factor 4E transporter	108.2	45	45	0.974484	0.000454057
1585	1	Q9NUQ8	Q9NUQ8	ABCF3	ATP-binding cassette sub-family F member 3	79.74	45	45	0.986254	0.0529407
1586	1	Q9NVE7	Q9NVE7	PANK4	4'-phosphopantetheine phosphatase	85.99	45	45	1.08552	2.00355e-11
1587	1	Q9UBG0	Q9UBG0	MRC2	C-type mannose receptor 2	166.67	45	45	0.520785	1.98609e-18
1588	1	Q9UJX3	Q9UJX3	ANAPC7	Anaphase-promoting complex subunit 7	63.13	45	45	0.935285	3.81663e-09
1589	1	Q9UJX4	Q9UJX4	ANAPC5	Anaphase-promoting complex subunit 5	85.08	45	45	0.984734	0.0505615
1590	1	Q9UL63	Q9UL63	MKLN1	Muskelin	84.77	45	45	0.812351	2.26934e-12
1591	1	Q9UNM6	Q9UNM6	PSMD13	26S proteasome non-ATPase regulatory subunit 13	42.95	45	45	1.04803	0.000147921
1592	1	Q9Y262	Q9Y262	EIF3L	Eukaryotic translation initiation factor 3 subunit L	66.73	45	45	0.978674	0.000483426
1593	1	Q9Y5Q8	Q9Y5Q8	GTF3C5	General transcription factor 3C polypeptide 5	59.57	45	45	1.00955	0.183572
1594	1	O94887	O94887	FARP2	FERM, ARHGEF and pleckstrin domain-containing protein 2	119.89	45	44	0.997825	0.771315
1595	1	P27797	P27797	CALR	Calreticulin	48.14	45	44	1.02114	0.0492425
1596	1	P52735	P52735	VAV2	Guanine nucleotide exchange factor VAV2	101.29	45	44	1.01803	0.0363203
1597	1	Q01581	Q01581	HMGCS1	Hydroxymethylglutaryl-CoA synthase, cytoplasmic	57.29	45	44	1.4427	4.48952e-17
1598	1	Q05707	Q05707	COL14A1	Collagen alpha-1(XIV) chain	193.52	45	44	1.04981	0.00272967
1599	1	Q68EM7	Q68EM7	ARHGAP17	Rho GTPase-activating protein 17	95.44	45	44	0.989725	0.278158
1600	1	Q9UKG1	Q9UKG1	APPL1	DCC-interacting protein 13-alpha	79.66	45	44	0.93427	6.44481e-08
1601	1	Q9Y2D5	Q9Y2D5	PALM2AKAP2	PALM2-AKAP2 fusion protein	122.07	45	44	0.999557	0.967994
1602	1	Q86TI0	Q86TI0	TBC1D1	TBC1 domain family member 1	133.08	45	43	1.03972	0.0331276
1603	1	Q8NB46	Q8NB46	ANKRD52	Serine/threonine-protein phosphatase 6 regulatory ankyrin repeat subunit C	115.08	45	43	0.761057	2.33131e-14
1604	1	Q96JA1	Q96JA1	LRIG1	Leucine-rich repeats and immunoglobulin-like domains protein 1	119.11	45	43	0.805376	5.58534e-08
1605	1	O75362	O75362	ZNF217	Zinc finger protein 217	115.27	45	42	0.837167	7.18555e-08
1606	1	P35240	P35240	NF2	Merlin	69.69	45	42	1.12367	2.26804e-08
1607	1	P53992	P53992	SEC24C	Protein transport protein Sec24C	118.32	45	42	1.04503	9.71717e-05
1608	1	Q8WXF1	Q8WXF1	PSPC1	Paraspeckle component 1	58.74	45	42	1.03881	0.000151681
1609	1	Q9H4L5	Q9H4L5	OSBPL3	Oxysterol-binding protein-related protein 3	101.22	45	42	1.04368	0.000145714
1610	1	Q9UPP1	Q9UPP1	PHF8	Histone lysine demethylase PHF8	117.86	45	41	0.986809	0.0980709
1611	1	Q9Y496	Q9Y496	KIF3A	Kinesin-like protein KIF3A	80.04	45	41	0.863888	5.69587e-10
1612	1	Q6ZUT9	Q6ZUT9	DENND5B	DENN domain-containing protein 5B	145.02	45	40	0.778321	2.24269e-09
1613	1	Q6DN90	Q6DN90	IQSEC1	IQ motif and SEC7 domain-containing protein 1	108.31	45	39	0.939418	3.54495e-05
1614	1	Q99683	Q99683	MAP3K5	Mitogen-activated protein kinase kinase kinase 5	154.54	45	38	1.01431	0.119716
1615	1	P08559	P08559	PDHA1	Pyruvate dehydrogenase E1 component subunit alpha, somatic form, mitochondrial	43.3	45	36	1.09574	8.21259e-07
1616	1	Q5TC82	Q5TC82	RC3H1	Roquin-1	125.74	45	36	0.959193	9.50583e-05
1617	1	Q9ULD0	Q9ULD0	OGDHL	2-oxoglutarate dehydrogenase-like, mitochondrial	114.48	45	32	0.877792	9.88143e-09
1618	1	Q9H4M9	Q9H4M9	EHD1	EH domain-containing protein 1	60.63	45	29	0.931528	2.43871e-06
1619	1	Q9UQ16	Q9UQ16	DNM3	Dynamin-3	97.75	45	24	1.02924	0.000895159
1620	1	Q9BUF5	Q9BUF5	TUBB6	Tubulin beta-6 chain	49.86	45	21	1.00388	0.696264
1621	1	Q13509	Q13509	TUBB3	Tubulin beta-3 chain	50.43	45	14	1.02588	0.228779
1622	1	P41091	P41091	EIF2S3	Eukaryotic translation initiation factor 2 subunit 3	51.11	45	13	0.925467	4.59907e-08
1623	1	P35749	P35749	MYH11	Myosin-11	227.34	45	10	0.946989	5.59539e-07
1624	1	Q9UMR2	Q9UMR2	DDX19B	ATP-dependent RNA helicase DDX19B	53.93	45	5	1.0024	0.887708
1625	1	O00468	O00468	AGRN	Agrin	217.32	44	44	0.830886	2.88085e-07
1626	1	O94761	O94761	RECQL4	ATP-dependent DNA helicase Q4	133.07	44	44	1.05157	8.86686e-06
1627	1	O95352	O95352	ATG7	Ubiquitin-like modifier-activating enzyme ATG7	77.96	44	44	1.12951	1.66721e-10
1628	1	P08758	P08758	ANXA5	Annexin A5	35.94	44	44	1.08845	1.06883e-08
1629	1	P19447	P19447	ERCC3	General transcription and DNA repair factor IIH helicase/translocase subunit XPB	89.28	44	44	0.980335	0.0445123
1630	1	P20810	P20810	CAST	Calpastatin	76.57	44	44	1.01184	0.132499
1631	1	P24752	P24752	ACAT1	Acetyl-CoA acetyltransferase, mitochondrial	45.2	44	44	1.18755	1.08518e-12
1632	1	P30414	P30414	NKTR	NK-tumor recognition protein	165.68	44	44	1.03163	0.00663254
1633	1	P36578	P36578	RPL4	Large ribosomal subunit protein uL4	47.7	44	44	0.98778	0.216975
1634	1	P42336	P42336	PIK3CA	Phosphatidylinositol 4,5-bisphosphate 3-kinase catalytic subunit alpha isoform	124.28	44	44	1.08433	3.54103e-05
1635	1	P49754	P49754	VPS41	Vacuolar protein sorting-associated protein 41 homolog	98.57	44	44	0.91383	1.0847e-09
1636	1	P57772	P57772	EEFSEC	Selenocysteine-specific elongation factor	65.3	44	44	1.08378	1.65588e-09
1637	1	Q14807	Q14807	KIF22	Kinesin-like protein KIF22	73.26	44	44	1.08465	2.91884e-07
1638	1	Q15061	Q15061	WDR43	WD repeat-containing protein 43	74.89	44	44	1.03571	0.000150935
1639	1	Q16643	Q16643	DBN1	Drebrin	71.43	44	44	0.858561	3.38065e-12
1640	1	Q5C9Z4	Q5C9Z4	NOM1	Nucleolar MIF4G domain-containing protein 1	96.26	44	44	1.03774	0.000630362
1641	1	Q659A1	Q659A1	ICE2	Little elongation complex subunit 2	110.01	44	44	0.980008	0.0275264
1642	1	Q6P3X3	Q6P3X3	TTC27	Tetratricopeptide repeat protein 27	96.63	44	44	0.898253	6.98056e-08
1643	1	Q6PJG2	Q6PJG2	MIDEAS	Mitotic deacetylase-associated SANT domain protein	114.99	44	44	0.995837	0.719471
1644	1	Q6SZW1	Q6SZW1	SARM1	NAD(+) hydrolase SARM1	79.39	44	44	1.1873	1.36207e-12
1645	1	Q8IXZ2	Q8IXZ2	ZC3H3	Zinc finger CCCH domain-containing protein 3	101.94	44	44	1.0533	0.000359642
1646	1	Q8IY81	Q8IY81	FTSJ3	pre-rRNA 2'-O-ribose RNA methyltransferase FTSJ3	96.56	44	44	1.06817	1.95142e-09
1647	1	Q8N653	Q8N653	LZTR1	Leucine-zipper-like transcriptional regulator 1	94.72	44	44	0.923817	3.29314e-07
1648	1	Q8N9B5	Q8N9B5	JMY	Junction-mediating and -regulatory protein	111.45	44	44	1.03753	0.0122422
1649	1	Q8TAF3	Q8TAF3	WDR48	WD repeat-containing protein 48	76.21	44	44	0.964873	0.00232552
1650	1	Q92574	Q92574	TSC1	Hamartin	129.77	44	44	1.11706	4.90117e-11
1651	1	Q92805	Q92805	GOLGA1	Golgin subfamily A member 1	88.18	44	44	0.874018	5.27485e-09
1652	1	Q96G03	Q96G03	PGM2	Phosphopentomutase	68.28	44	44	1.04959	3.565e-08
1653	1	Q9BSC4	Q9BSC4	NOL10	Nucleolar protein 10	80.3	44	44	1.10805	1.20368e-08
1654	1	Q9BW19	Q9BW19	KIFC1	Kinesin-like protein KIFC1	73.75	44	44	1.0568	7.02457e-06
1655	1	Q9BW27	Q9BW27	NUP85	Nuclear pore complex protein Nup85	75.02	44	44	1.02015	0.0610253
1656	1	Q9C0D3	Q9C0D3	ZYG11B	Protein zyg-11 homolog B	83.92	44	44	0.853179	1.66047e-07
1657	1	Q9H0K6	Q9H0K6	PUS7L	Pseudouridylate synthase PUS7L	80.7	44	44	0.921934	1.0493e-07
1658	1	Q9H4A4	Q9H4A4	RNPEP	Aminopeptidase B	72.6	44	44	1.08114	2.56136e-10
1659	1	Q9H6T3	Q9H6T3	RPAP3	RNA polymerase II-associated protein 3	75.72	44	44	0.949829	9.74743e-10
1660	1	Q9H845	Q9H845	ACAD9	Complex I assembly factor ACAD9, mitochondrial	68.76	44	44	1.1148	5.73192e-12
1661	1	Q9NQS7	Q9NQS7	INCENP	Inner centromere protein	105.43	44	44	1.072	6.42895e-08
1662	1	Q9P2B2	Q9P2B2	PTGFRN	Prostaglandin F2 receptor negative regulator	98.56	44	44	1.1593	4.84061e-13
1663	1	Q9UHX1	Q9UHX1	PUF60	Poly(U)-binding-splicing factor PUF60	59.88	44	44	1.03664	3.61551e-06
1664	1	Q9Y6Q9	Q9Y6Q9	NCOA3	Nuclear receptor coactivator 3	155.29	44	44	0.897199	5.33359e-08
1665	1	P14543	P14543	NID1	Nidogen-1	136.38	44	43	0.963259	0.0280363
1666	1	Q13472	Q13472	TOP3A	DNA topoisomerase 3-alpha	112.37	44	43	1.02472	0.00173356
1667	1	Q14678	Q14678	KANK1	KN motif and ankyrin repeat domain-containing protein 1	147.29	44	43	1.00693	0.56204
1668	1	Q70E73	Q70E73	RAPH1	Ras-associated and pleckstrin homology domains-containing protein 1	135.26	44	43	1.0314	0.00407221
1669	1	Q8WVB6	Q8WVB6	CHTF18	Chromosome transmission fidelity protein 18 homolog	107.38	44	43	1.03863	7.92191e-05
1670	1	Q9H6A9	Q9H6A9	PCNX3	Pecanex-like protein 3	222.04	44	43	0.839005	6.40826e-08
1671	1	Q15019	Q15019	SEPTIN2	Septin-2	41.49	44	42	0.957791	0.000147707
1672	1	P04920	P04920	SLC4A2	Anion exchange protein 2	137.01	44	41	0.92111	2.97865e-07
1673	1	P33121	P33121	ACSL1	Long-chain-fatty-acid--CoA ligase 1	77.94	44	41	0.935482	5.35735e-10
1674	1	Q6P1M0	Q6P1M0	SLC27A4	Long-chain fatty acid transport protein 4	72.06	44	41	0.970421	9.33039e-05
1675	1	P07195	P07195	LDHB	L-lactate dehydrogenase B chain	36.64	44	40	1.04012	0.00216925
1676	1	Q9Y4G8	Q9Y4G8	RAPGEF2	Rap guanine nucleotide exchange factor 2	167.42	44	40	1.10116	3.08638e-06
1677	1	Q9H2K8	Q9H2K8	TAOK3	Serine/threonine-protein kinase TAO3	105.41	44	38	0.983637	0.158293
1678	1	Q9H4G0	Q9H4G0	EPB41L1	Band 4.1-like protein 1	98.5	44	37	0.930029	4.35442e-05
1679	1	Q04726	Q04726	TLE3	Transducin-like enhancer protein 3	83.42	44	31	0.967724	0.0093603
1680	1	P27448	P27448	MARK3	MAP/microtubule affinity-regulating kinase 3	84.43	44	28	0.918178	1.67182e-09
1681	1	P55795	P55795	HNRNPH2	Heterogeneous nuclear ribonucleoprotein H2	49.26	44	24	1.02462	0.141102
1682	1	Q96PC5	Q96PC5	MIA2	Melanoma inhibitory activity protein 2	159.84	44	20	1.25115	4.92833e-16
1683	1	Q96HA1	Q96HA1	POM121	Nuclear envelope pore membrane protein POM 121	127.72	44	13	0.880271	5.16702e-06
1684	1	O00231	O00231	PSMD11	26S proteasome non-ATPase regulatory subunit 11	47.46	43	43	0.993943	0.44178
1685	1	O00461	O00461	GOLIM4	Golgi integral membrane protein 4	81.88	43	43	0.456672	9.03025e-21
1686	1	O14777	O14777	NDC80	Kinetochore protein NDC80 homolog	73.91	43	43	0.88155	3.19742e-12
1687	1	O43303	O43303	CCP110	Centriolar coiled-coil protein of 110 kDa	113.42	43	43	1.15856	9.36052e-12
1688	1	O43776	O43776	NARS1	Asparagine--tRNA ligase, cytoplasmic	62.94	43	43	1.16628	1.03134e-11
1689	1	O75132	O75132	ZBED4	Zinc finger BED domain-containing protein 4	130.32	43	43	0.931692	1.12001e-05
1690	1	O75140	O75140	DEPDC5	GATOR1 complex protein DEPDC5	181.26	43	43	1.0875	0.00144854
1691	1	O95405	O95405	ZFYVE9	Zinc finger FYVE domain-containing protein 9	156.4	43	43	1.05766	0.00278074
1692	1	O95625	O95625	ZBTB11	Zinc finger and BTB domain-containing protein 11	119.38	43	43	0.924808	5.87192e-07
1693	1	P04181	P04181	OAT	Ornithine aminotransferase, mitochondrial	48.53	43	43	1.01292	0.218459
1694	1	P10155	P10155	RO60	RNA-binding protein RO60	60.67	43	43	1.08132	1.98112e-06
1695	1	P12955	P12955	PEPD	Xaa-Pro dipeptidase	54.55	43	43	1.04181	5.83217e-05
1696	1	P15880	P15880	RPS2	Small ribosomal subunit protein uS5	31.32	43	43	0.966917	0.000370212
1697	1	P17655	P17655	CAPN2	Calpain-2 catalytic subunit	80	43	43	1.1547	1.47231e-12
1698	1	P18074	P18074	ERCC2	General transcription and DNA repair factor IIH helicase subunit XPD	86.91	43	43	0.934688	9.78836e-08
1699	1	P18124	P18124	RPL7	Large ribosomal subunit protein uL30	29.23	43	43	0.970771	0.0121571
1700	1	P22413	P22413	ENPP1	Ectonucleotide pyrophosphatase/phosphodiesterase family member 1	104.92	43	43	0.99517	0.627565
1701	1	P23786	P23786	CPT2	Carnitine O-palmitoyltransferase 2, mitochondrial	73.78	43	43	1.12557	1.69785e-11
1702	1	P50579	P50579	METAP2	Methionine aminopeptidase 2	52.89	43	43	0.986526	0.193623
1703	1	Q08426	Q08426	EHHADH	Peroxisomal bifunctional enzyme	79.49	43	43	0.951228	0.000823436
1704	1	Q08999	Q08999	RBL2	Retinoblastoma-like protein 2	128.37	43	43	0.935585	0.000750844
1705	1	Q10713	Q10713	PMPCA	Mitochondrial-processing peptidase subunit alpha	58.25	43	43	0.987449	0.0320568
1706	1	Q13523	Q13523	PRP4K	Serine/threonine-protein kinase PRP4 homolog	116.99	43	43	1.04383	7.84639e-05
1707	1	Q13867	Q13867	BLMH	Bleomycin hydrolase	52.56	43	43	0.938166	8.42248e-05
1708	1	Q14258	Q14258	TRIM25	E3 ubiquitin/ISG15 ligase TRIM25	70.97	43	43	0.97469	0.000500299
1709	1	Q32P41	Q32P41	TRMT5	tRNA (guanine(37)-N1)-methyltransferase	58.26	43	43	0.982727	0.0408903
1710	1	Q5FWF4	Q5FWF4	ZRANB3	DNA annealing helicase and endonuclease ZRANB3	123.25	43	43	1.03703	0.0573535
1711	1	Q66K74	Q66K74	MAP1S	Microtubule-associated protein 1S	112.21	43	43	0.98088	0.0851785
1712	1	Q7L590	Q7L590	MCM10	Protein MCM10 homolog	98.18	43	43	1.01135	0.278019
1713	1	Q8IUR7	Q8IUR7	ARMC8	Armadillo repeat-containing protein 8	75.51	43	43	1.0809	0.000106588
1714	1	Q8IYB8	Q8IYB8	SUPV3L1	ATP-dependent RNA helicase SUPV3L1, mitochondrial	87.99	43	43	1.06686	1.6636e-07
1715	1	Q8NBP0	Q8NBP0	TTC13	Tetratricopeptide repeat protein 13	96.81	43	43	0.942914	1.97283e-07
1716	1	Q8TBA6	Q8TBA6	GOLGA5	Golgin subfamily A member 5	83.02	43	43	0.9825	0.0388472
1717	1	Q8WYA6	Q8WYA6	CTNNBL1	Beta-catenin-like protein 1	65.17	43	43	1.0462	1.59592e-07
1718	1	Q92823	Q92823	NRCAM	Neuronal cell adhesion molecule	143.89	43	43	1.58254	1.03134e-14
1719	1	Q96DN5	Q96DN5	TBC1D31	TBC1 domain family member 31	124.19	43	43	0.934752	0.000194169
1720	1	Q96JK2	Q96JK2	DCAF5	DDB1- and CUL4-associated factor 5	103.96	43	43	0.986349	0.188674
1721	1	Q9H089	Q9H089	LSG1	Large subunit GTPase 1 homolog	75.23	43	43	0.936361	8.90923e-09
1722	1	Q9H9A5	Q9H9A5	CNOT10	CCR4-NOT transcription complex subunit 10	82.31	43	43	0.995746	0.543767
1723	1	Q9H9J4	Q9H9J4	USP42	Ubiquitin carboxyl-terminal hydrolase 42	145.39	43	43	1.00729	0.531108
1724	1	Q9NPG3	Q9NPG3	UBN1	Ubinuclein-1	121.52	43	43	0.960694	0.00275956
1725	1	Q9NR50	Q9NR50	EIF2B3	Translation initiation factor eIF2B subunit gamma	50.24	43	43	1.05304	1.62821e-05
1726	1	Q9NTK5	Q9NTK5	OLA1	Obg-like ATPase 1	44.74	43	43	1.05831	2.72923e-07
1727	1	Q9NVH0	Q9NVH0	EXD2	Exonuclease 3'-5' domain-containing protein 2	70.35	43	43	1.07195	1.90344e-06
1728	1	Q9NVU7	Q9NVU7	SDAD1	Protein SDA1 homolog	79.87	43	43	1.01461	0.000778216
1729	1	Q9NY33	Q9NY33	DPP3	Dipeptidyl peptidase 3	82.59	43	43	0.982595	0.00404949
1730	1	Q9NYI0	Q9NYI0	PSD3	PH and SEC7 domain-containing protein 3	116.03	43	43	1.03355	0.0152721
1731	1	Q9NYY8	Q9NYY8	FASTKD2	FAST kinase domain-containing protein 2, mitochondrial	81.46	43	43	1.00397	0.608889
1732	1	Q9UJX2	Q9UJX2	CDC23	Cell division cycle protein 23 homolog	68.83	43	43	1.03431	0.00106741
1733	1	Q9ULD2	Q9ULD2	MTUS1	Microtubule-associated tumor suppressor 1	141.4	43	43	0.794288	2.03432e-09
1734	1	Q9Y4C2	Q9Y4C2	TCAF1	TRPM8 channel-associated factor 1	102.13	43	43	0.617995	1.05706e-14
1735	1	Q9Y5B6	Q9Y5B6	PAXBP1	PAX3- and PAX7-binding protein 1	104.8	43	43	0.983904	0.001963
1736	1	O00471	O00471	EXOC5	Exocyst complex component 5	81.85	43	42	1.05651	4.9238e-06
1737	1	O75131	O75131	CPNE3	Copine-3	60.13	43	42	0.991724	0.251527
1738	1	O75330	O75330	HMMR	Hyaluronan mediated motility receptor	84.1	43	42	0.819565	2.98263e-12
1739	1	O95985	O95985	TOP3B	DNA topoisomerase 3-beta-1	96.66	43	42	0.935598	4.05901e-06
1740	1	P08581	P08581	MET	Hepatocyte growth factor receptor	155.54	43	42	1.09923	2.81624e-06
1741	1	P15121	P15121	AKR1B1	Aldo-keto reductase family 1 member B1	35.85	43	42	1.11713	1.37547e-09
1742	1	P32019	P32019	INPP5B	Type II inositol 1,4,5-trisphosphate 5-phosphatase	112.85	43	42	0.99214	0.372484
1743	1	Q96AY3	Q96AY3	FKBP10	Peptidyl-prolyl cis-trans isomerase FKBP10	64.24	43	42	0.850305	1.87499e-13
1744	1	Q9C0G0	Q9C0G0	ZNF407	Zinc finger protein 407	247.37	43	42	1.0844	0.0389816
1745	1	Q9HCJ0	Q9HCJ0	TNRC6C	Trinucleotide repeat-containing gene 6C protein	201.83	43	42	0.863797	5.16512e-07
1746	1	O43815	O43815	STRN	Striatin	86.13	43	41	1.0288	0.00491281
1747	1	P35612	P35612	ADD2	Beta-adducin	80.85	43	41	1.19571	7.02587e-11
1748	1	Q71F56	Q71F56	MED13L	Mediator of RNA polymerase II transcription subunit 13-like	242.6	43	41	0.962333	0.0129458
1749	1	Q9HAR2	Q9HAR2	ADGRL3	Adhesion G protein-coupled receptor L3	161.81	43	41	1.02611	0.155946
1750	1	O95359	O95359	TACC2	Transforming acidic coiled-coil-containing protein 2	309.43	43	40	1.03254	0.0172405
1751	1	Q9Y6G9	Q9Y6G9	DYNC1LI1	Cytoplasmic dynein 1 light intermediate chain 1	56.58	43	40	1.00115	0.885859
1752	1	O00459	O00459	PIK3R2	Phosphatidylinositol 3-kinase regulatory subunit beta	81.55	43	39	0.974358	0.0206291
1753	1	P62937	P62937	PPIA	Peptidyl-prolyl cis-trans isomerase A	18.01	43	39	1.05112	0.0156787
1754	1	P98175	P98175	RBM10	RNA-binding protein 10	103.53	43	39	1.06419	1.41478e-09
1755	1	Q10471	Q10471	GALNT2	Polypeptide N-acetylgalactosaminyltransferase 2	64.73	43	39	0.869523	6.3944e-11
1756	1	Q8ND82	Q8ND82	ZNF280C	Zinc finger protein 280C	83.1	43	39	1.19173	1.81051e-12
1757	1	Q9Y217	Q9Y217	MTMR6	Phosphatidylinositol-3,5-bisphosphate 3-phosphatase MTMR6	71.97	43	39	0.910751	1.87094e-08
1758	1	P51116	P51116	FXR2	RNA-binding protein FXR2	74.22	43	38	0.967463	9.68367e-05
1759	1	Q16181	Q16181	SEPTIN7	Septin-7	50.68	43	38	1.01379	0.15182
1760	1	O94953	O94953	KDM4B	Lysine-specific demethylase 4B	121.9	43	37	0.996244	0.639648
1761	1	P54760	P54760	EPHB4	Ephrin type-B receptor 4	108.27	43	36	0.992467	0.634343
1762	1	Q96K83	Q96K83	ZNF521	Zinc finger protein 521	147.87	43	36	1.11579	0.000139846
1763	1	Q96GM5	Q96GM5	SMARCD1	SWI/SNF-related matrix-associated actin-dependent regulator of chromatin subfamily D member 1	58.23	43	35	1.01771	0.0648336
1764	1	P08183	P08183	ABCB1	ATP-dependent translocase ABCB1	141.48	43	34	0.810289	1.88747e-10
1765	1	P30154	P30154	PPP2R1B	Serine/threonine-protein phosphatase 2A 65 kDa regulatory subunit A beta isoform	66.21	43	32	0.887182	3.50243e-10
1766	1	Q99676	Q99676	ZNF184	Zinc finger protein 184	86.17	43	31	1.00616	0.696872
1767	1	Q13367	Q13367	AP3B2	AP-3 complex subunit beta-2	119.06	43	27	1.28858	4.17446e-11
1768	1	P54652	P54652	HSPA2	Heat shock-related 70 kDa protein 2	70.02	43	20	0.902287	5.88979e-09
1769	1	P09651	P09651	HNRNPA1	Heterogeneous nuclear ribonucleoprotein A1	38.75	43	2	0.990087	0.402173
1770	1	O60503	O60503	ADCY9	Adenylate cyclase type 9	150.7	42	42	0.947152	0.00707017
1771	1	O60508	O60508	CDC40	Pre-mRNA-processing factor 17	65.52	42	42	1.03355	6.36913e-05
1772	1	O60890	O60890	OPHN1	Oligophrenin-1	91.64	42	42	1.0575	0.000522745
1773	1	O75096	O75096	LRP4	Low-density lipoprotein receptor-related protein 4	212.04	42	42	0.710234	6.49217e-10
1774	1	O94880	O94880	PHF14	PHD finger protein 14	106.99	42	42	1.05901	3.21129e-05
1775	1	O95453	O95453	PARN	Poly(A)-specific ribonuclease PARN	73.45	42	42	1.03858	7.63484e-05
1776	1	P10515	P10515	DLAT	Dihydrolipoyllysine-residue acetyltransferase component of pyruvate dehydrogenase complex, mitochondrial	69	42	42	1.12043	2.35646e-08
1777	1	P20073	P20073	ANXA7	Annexin A7	52.74	42	42	1.03716	0.000208425
1778	1	P22033	P22033	MMUT	Methylmalonyl-CoA mutase, mitochondrial	83.13	42	42	1.16089	2.90603e-11
1779	1	P28715	P28715	ERCC5	DNA excision repair protein ERCC-5	133.11	42	42	0.977675	0.124695
1780	1	P29590	P29590	PML	Protein PML	97.55	42	42	1.05082	7.47171e-05
1781	1	P83436	P83436	COG7	Conserved oligomeric Golgi complex subunit 7	86.34	42	42	1.06427	4.91609e-07
1782	1	Q12905	Q12905	ILF2	Interleukin enhancer-binding factor 2	43.06	42	42	1.04402	3.59915e-06
1783	1	Q13347	Q13347	EIF3I	Eukaryotic translation initiation factor 3 subunit I	36.5	42	42	0.985666	0.0709529
1784	1	Q15334	Q15334	LLGL1	Lethal(2) giant larvae protein homolog 1	115.42	42	42	0.986114	0.0414477
1785	1	Q16658	Q16658	FSCN1	Fascin	54.53	42	42	1.14058	9.30572e-10
1786	1	Q16851	Q16851	UGP2	UTP--glucose-1-phosphate uridylyltransferase	56.94	42	42	0.956156	3.3808e-05
1787	1	Q2KHR2	Q2KHR2	RFX7	DNA-binding protein RFX7	157.35	42	42	1.02952	0.0402161
1788	1	Q4G0J3	Q4G0J3	LARP7	La-related protein 7	66.9	42	42	1.11919	8.07049e-11
1789	1	Q5VU97	Q5VU97	CACHD1	VWFA and cache domain-containing protein 1	142.29	42	42	1.03856	0.000609228
1790	1	Q6ZW49	Q6ZW49	PAXIP1	PAX-interacting protein 1	121.34	42	42	1.044	5.74394e-05
1791	1	Q7L2J0	Q7L2J0	MEPCE	7SK snRNA methylphosphate capping enzyme	74.36	42	42	1.06791	7.56345e-09
1792	1	Q7L8L6	Q7L8L6	FASTKD5	FAST kinase domain-containing protein 5, mitochondrial	86.57	42	42	0.880637	3.09151e-10
1793	1	Q86T82	Q86T82	USP37	Ubiquitin carboxyl-terminal hydrolase 37	110.17	42	42	0.937995	0.0046724
1794	1	Q86U44	Q86U44	METTL3	N6-adenosine-methyltransferase catalytic subunit	64.47	42	42	1.03304	2.21661e-05
1795	1	Q86V15	Q86V15	CASZ1	Zinc finger protein castor homolog 1	190.07	42	42	1.08962	0.010492
1796	1	Q8N1B4	Q8N1B4	VPS52	Vacuolar protein sorting-associated protein 52 homolog	82.22	42	42	1.11329	4.02217e-10
1797	1	Q92562	Q92562	FIG4	Polyphosphoinositide phosphatase	103.63	42	42	1.08788	3.87124e-07
1798	1	Q92859	Q92859	NEO1	Neogenin	160.02	42	42	1.02666	0.139184
1799	1	Q96EP0	Q96EP0	RNF31	E3 ubiquitin-protein ligase RNF31	119.65	42	42	0.998233	0.87826
1800	1	Q96G46	Q96G46	DUS3L	tRNA-dihydrouridine(47) synthase [NAD(P)(+)]-like	72.59	42	42	1.22983	9.93802e-16
1801	1	Q99623	Q99623	PHB2	Prohibitin-2	33.3	42	42	1.0987	1.89104e-08
1802	1	Q9BVP2	Q9BVP2	GNL3	Guanine nucleotide-binding protein-like 3	61.99	42	42	1.14635	7.62255e-11
1803	1	Q9BVQ7	Q9BVQ7	AFG2B	ATPase family gene 2 protein homolog B	80.71	42	42	0.989083	0.337739
1804	1	Q9H0H0	Q9H0H0	INTS2	Integrator complex subunit 2	134.32	42	42	1.04704	4.62999e-05
1805	1	Q9NR45	Q9NR45	NANS	Sialic acid synthase	40.31	42	42	1.13951	1.94536e-11
1806	1	Q9NTZ6	Q9NTZ6	RBM12	RNA-binding protein 12	97.4	42	42	1.02174	0.0140569
1807	1	Q9NVR2	Q9NVR2	INTS10	Integrator complex subunit 10	82.24	42	42	1.04865	1.50017e-05
1808	1	Q9NXE4	Q9NXE4	SMPD4	Sphingomyelin phosphodiesterase 4	97.81	42	42	0.956674	1.64756e-06
1809	1	Q9Y223	Q9Y223	GNE	Bifunctional UDP-N-acetylglucosamine 2-epimerase/N-acetylmannosamine kinase	79.27	42	42	1.10298	6.47143e-11
1810	1	Q9Y285	Q9Y285	FARSA	Phenylalanine--tRNA ligase alpha subunit	57.56	42	42	0.987943	0.0562924
1811	1	Q9Y2X0	Q9Y2X0	MED16	Mediator of RNA polymerase II transcription subunit 16	96.79	42	42	0.973326	0.00790806
1812	1	Q9Y5J1	Q9Y5J1	UTP18	U3 small nucleolar RNA-associated protein 18 homolog	62	42	42	1.03047	0.000592816
1813	1	Q9Y617	Q9Y617	PSAT1	Phosphoserine aminotransferase	40.42	42	42	1.69784	8.26799e-17
1814	1	P13807	P13807	GYS1	Glycogen [starch] synthase, muscle	83.79	42	41	1.06338	4.17946e-07
1815	1	P23368	P23368	ME2	NAD-dependent malic enzyme, mitochondrial	65.44	42	41	1.05197	8.91887e-07
1816	1	Q7Z3B3	Q7Z3B3	KANSL1	KAT8 regulatory NSL complex subunit 1	120.97	42	41	1.00607	0.697517
1817	1	Q86VS8	Q86VS8	HOOK3	Protein Hook homolog 3	83.13	42	41	0.939233	2.56206e-08
1818	1	Q96L92	Q96L92	SNX27	Sorting nexin-27	61.27	42	41	1.01921	0.0862164
1819	1	Q9BWE0	Q9BWE0	REPIN1	DNA-binding protein REPIN1	63.57	42	41	1.16885	2.77332e-10
1820	1	Q9UBD5	Q9UBD5	ORC3	Origin recognition complex subunit 3	82.25	42	41	0.997421	0.794348
1821	1	P50416	P50416	CPT1A	Carnitine O-palmitoyltransferase 1, liver isoform	88.37	42	40	0.846946	2.33776e-11
1822	1	P61764	P61764	STXBP1	Syntaxin-binding protein 1	67.57	42	40	1.24612	1.35394e-11
1823	1	P98174	P98174	FGD1	FYVE, RhoGEF and PH domain-containing protein 1	106.56	42	40	1.0673	0.00039413
1824	1	Q16222	Q16222	UAP1	UDP-N-acetylhexosamine pyrophosphorylase	58.77	42	40	0.957142	1.56585e-06
1825	1	Q86YR5	Q86YR5	GPSM1	G-protein-signaling modulator 1	74.51	42	40	0.983223	0.184334
1826	1	Q9C0A6	Q9C0A6	SETD5	Histone-lysine N-methyltransferase SETD5	157.51	42	40	1.08666	1.43906e-05
1827	1	O94855	O94855	SEC24D	Protein transport protein Sec24D	113.01	42	39	1.07784	4.05023e-07
1828	1	Q9NYA4	Q9NYA4	MTMR4	Phosphatidylinositol-3,5-bisphosphate 3-phosphatase MTMR4	133.35	42	39	0.827742	2.94374e-12
1829	1	O15084	O15084	ANKRD28	Serine/threonine-protein phosphatase 6 regulatory ankyrin repeat subunit A	112.97	42	38	0.998572	0.866815
1830	1	Q06787	Q06787	FMR1	Fragile X messenger ribonucleoprotein 1	71.17	42	38	1.06349	1.60702e-08
1831	1	Q68CZ2	Q68CZ2	TNS3	Tensin-3	155.27	42	38	0.965341	0.0050225
1832	1	Q8IVH8	Q8IVH8	MAP4K3	Mitogen-activated protein kinase kinase kinase kinase 3	101.32	42	38	0.907354	5.3629e-08
1833	1	Q8IY63	Q8IY63	AMOTL1	Angiomotin-like protein 1	106.57	42	37	0.900205	1.02589e-07
1834	1	Q9Y6M7	Q9Y6M7	SLC4A7	Sodium bicarbonate cotransporter 3	136.04	42	37	1.10184	2.04871e-07
1835	1	O60307	O60307	MAST3	Microtubule-associated serine/threonine-protein kinase 3	143.14	42	36	0.832909	9.41803e-07
1836	1	Q14155	Q14155	ARHGEF7	Rho guanine nucleotide exchange factor 7	90.01	42	36	1.04658	0.000454726
1837	1	Q9UDT6	Q9UDT6	CLIP2	CAP-Gly domain-containing linker protein 2	115.84	42	36	0.959646	0.00829736
1838	1	Q16555	Q16555	DPYSL2	Dihydropyrimidinase-related protein 2	62.29	42	35	0.991954	0.117803
1839	1	Q9NYW8	Q9NYW8	RBAK	RB-associated KRAB zinc finger protein	82.99	42	30	0.955236	0.0181782
1840	1	Q5MIZ7	Q5MIZ7	PPP4R3B	Serine/threonine-protein phosphatase 4 regulatory subunit 3B	97.46	42	29	0.924807	4.63031e-06
1841	1	Q96IR2	Q96IR2	ZNF845	Zinc finger protein 845	113.13	42	19	0.972373	0.192644
1842	1	A8CG34	A8CG34	POM121C	Nuclear envelope pore membrane protein POM 121C	125.09	42	10	0.947149	7.15319e-05
1843	1	Q6ZSZ5	Q6ZSZ5	ARHGEF18	Rho guanine nucleotide exchange factor 18	151.64	42	1	0.922064	1.92291e-05
1844	1	O15040	O15040	TECPR2	Tectonin beta-propeller repeat-containing protein 2	153.85	41	41	1.03847	0.000156524
1845	1	O15360	O15360	FANCA	Fanconi anemia group A protein	162.78	41	41	0.970556	0.00219973
1846	1	O43156	O43156	TTI1	TELO2-interacting protein 1 homolog	122.07	41	41	0.974122	0.00575215
1847	1	O43909	O43909	EXTL3	Exostosin-like 3	104.75	41	41	0.86436	2.80395e-06
1848	1	O60341	O60341	KDM1A	Lysine-specific histone demethylase 1A	92.9	41	41	0.95916	3.7963e-05
1849	1	O95394	O95394	PGM3	Phosphoacetylglucosamine mutase	59.85	41	41	1.0535	8.77203e-07
1850	1	P07954	P07954	FH	Fumarate hydratase, mitochondrial	54.64	41	41	1.1081	3.63413e-11
1851	1	P18031	P18031	PTPN1	Tyrosine-protein phosphatase non-receptor type 1	49.97	41	41	1.06352	3.20981e-07
1852	1	P23470	P23470	PTPRG	Receptor-type tyrosine-protein phosphatase gamma	162	41	41	1.21989	6.75927e-14
1853	1	P30260	P30260	CDC27	Cell division cycle protein 27 homolog	91.87	41	41	0.928323	1.67834e-08
1854	1	P35520	P35520	CBS	Cystathionine beta-synthase	60.59	41	41	1.30651	3.66944e-17
1855	1	P40926	P40926	MDH2	Malate dehydrogenase, mitochondrial	35.5	41	41	1.0985	6.45194e-08
1856	1	P48449	P48449	LSS	Lanosterol synthase	83.31	41	41	1.50702	1.75106e-17
1857	1	Q12874	Q12874	SF3A3	Splicing factor 3A subunit 3	58.85	41	41	1.01087	0.217323
1858	1	Q13451	Q13451	FKBP5	Peptidyl-prolyl cis-trans isomerase FKBP5	51.21	41	41	1.07957	2.09846e-10
1859	1	Q13895	Q13895	BYSL	Bystin	49.6	41	41	0.980719	0.0289874
1860	1	Q14241	Q14241	ELOA	Elongin-A	87.23	41	41	1.02709	0.000494163
1861	1	Q567U6	Q567U6	CCDC93	Coiled-coil domain-containing protein 93	73.2	41	41	1.1117	1.04592e-09
1862	1	Q5XKL5	Q5XKL5	BTBD8	BTB/POZ domain-containing protein 8	199.03	41	41	0.821692	2.17175e-09
1863	1	Q6IQ23	Q6IQ23	PLEKHA7	Pleckstrin homology domain-containing family A member 7	127.13	41	41	1.13423	2.57834e-05
1864	1	Q6PIJ6	Q6PIJ6	FBXO38	F-box only protein 38	133.94	41	41	0.919312	1.09746e-07
1865	1	Q6YN16	Q6YN16	HSDL2	Hydroxysteroid dehydrogenase-like protein 2	45.39	41	41	0.982666	0.0446982
1866	1	Q86SF2	Q86SF2	GALNT7	N-acetylgalactosaminyltransferase 7	75.39	41	41	1.00701	0.455936
1867	1	Q86VP1	Q86VP1	TAX1BP1	Tax1-binding protein 1	90.88	41	41	0.855355	1.53539e-10
1868	1	Q86WA8	Q86WA8	LONP2	Lon protease homolog 2, peroxisomal	94.62	41	41	1.05312	2.49695e-07
1869	1	Q8N1F8	Q8N1F8	STK11IP	Serine/threonine-protein kinase 11-interacting protein	120.26	41	41	1.01025	0.479488
1870	1	Q8TB52	Q8TB52	FBXO30	F-box only protein 30	82.3	41	41	0.970025	0.00041783
1871	1	Q8WWK9	Q8WWK9	CKAP2	Cytoskeleton-associated protein 2	76.99	41	41	1.01644	0.156188
1872	1	Q92540	Q92540	SMG7	Nonsense-mediated mRNA decay factor SMG7	127.28	41	41	0.875381	1.02509e-08
1873	1	Q92667	Q92667	AKAP1	A-kinase anchor protein 1, mitochondrial	97.34	41	41	0.982028	0.0179779
1874	1	Q96DT7	Q96DT7	ZBTB10	Zinc finger and BTB domain-containing protein 10	94.89	41	41	1.02298	0.00767008
1875	1	Q96EB6	Q96EB6	SIRT1	NAD-dependent protein deacetylase sirtuin-1	81.68	41	41	0.89436	2.36837e-10
1876	1	Q96FS4	Q96FS4	SIPA1	Signal-induced proliferation-associated protein 1	112.15	41	41	0.825456	7.74283e-11
1877	1	Q96KG9	Q96KG9	SCYL1	N-terminal kinase-like protein	89.63	41	41	0.951232	4.75587e-08
1878	1	Q96KP4	Q96KP4	CNDP2	Cytosolic non-specific dipeptidase	52.88	41	41	1.06045	1.42751e-06
1879	1	Q96PE3	Q96PE3	INPP4A	Inositol polyphosphate-4-phosphatase type I A	109.96	41	41	1.07328	4.41682e-08
1880	1	Q96S38	Q96S38	RPS6KC1	Ribosomal protein S6 kinase delta-1	118.68	41	41	0.863759	8.98607e-08
1881	1	Q96ST2	Q96ST2	IWS1	Protein IWS1 homolog	91.95	41	41	1.00732	0.443136
1882	1	Q99550	Q99550	MPHOSPH9	M-phase phosphoprotein 9	133.02	41	41	0.956303	0.0243534
1883	1	Q9H2C0	Q9H2C0	GAN	Gigaxonin	67.64	41	41	0.991167	0.310993
1884	1	Q9H6U6	Q9H6U6	BCAS3	BCAS3 microtubule associated cell migration factor	101.24	41	41	1.15677	1.9476e-10
1885	1	Q9H7D7	Q9H7D7	WDR26	WD repeat-containing protein 26	72.12	41	41	1.03377	5.71663e-05
1886	1	Q9H9E3	Q9H9E3	COG4	Conserved oligomeric Golgi complex subunit 4	89.08	41	41	1.03543	0.00100018
1887	1	Q9NW13	Q9NW13	RBM28	RNA-binding protein 28	85.74	41	41	1.13544	1.63606e-12
1888	1	Q9NXH9	Q9NXH9	TRMT1	tRNA (guanine(26)-N(2))-dimethyltransferase	72.23	41	41	1.06072	3.29466e-06
1889	1	Q9NYL2	Q9NYL2	MAP3K20	Mitogen-activated protein kinase kinase kinase 20	91.16	41	41	1.06174	1.59445e-06
1890	1	Q9UBU9	Q9UBU9	NXF1	Nuclear RNA export factor 1	70.18	41	41	1.03494	2.61162e-05
1891	1	Q9UPM8	Q9UPM8	AP4E1	AP-4 complex subunit epsilon-1	127.29	41	41	1.07429	4.81227e-06
1892	1	Q9UPT5	Q9UPT5	EXOC7	Exocyst complex component 7	83.38	41	41	1.0003	0.971693
1893	1	Q9UPZ3	Q9UPZ3	HPS5	BLOC-2 complex member HPS5	127.45	41	41	0.980505	0.155601
1894	1	Q9Y2X3	Q9Y2X3	NOP58	Nucleolar protein 58	59.58	41	41	1.12024	3.73938e-11
1895	1	Q9Y6A5	Q9Y6A5	TACC3	Transforming acidic coiled-coil-containing protein 3	90.36	41	41	0.911742	4.40585e-08
1896	1	P48506	P48506	GCLC	Glutamate--cysteine ligase catalytic subunit	72.77	41	40	1.10615	1.79366e-08
1897	1	Q9UH65	Q9UH65	SWAP70	Switch-associated protein 70	69	41	40	1.06995	5.886e-07
1898	1	O94804	O94804	STK10	Serine/threonine-protein kinase 10	112.14	41	39	0.929908	9.91311e-08
1899	1	P54289	P54289	CACNA2D1	Voltage-dependent calcium channel subunit alpha-2/delta-1	124.57	41	39	1.04302	3.31627e-05
1900	1	P85037	P85037	FOXK1	Forkhead box protein K1	75.46	41	39	1.01168	0.117388
1901	1	Q15833	Q15833	STXBP2	Syntaxin-binding protein 2	66.45	41	39	1.03864	0.005671
1902	1	Q5TCZ1	Q5TCZ1	SH3PXD2A	SH3 and PX domain-containing protein 2A	125.29	41	39	0.862731	2.37958e-07
1903	1	Q6PCB5	Q6PCB5	RSBN1L	Lysine-specific demethylase RSBN1L	94.87	41	39	1.00381	0.652776
1904	1	Q6ZXV5	Q6ZXV5	TMTC3	Protein O-mannosyl-transferase TMTC3	104.01	41	39	0.973374	0.00045693
1905	1	Q8IWA4	Q8IWA4	MFN1	Mitofusin-1	84.16	41	39	0.689309	2.19938e-17
1906	1	Q8IXJ9	Q8IXJ9	ASXL1	Polycomb group protein ASXL1	165.43	41	39	0.957556	0.0412705
1907	1	Q9UPR0	Q9UPR0	PLCL2	Inactive phospholipase C-like protein 2	125.87	41	39	1.00043	0.964057
1908	1	O75164	O75164	KDM4A	Lysine-specific demethylase 4A	120.66	41	38	1.10145	2.43316e-07
1909	1	O95486	O95486	SEC24A	Protein transport protein Sec24A	119.75	41	38	0.929673	2.63172e-05
1910	1	O95487	O95487	SEC24B	Protein transport protein Sec24B	137.42	41	38	0.997581	0.753071
1911	1	Q658Y4	Q658Y4	FAM91A1	Protein FAM91A1	93.91	41	38	0.944257	3.17125e-07
1912	1	Q9Y4K4	Q9Y4K4	MAP4K5	Mitogen-activated protein kinase kinase kinase kinase 5	95.05	41	38	0.98686	0.238635
1913	1	Q8IZD9	Q8IZD9	DOCK3	Dedicator of cytokinesis protein 3	233.1	41	37	0.996762	0.90902
1914	1	Q9UPN6	Q9UPN6	SCAF8	SR-related and CTD-associated factor 8	140.52	41	37	1.0375	0.00843743
1915	1	Q9UPQ7	Q9UPQ7	PDZRN3	E3 ubiquitin-protein ligase PDZRN3	119.6	41	37	0.799954	4.98196e-09
1916	1	O60315	O60315	ZEB2	Zinc finger E-box-binding homeobox 2	136.45	41	36	0.983436	0.172202
1917	1	Q14651	Q14651	PLS1	Plastin-1	70.25	41	36	0.978896	0.0255264
1918	1	Q9NRF8	Q9NRF8	CTPS2	CTP synthase 2	65.68	41	36	1.10263	4.09657e-10
1919	1	O00308	O00308	WWP2	NEDD4-like E3 ubiquitin-protein ligase WWP2	98.91	41	35	0.991834	0.5
1920	1	Q14498	Q14498	RBM39	RNA-binding protein 39	59.38	41	35	1.02585	0.00545657
1921	1	Q9BXS5	Q9BXS5	AP1M1	AP-1 complex subunit mu-1	48.59	41	34	1.0443	3.28466e-06
1922	1	O94808	O94808	GFPT2	Glutamine--fructose-6-phosphate aminotransferase [isomerizing] 2	76.93	41	33	0.97487	0.00751433
1923	1	Q8NB50	Q8NB50	ZFP62	Zinc finger protein 62 homolog	102.51	41	32	1.17849	7.70336e-08
1924	1	Q15375	Q15375	EPHA7	Ephrin type-A receptor 7	112.1	41	31	0.889762	3.16432e-09
1925	1	Q8IWQ3	Q8IWQ3	BRSK2	Serine/threonine-protein kinase BRSK2	81.63	41	31	1.07554	0.000233841
1926	1	Q9H0B6	Q9H0B6	KLC2	Kinesin light chain 2	68.93	41	29	1.03432	6.31452e-05
1927	1	Q9NSK0	Q9NSK0	KLC4	Kinesin light chain 4	68.64	41	29	1.12385	1.21205e-09
1928	1	Q13177	Q13177	PAK2	Serine/threonine-protein kinase PAK 2	58.04	41	27	1.01917	0.00661165
1929	1	Q92769	Q92769	HDAC2	Histone deacetylase 2	55.36	41	27	0.920724	5.06034e-08
1930	1	P12235	P12235	SLC25A4	ADP/ATP translocase 1	33.06	41	5	1.08093	0.0510117
1931	1	O75882	O75882	ATRN	Attractin	158.54	40	40	0.861641	1.93682e-08
1932	1	O95817	O95817	BAG3	BAG family molecular chaperone regulator 3	61.59	40	40	0.854446	3.84123e-10
1933	1	P04040	P04040	CAT	Catalase	59.76	40	40	0.992328	0.221175
1934	1	P11172	P11172	UMPS	Uridine 5'-monophosphate synthase	52.22	40	40	1.02063	0.0118686
1935	1	P42166	P42166	TMPO	Lamina-associated polypeptide 2, isoform alpha	75.49	40	40	1.06748	5.50009e-08
1936	1	P46087	P46087	NOP2	28S rRNA (cytosine(4447)-C(5))-methyltransferase	89.3	40	40	1.07469	2.9453e-10
1937	1	P49419	P49419	ALDH7A1	Alpha-aminoadipic semialdehyde dehydrogenase	58.49	40	40	1.19299	5.09565e-12
1938	1	P60174	P60174	TPI1	Triosephosphate isomerase	26.67	40	40	1.07692	7.95481e-06
1939	1	Q03188	Q03188	CENPC	Centromere protein C	106.83	40	40	1.23925	2.51189e-13
1940	1	Q12860	Q12860	CNTN1	Contactin-1	113.32	40	40	0.907903	3.378e-05
1941	1	Q13415	Q13415	ORC1	Origin recognition complex subunit 1	97.35	40	40	0.968856	0.00997884
1942	1	Q14679	Q14679	TTLL4	Tubulin monoglutamylase TTLL4	133.38	40	40	0.794756	8.93347e-10
1943	1	Q2KHT3	Q2KHT3	CLEC16A	Protein CLEC16A	117.71	40	40	0.954672	0.00058205
1944	1	Q2TAY7	Q2TAY7	SMU1	WD40 repeat-containing protein SMU1	57.54	40	40	1.00718	0.142478
1945	1	Q53GS7	Q53GS7	GLE1	mRNA export factor GLE1	79.84	40	40	1.00006	0.992338
1946	1	Q5T5P2	Q5T5P2	KIAA1217	Sickle tail protein homolog	214.12	40	40	1.03901	0.129932
1947	1	Q6ZU35	Q6ZU35	CRACD	Capping protein-inhibiting regulator of actin dynamics	136.76	40	40	0.91616	0.00514446
1948	1	Q6ZV73	Q6ZV73	FGD6	FYVE, RhoGEF and PH domain-containing protein 6	160.82	40	40	0.818003	2.16232e-07
1949	1	Q7Z3V4	Q7Z3V4	UBE3B	Ubiquitin-protein ligase E3B	123.1	40	40	0.988404	0.300161
1950	1	Q86UA1	Q86UA1	PRPF39	Pre-mRNA-processing factor 39	78.43	40	40	1.03665	0.00122433
1951	1	Q8N1G4	Q8N1G4	LRRC47	Leucine-rich repeat-containing protein 47	63.47	40	40	1.04362	5.23191e-06
1952	1	Q8NB78	Q8NB78	KDM1B	Lysine-specific histone demethylase 2	92.1	40	40	0.914309	4.77441e-09
1953	1	Q8NB91	Q8NB91	FANCB	Fanconi anemia group B protein	97.73	40	40	1.00518	0.755698
1954	1	Q8TCN5	Q8TCN5	ZNF507	Zinc finger protein 507	105.77	40	40	0.938532	3.95294e-05
1955	1	Q8TED0	Q8TED0	UTP15	U3 small nucleolar RNA-associated protein 15 homolog	58.42	40	40	1.05928	3.95649e-06
1956	1	Q8TEV9	Q8TEV9	SMCR8	Guanine nucleotide exchange protein SMCR8	105.02	40	40	1.04623	0.000628637
1957	1	Q96AX9	Q96AX9	MIB2	E3 ubiquitin-protein ligase MIB2	103.66	40	40	0.892868	2.81702e-05
1958	1	Q9BRR8	Q9BRR8	GPATCH1	G patch domain-containing protein 1	103.34	40	40	1.14291	3.56221e-09
1959	1	Q9BTE3	Q9BTE3	MCMBP	Mini-chromosome maintenance complex-binding protein	72.98	40	40	0.864547	6.96306e-11
1960	1	Q9BY44	Q9BY44	EIF2A	Eukaryotic translation initiation factor 2A	64.99	40	40	0.987301	0.126961
1961	1	Q9H078	Q9H078	CLPB	Mitochondrial disaggregase	78.73	40	40	1.10062	8.01863e-12
1962	1	Q9H5Z1	Q9H5Z1	DHX35	Probable ATP-dependent RNA helicase DHX35	78.91	40	40	1.1682	3.08007e-09
1963	1	Q9H7E2	Q9H7E2	TDRD3	Tudor domain-containing protein 3	73.18	40	40	0.946974	0.000227719
1964	1	Q9H857	Q9H857	NT5DC2	5'-nucleotidase domain-containing protein 2	60.72	40	40	0.917924	8.44754e-09
1965	1	Q9HDC9	Q9HDC9	APMAP	Adipocyte plasma membrane-associated protein	46.48	40	40	1.09278	1.53038e-08
1966	1	Q9NQC3	Q9NQC3	RTN4	Reticulon-4	129.93	40	40	0.954824	0.000669561
1967	1	Q9NVE5	Q9NVE5	USP40	Ubiquitin carboxyl-terminal hydrolase 40	140.13	40	40	1.22329	8.87973e-11
1968	1	Q9P0V3	Q9P0V3	SH3BP4	SH3 domain-binding protein 4	107.5	40	40	0.880265	5.1892e-06
1969	1	Q9P1Q0	Q9P1Q0	VPS54	Vacuolar protein sorting-associated protein 54	110.59	40	40	1.18048	1.12889e-09
1970	1	Q9UID3	Q9UID3	VPS51	Vacuolar protein sorting-associated protein 51 homolog	86.04	40	40	1.08765	3.58377e-07
1971	1	Q9Y6B7	Q9Y6B7	AP4B1	AP-4 complex subunit beta-1	83.26	40	40	1.00864	0.395217
1972	1	A6NFI3	A6NFI3	ZNF316	Zinc finger protein 316	108.44	40	39	1.10566	1.63765e-07
1973	1	A8MW92	A8MW92	PHF20L1	PHD finger protein 20-like protein 1	115.01	40	39	0.95513	0.0446972
1974	1	P31930	P31930	UQCRC1	Cytochrome b-c1 complex subunit 1, mitochondrial	52.65	40	39	1.01932	0.0405864
1975	1	Q16881	Q16881	TXNRD1	Thioredoxin reductase 1, cytoplasmic	70.91	40	39	1.00148	0.873543
1976	1	Q5R372	Q5R372	RABGAP1L	Rab GTPase-activating protein 1-like	92.51	40	39	1.09254	4.24942e-08
1977	1	Q71RC2	Q71RC2	LARP4	La-related protein 4	80.6	40	39	0.862056	4.08056e-10
1978	1	Q8NI77	Q8NI77	KIF18A	Kinesin-like protein KIF18A	102.28	40	39	1.08227	2.22844e-05
1979	1	Q9H2D6	Q9H2D6	TRIOBP	TRIO and F-actin-binding protein	261.38	40	39	0.938735	0.000369564
1980	1	Q06190	Q06190	PPP2R3A	Serine/threonine-protein phosphatase 2A regulatory subunit B'' subunit alpha	130.28	40	38	0.912652	1.76909e-07
1981	1	Q7Z4V5	Q7Z4V5	HDGFL2	Hepatoma-derived growth factor-related protein 2	74.32	40	38	1.03565	0.00109353
1982	1	Q9H2T7	Q9H2T7	RANBP17	Ran-binding protein 17	124.38	40	38	1.00702	0.678775
1983	1	O60216	O60216	RAD21	Double-strand-break repair protein rad21 homolog	71.69	40	37	1.07291	2.0281e-09
1984	1	P52597	P52597	HNRNPF	Heterogeneous nuclear ribonucleoprotein F	45.67	40	37	0.981369	0.0557404
1985	1	P56524	P56524	HDAC4	Histone deacetylase 4	119.04	40	37	0.964835	0.0106765
1986	1	Q6IE81	Q6IE81	JADE1	Protein Jade-1	95.53	40	36	0.982788	0.210841
1987	1	Q92747	Q92747	ARPC1A	Actin-related protein 2/3 complex subunit 1A	41.57	40	36	1.01278	0.119885
1988	1	Q9NUL3	Q9NUL3	STAU2	Double-stranded RNA-binding protein Staufen homolog 2	62.61	40	36	0.906898	1.54e-09
1989	1	O75581	O75581	LRP6	Low-density lipoprotein receptor-related protein 6	180.43	40	34	0.905613	0.00145915
1990	1	Q5VSL9	Q5VSL9	STRIP1	Striatin-interacting protein 1	95.58	40	34	1.0658	2.96149e-07
1991	1	Q92830	Q92830	KAT2A	Histone acetyltransferase KAT2A	93.93	40	34	1.01954	0.0771898
1992	1	Q9NSC2	Q9NSC2	SALL1	Sal-like protein 1	140.41	40	34	0.938771	0.000711017
1993	1	Q9Y4J8	Q9Y4J8	DTNA	Dystrobrevin alpha	83.9	40	33	1.0635	2.54894e-05
1994	1	Q6P4F7	Q6P4F7	ARHGAP11A	Rho GTPase-activating protein 11A	113.87	40	32	1.0098	0.499757
1995	1	P25098	P25098	GRK2	Beta-adrenergic receptor kinase 1	79.57	40	31	0.883286	6.11801e-08
1996	1	Q9HAZ2	Q9HAZ2	PRDM16	Histone-lysine N-methyltransferase PRDM16	140.25	40	30	0.946959	0.0152954
1997	1	Q6PFW1	Q6PFW1	PPIP5K1	Inositol hexakisphosphate and diphosphoinositol-pentakisphosphate kinase 1	159.52	40	29	1.09867	5.45984e-05
1998	1	Q9H2K2	Q9H2K2	TNKS2	Poly [ADP-ribose] polymerase tankyrase-2	126.92	40	28	0.792645	4.17965e-05
[truncated: 8,645 more rows]
