# Supplementary material for: Enrichment-free deep proteomics enables proteome-scale analysis of methionine oxidation
Source: DNA Res. 2026 Jul 18;33(4):dsag011. doi: 10.1093/dnares/dsag011 (PMC13430657; doi:10.1093/dnares/dsag011)
Supplement: dsag011_Supplementary_Data [file dsag011_supplementary_data.zip › TableS2.xlsx]

## Sheet: Supplementary Table 2
Supplementary Table 2. Differentially regulated methionine oxidation peptides under low-serum conditions. Methionine oxidation peptides showing significant changes between 10% and 2% FBS conditions are listed. Differential peptides were defined as those exhibiting greater than twofold changes (≥2.0 or ≤0.5) with a Welch's t-test p-value < 0.05.
Increase/Decrease in 2% FBS	Sequence	Accession number	Unique peptide (Y/N)	Master accession	Master gene symbol	Master protein name	Modifications (in peptide)	Oxidation (in protein)	Sequence position start	Sequence position end	Ave.2% FBS/ Ave.10% FBS	Welch's t-test P-Value
Increase	PSCLNEDAMR	Q7Z6I8	Y	Q7Z6I8	C5orf24	UPF0461 protein C5orf24	3 Carbamidomethylation on C, 9 Oxidation on M	26 Oxidation on M	18	27	52.5952	0.000354201
Increase	IMASSPDMDLATVSALR	P32322	Y	P32322	PYCR1	Pyrroline-5-carboxylate reductase 1, mitochondrial	8 Oxidation on M	37 Oxidation on M	30	46	12.7753	0.0146423
Increase	DNSNLYMVMEYVPGGEMFSHLR	P22694;P17612	N	P22694	PRKACB	cAMP-dependent protein kinase catalytic subunit beta	9 Oxidation on M	121 Oxidation on M	113	134	11.8827	9.99632e-06
Increase	MNPGDLQWMTAGR	O00625	Y	O00625	PIR	Pirin	9 Oxidation on M	93 Oxidation on M	85	97	10.7517	0.011146
Increase	MSTMTPK	Q15363	Y	Q15363	TMED2	Transmembrane emp24 domain-containing protein 2	4 Oxidation on M	101 Oxidation on M	98	104	10.5127	0.00715435
Increase	VFITDDFHDMMPK	P14625	Y	P14625	HSP90B1	Endoplasmin	11 Oxidation on M	426 Oxidation on M	416	428	10.2295	0.0424082
Increase	FMVQTIFAPPNTSDMEAVWK	Q9P0L0	Y	Q9P0L0	VAPA	Vesicle-associated membrane protein-associated protein A	15 Oxidation on M	109 Oxidation on M	95	114	9.84417	0.000290155
Increase	AATLMMLGR	Q99615	Y	Q99615	DNAJC7	DnaJ homolog subfamily C member 7	6 Oxidation on M	74 Oxidation on M	69	77	9.82951	0.00207167
Increase	SMEMLVEHQAHDILT	Q9UNM6	Y	Q9UNM6	PSMD13	26S proteasome non-ATPase regulatory subunit 13	2 Oxidation on M	363 Oxidation on M	362	376	9.81358	0.00740832
Increase	VLGMDPLPQMSQR	Q96KR1	Y	Q96KR1	ZFR	Zinc finger RNA-binding protein	4 Oxidation on M	1032 Oxidation on M	1029	1041	9.41995	0.00251304
Increase	VFVMPNGMLK	P61289	Y	P61289	PSME3	Proteasome activator complex subunit 3	8 Oxidation on M	108 Oxidation on M	101	110	8.97934	0.0430943
Increase	GQLGNWMSPADFQR	Q16822	Y	Q16822	PCK2	Phosphoenolpyruvate carboxykinase [GTP], mitochondrial	7 Oxidation on M	135 Oxidation on M	129	142	8.44197	8.6032e-09
Increase	MVEDACMLLADYNGR	Q96P16	Y	Q96P16	RPRD1A	Regulation of nuclear pre-mRNA domain-containing protein 1A	1 Oxidation on M, 6 Carbamidomethylation on C	215 Oxidation on M	215	229	7.42577	0.000882978
Increase	DLSGMFTTESR	Q10570	Y	Q10570	CPSF1	Cleavage and polyadenylation specificity factor subunit 1	5 Oxidation on M	707 Oxidation on M	703	713	7.31009	9.35298e-05
Increase	GMPTGEAMVAFESR	Q9NTZ6	Y	Q9NTZ6	RBM12	RNA-binding protein 12	2 Oxidation on M	895 Oxidation on M	894	907	7.29051	0.0318024
Increase	SELLMIIQMETQSSMR	O00410	Y	O00410	IPO5	Importin-5	9 Oxidation on M	99 Oxidation on M	91	106	7.27138	0.011476
Increase	IIMHDPFAMR	Q16822;P35558	N	Q16822	PCK2	Phosphoenolpyruvate carboxykinase [GTP], mitochondrial	9 Oxidation on M	500 Oxidation on M	492	501	7.10665	3.1828e-05
Increase	SIFYVPDMKPSMFDVSR	Q12931	Y	Q12931	TRAP1	Heat shock protein 75 kDa, mitochondrial	8 Oxidation on M	348 Oxidation on M	341	357	7.03012	0.048454
Increase	FAIVMMGR	Q93009	Y	Q93009	USP7	Ubiquitin carboxyl-terminal hydrolase 7	5 Oxidation on M	1044 Oxidation on M	1040	1047	6.98936	0.0370322
Increase	ESVLQMMQAGQR	P36776	Y	P36776	LONP1	Lon protease homolog, mitochondrial	6 Oxidation on M	317 Oxidation on M	312	323	6.71902	0.00503188
Increase	AVEIFTTCAHMICNMEELEK	Q96P70	Y	Q96P70	IPO9	Importin-9	8 Carbamidomethylation on C, 11 Oxidation on M, 13 Carbamidomethylation on C, 15 Oxidation on M	221 Oxidation on M, 225 Oxidation on M	211	230	6.67108	0.0210392
Increase	MVMIQDGPLPTGADKPLR	Q96I24	Y	Q96I24	FUBP3	Far upstream element-binding protein 3	1 Oxidation on M	196 Oxidation on M	196	213	6.55597	0.0296565
Increase	YMVWSDEMVK	Q9H488	Y	Q9H488	POFUT1	GDP-fucose protein O-fucosyltransferase 1	2 Oxidation on M	212 Oxidation on M	211	220	5.94617	0.0172373
Increase	AYMHGFFMDIR	Q9BSC4	Y	Q9BSC4	NOL10	Nucleolar protein 10	8 Oxidation on M	404 Oxidation on M	397	407	5.8981	0.00273401
Increase	LTATPTPLGGMTGFHMQTEDR	O75533	Y	O75533	SF3B1	Splicing factor 3B subunit 1	16 Oxidation on M	446 Oxidation on M	431	451	5.86605	0.0475368
Increase	QMAEIAVNAVLTVADMER	P48643	Y	P48643	CCT5	T-complex protein 1 subunit epsilon	16 Oxidation on M	199 Oxidation on M	184	201	5.85062	0.00828724
Increase	EQTLHTPVMMQTPQLTSTIMR	Q8N3U4	Y	Q8N3U4	STAG2	Cohesin subunit SA-2	9 Oxidation on M	1115 Oxidation on M	1107	1127	5.8447	0.0263852
Increase	LDNNQMVMESDILQEDHHTSQK	Q5UIP0	Y	Q5UIP0	RIF1	Telomere-associated protein RIF1	8 Oxidation on M	2105 Oxidation on M	2098	2119	5.15256	0.00462062
Increase	MQLKPMEINPEMLNK	P09936	Y	P09936	UCHL1	Ubiquitin carboxyl-terminal hydrolase isozyme L1	12 Oxidation on M	12 Oxidation on M	1	15	5.12229	0.0231148
Increase	AMGGAVPFK	P78330	Y	P78330	PSPH	Phosphoserine phosphatase	2 Oxidation on M	52 Oxidation on M	51	59	5.07476	0.0113697
Increase	ILMPSLSPTMEEGNIVK	O00330	Y	O00330	PDHX	Pyruvate dehydrogenase protein X component, mitochondrial	3 Oxidation on M	61 Oxidation on M	59	75	4.95388	0.0373603
Increase	MQGLMFR	Q96C01	Y	Q96C01	FAM136A	Protein FAM136A	1 Oxidation on M	28 Oxidation on M	28	34	4.93486	0.0270396
Increase	MLVDVFAPEFR	Q2M389	Y	Q2M389	WASHC4	WASH complex subunit 4	1 Oxidation on M	993 Oxidation on M	993	1003	4.73866	0.0107221
Increase	SLMRYYK	Q969S3	Y	Q969S3	ZNF622	Cytoplasmic 60S subunit biogenesis factor ZNF622	3 Oxidation on M	397 Oxidation on M	395	401	4.61708	0.0028723
Increase	GVMISHSNIIAGITGMAER	O95573	Y	O95573	ACSL3	Fatty acid CoA ligase Acsl3	3 Oxidation on M	298 Oxidation on M	296	314	4.53987	0.038978
Increase	VLAPASTLQSSYQIPTENSMTAR	Q14126	Y	Q14126	DSG2	Desmoglein-2	20 Oxidation on M	1069 Oxidation on M	1050	1072	4.51126	0.0218801
Increase	TQTSDPAMLPTMIGLLAEAGVR	O43175	Y	O43175	PHGDH	D-3-phosphoglycerate dehydrogenase	12 Oxidation on M	481 Oxidation on M	470	491	4.49185	0.0322396
Increase	LVMELSGEMVR	O75306	Y	O75306	NDUFS2	NADH dehydrogenase [ubiquinone] iron-sulfur protein 2, mitochondrial	3 Oxidation on M	99 Oxidation on M	97	107	4.4833	0.0338618
Increase	EKPKPTPDYLMQLMNDK	Q96PU8	Y	Q96PU8	QKI	KH domain-containing RNA-binding protein QKI	11 Oxidation on M	19 Oxidation on M	9	25	4.34236	0.0175918
Increase	LMEQLANLAMR	Q66K14	Y	Q66K14	TBC1D9B	TBC1 domain family member 9B	10 Oxidation on M	249 Oxidation on M	240	250	4.29807	0.00553427
Increase	VGQMQILR	Q12768	Y	Q12768	WASHC5	WASH complex subunit 5	4 Oxidation on M	954 Oxidation on M	951	958	4.28962	0.00906588
Increase	MQQHFEFEYQTK	P08243	Y	P08243	ASNS	Asparagine synthetase [glutamine-hydrolyzing]	1 Oxidation on M	84 Oxidation on M	84	95	4.27884	0.000427711
Increase	QCPIMDPAWEAPEGVPIDAIIFGGR	Q16822	Y	Q16822	PCK2	Phosphoenolpyruvate carboxykinase [GTP], mitochondrial	2 Carbamidomethylation on C, 5 Oxidation on M	434 Oxidation on M	430	454	4.24905	4.04902e-06
Increase	LMITDAAR	P46821	Y	P46821	MAP1B	Microtubule-associated protein 1B	2 Oxidation on M	127 Oxidation on M	126	133	4.19863	0.00497176
Increase	ALAFNGVMFGDR	Q8WXA9	Y	Q8WXA9	SREK1	Splicing regulatory glutamine/lysine-rich protein 1	8 Oxidation on M	129 Oxidation on M	122	133	4.16276	0.00158833
Increase	WDEMNILATYHPADK	P41236	Y	P41236	PPP1R2	Protein phosphatase inhibitor 2	4 Oxidation on M	50 Oxidation on M	47	61	4.05809	0.00379481
Increase	TDWHMAFTGMSR	Q96M27	Y	Q96M27	PRRC1	Protein PRRC1	5 Oxidation on M	414 Oxidation on M	410	421	4.04461	0.00780082
Increase	NMDIAMGWK	Q7L0Y3	Y	Q7L0Y3	TRMT10C	tRNA methyltransferase 10 homolog C	6 Oxidation on M	191 Oxidation on M	186	194	3.99728	0.0489542
Increase	GDGGIYIGSIMK	O14640;P54792;O14641;Q92997	N	O14640	DVL1	Segment polarity protein dishevelled homolog DVL-1	11 Oxidation on M	284 Oxidation on M	274	285	3.99498	0.0068429
Increase	AGDQIICMDDVYGGTNR	P32929	Y	P32929	CTH	Cystathionine gamma-lyase	7 Carbamidomethylation on C, 8 Oxidation on M	110 Oxidation on M	103	119	3.98169	1.38096e-06
Increase	IDILVNNGGMSQR	Q9Y394	Y	Q9Y394	DHRS7	Dehydrogenase/reductase SDR family member 7	10 Oxidation on M	141 Oxidation on M	132	144	3.90507	0.00173612
Increase	HQYQEEMIQR	Q6GQQ9	Y	Q6GQQ9	OTUD7B	OTU domain-containing protein 7B	7 Oxidation on M	627 Oxidation on M	621	630	3.80372	0.0368434
Increase	PLALGADISMYSATK	P32929	Y	P32929	CTH	Cystathionine gamma-lyase	10 Oxidation on M	207 Oxidation on M	198	212	3.80087	0.0390364
Increase	NQCFGGEYMGEVFDHMMK	Q93008;O00507	N	Q93008	USP9X	Ubiquitin carboxyl-terminal hydrolase 9X	3 Carbamidomethylation on C, 17 Oxidation on M	1934 Oxidation on M	1918	1935	3.79163	0.000721539
Increase	NGLNFMYEAPPGAK	Q86X95	Y	Q86X95	CIR1	Corepressor interacting with RBPJ 1	6 Oxidation on M	71 Oxidation on M	66	79	3.78853	0.0376773
Increase	LTGSTVGMR	P53602	Y	P53602	MVD	Diphosphomevalonate decarboxylase	8 Oxidation on M	215 Oxidation on M	208	216	3.70895	0.00317044
Increase	VSSLMWEVR	Q8WWQ0	Y	Q8WWQ0	PHIP	PH-interacting protein	5 Oxidation on M	1225 Oxidation on M	1221	1229	3.67489	0.0148655
Increase	GLMYQWIEQDMEK	Q9H857	Y	Q9H857	NT5DC2	5'-nucleotidase domain-containing protein 2	11 Oxidation on M	240 Oxidation on M	230	242	3.59382	0.0133943
Increase	TQLVTMCHMGPK	Q7KZ85	Y	Q7KZ85	SUPT6H	Transcription elongation factor SPT6	7 Carbamidomethylation on C, 9 Oxidation on M	1023 Oxidation on M	1015	1026	3.54037	0.00913524
Increase	VLHMVGDKPVFSFQPR	Q9NP81	Y	Q9NP81	SARS2	Serine--tRNA ligase, mitochondrial	4 Oxidation on M	191 Oxidation on M	188	203	3.51392	0.0235847
Increase	QAMHEGLLMPVVK	P28340	Y	P28340	POLD1	DNA polymerase delta catalytic subunit	3 Oxidation on M	564 Oxidation on M	562	574	3.48964	0.0251322
Increase	SPTSPLNMK	P28370	Y	P28370	SMARCA1	Probable global transcription activator SNF2L1	8 Oxidation on M	123 Oxidation on M	116	124	3.47762	0.0165604
Increase	SLLVLYVDSMVK	O60518	Y	O60518	RANBP6	Ran-binding protein 6	10 Oxidation on M	493 Oxidation on M	484	495	3.44719	0.0222096
Increase	EDIVDTMVFKPSDVMLVHFR	Q8WWM7	Y	Q8WWM7	ATXN2L	Ataxin-2-like protein	15 Oxidation on M	191 Oxidation on M	177	196	3.42981	0.0132221
Increase	EAEMDSIPMGLNK	Q14562	Y	Q14562	DHX8	ATP-dependent RNA helicase DHX8	9 Oxidation on M	503 Oxidation on M	495	507	3.3851	0.0386937
Increase	AVQCTSDYPEHVCEVLLTMER	Q15020	Y	Q15020	SART3	Squamous cell carcinoma antigen recognized by T-cells 3	4 Carbamidomethylation on C, 13 Carbamidomethylation on C, 19 Oxidation on M	552 Oxidation on M	534	554	3.33598	0.00171368
Increase	EESFGPIMVISK	Q3SY69	Y	Q3SY69	ALDH1L2	Mitochondrial 10-formyltetrahydrofolate dehydrogenase	8 Oxidation on M	831 Oxidation on M	824	835	3.32891	0.0143361
Increase	VLDIMPLTLHACMHQK	Q9GZR7	Y	Q9GZR7	DDX24	ATP-dependent RNA helicase DDX24	5 Oxidation on M, 12 Carbamidomethylation on C	613 Oxidation on M	609	624	3.30573	0.00538431
Increase	RQEEEEAMR	Q7Z739	Y	Q7Z739	YTHDF3	YTH domain-containing family protein 3	8 Oxidation on M	576 Oxidation on M	569	577	3.30525	0.00148785
Increase	VPPVLQVLHCGDESMLDIGGER	Q9UJV9	Y	Q9UJV9	DDX41	Probable ATP-dependent RNA helicase DDX41	10 Carbamidomethylation on C, 15 Oxidation on M	573 Oxidation on M	559	580	3.29014	0.0488146
Increase	MTLTDSIER	O00458	Y	O00458	IFRD1	Interferon-related developmental regulator 1	1 Oxidation on M	124 Oxidation on M	124	132	3.28681	0.00598136
Increase	PMEINPEMLNK	P09936	Y	P09936	UCHL1	Ubiquitin carboxyl-terminal hydrolase isozyme L1	2 Oxidation on M	6 Oxidation on M	5	15	3.26022	0.0155568
Increase	TVAQLWNKPLVGVNHCIGHIEMGR	Q9NPF4	Y	Q9NPF4	OSGEP	tRNA N6-adenosine threonylcarbamoyltransferase	16 Carbamidomethylation on C, 22 Oxidation on M	116 Oxidation on M	95	118	3.19012	0.048511
Increase	MEHLAQLR	Q9Y3A4;Q9NSQ0	N	Q9Y3A4	RRP7A	Ribosomal RNA-processing protein 7 homolog A	1 Oxidation on M	251 Oxidation on M	251	258	3.08201	0.000695873
Increase	WVPQMGDHTEVLK	P35914	Y	P35914	HMGCL	Hydroxymethylglutaryl-CoA lyase, mitochondrial	5 Oxidation on M	85 Oxidation on M	81	93	3.0758	0.00109252
Increase	LFMHHVSLEPITCVPFR	P51587	Y	P51587	BRCA2	Breast cancer type 2 susceptibility protein	3 Oxidation on M, 13 Carbamidomethylation on C	2322 Oxidation on M	2320	2336	3.07462	0.0469851
Increase	MVLVDLPGVINTVTSGMAPDTK	O60313	Y	O60313	OPA1	Dynamin-like GTPase OPA1, mitochondrial	1 Oxidation on M	394 Oxidation on M	394	415	3.0618	0.0149934
Increase	FYLENLEQMVK	Q8WTT2	Y	Q8WTT2	NOC3L	Nucleolar complex protein 3 homolog	9 Oxidation on M	315 Oxidation on M	307	317	3.05444	0.00731981
Increase	YSHVDLVVMVDGFEGEK	P49591	Y	P49591	SARS1	Serine--tRNA ligase, cytoplasmic	9 Oxidation on M	176 Oxidation on M	168	184	3.03846	0.00424659
Increase	NVMILTNPVAAK	Q9UGI8	Y	Q9UGI8	TES	Testin	3 Oxidation on M	92 Oxidation on M	90	101	2.98051	0.034788
Increase	GAVLVCDMSSNFLSK	Q9Y617	Y	Q9Y617	PSAT1	Phosphoserine aminotransferase	6 Carbamidomethylation on C, 8 Oxidation on M	177 Oxidation on M	170	184	2.95873	0.0306464
Increase	GQAVTLMMDATNMPAVK	P37268	Y	P37268	FDFT1	Squalene synthase	8 Oxidation on M	326 Oxidation on M	319	335	2.92925	0.0495176
Increase	FMTFQMSLR	Q8N3U4	Y	Q8N3U4	STAG2	Cohesin subunit SA-2	6 Oxidation on M	1030 Oxidation on M	1025	1033	2.92651	0.0259974
Increase	EVNEIMVK	Q3SY69	Y	Q3SY69	ALDH1L2	Mitochondrial 10-formyltetrahydrofolate dehydrogenase	6 Oxidation on M	438 Oxidation on M	433	440	2.88722	0.0105015
Increase	MTLGTPPTLPNFNALSVPPAGAK	Q6P3W7	Y	Q6P3W7	SCYL2	SCY1-like protein 2	1 Oxidation on M	806 Oxidation on M	806	828	2.87143	0.046535
Increase	IPEFNMAAFTTTLQHHK	Q9Y2Y0	Y	Q9Y2Y0	ARL2BP	ADP-ribosylation factor-like protein 2-binding protein	6 Oxidation on M	90 Oxidation on M	85	101	2.86328	0.0361102
Increase	INICGSVDIVQCGPSSAVCMHDLK	P11717	Y	P11717	IGF2R	Cation-independent mannose-6-phosphate receptor	4 Carbamidomethylation on C, 12 Carbamidomethylation on C, 19 Carbamidomethylation on C, 20 Oxidation on M	85 Oxidation on M	66	89	2.83335	0.0163211
Increase	EAQVQYPLQTFAIGMEDSPDLLAAR	P08243	Y	P08243	ASNS	Asparagine synthetase [glutamine-hydrolyzing]	15 Oxidation on M	290 Oxidation on M	276	300	2.81464	0.00193517
Increase	MAAASTLVTWLQCVK	Q86Y56	Y	Q86Y56	DNAAF5	Dynein axonemal assembly factor 5	1 Oxidation on M, 13 Carbamidomethylation on C	761 Oxidation on M	761	775	2.79011	0.0239425
Increase	KKPEISFMFQDEIEDFLR	O94874	Y	O94874	UFL1	E3 UFM1-protein ligase 1	8 Oxidation on M	477 Oxidation on M	470	487	2.77481	0.028055
Increase	SPMDSLLHPR	O75064	Y	O75064	DENND4B	DENN domain-containing protein 4B	3 Oxidation on M	1094 Oxidation on M	1092	1101	2.76266	0.00850394
Increase	VIFKEMK	Q8NF91	Y	Q8NF91	SYNE1	Nesprin-1	6 Oxidation on M	323 Oxidation on M	318	324	2.76104	0.013659
Increase	GVGVFGDMAQDTGIPADIWR	P56192	Y	P56192	MARS1	Methionine--tRNA ligase, cytoplasmic	8 Oxidation on M	606 Oxidation on M	599	618	2.73272	0.0355558
Increase	LDEYLNSPLPDEIDENSMEDIK	Q9Y696	Y	Q9Y696	CLIC4	Chloride intracellular channel protein 4	18 Oxidation on M	168 Oxidation on M	151	172	2.72739	0.0160074
Increase	HMATVSEEAK	Q5H9F3	Y	Q5H9F3	BCORL1	BCL-6 corepressor-like protein 1	2 Oxidation on M	1427 Oxidation on M	1426	1435	2.72093	0.00287151
Increase	SDLSSFDMLR	Q9NXX6	Y	Q9NXX6	NSMCE4A	Non-structural maintenance of chromosomes element 4 homolog A	8 Oxidation on M	160 Oxidation on M	153	162	2.72057	0.0468015
Increase	ILEAPDFYVQMK	Q8IZ07	Y	Q8IZ07	ANKRD13A	Ankyrin repeat domain-containing protein 13A	11 Oxidation on M	126 Oxidation on M	116	127	2.71633	0.00849669
Increase	GEVVDVMVIGR	Q9NQX3	Y	Q9NQX3	GPHN	Gephyrin	7 Oxidation on M	731 Oxidation on M	725	735	2.70705	0.0357363
Increase	EIILMDLVRPQDTYQFFVK	Q03188	Y	Q03188	CENPC	Centromere protein C	5 Oxidation on M	838 Oxidation on M	834	852	2.70513	0.0155471
Increase	AAMAEPNAK	Q14534	Y	Q14534	SQLE	Squalene monooxygenase	3 Oxidation on M	238 Oxidation on M	236	244	2.70414	0.0104706
Increase	NEEDDMVEMEEER	P80303	Y	P80303	NUCB2	Nucleobindin-2	9 Oxidation on M	290 Oxidation on M	282	294	2.69751	0.046014
Increase	GLWMPLGK	Q8TA86	Y	Q8TA86	RP9	Retinitis pigmentosa 9 protein	4 Oxidation on M	94 Oxidation on M	91	98	2.68619	0.0191558
Increase	YLMDEGAHLHIYDPK	O60701	Y	O60701	UGDH	UDP-glucose 6-dehydrogenase	3 Oxidation on M	358 Oxidation on M	356	370	2.67994	0.0389736
Increase	LTQYMDGSGMPK	Q13557	Y	Q13557	CAMK2D	Calcium/calmodulin-dependent protein kinase type II subunit delta	5 Oxidation on M	438 Oxidation on M	434	445	2.67955	0.00324317
Increase	GFINMPSVAK	Q92576	Y	Q92576	PHF3	PHD finger protein 3	5 Oxidation on M	1215 Oxidation on M	1211	1220	2.67228	0.0389583
Increase	IVVEMIK	Q9HAV4	Y	Q9HAV4	XPO5	Exportin-5	5 Oxidation on M	123 Oxidation on M	119	125	2.66285	0.0400922
Increase	LGMDDLTK	Q9NTI5	Y	Q9NTI5	PDS5B	Sister chromatid cohesion protein PDS5 homolog B	3 Oxidation on M	1231 Oxidation on M	1229	1236	2.65356	0.000329314
Increase	LILAPMVR	Q9NX74	Y	Q9NX74	DUS2	tRNA-dihydrouridine(20) synthase [NAD(P)+]-like	6 Oxidation on M	19 Oxidation on M	14	21	2.63916	0.00941239
Increase	NVIATETSYVTGSTMPPTTVILGPSQPQSLIVTER	Q14126	Y	Q14126	DSG2	Desmoglein-2	15 Oxidation on M	946 Oxidation on M	932	966	2.63607	0.039336
Increase	LMMDPLSGQNR	O43390	Y	O43390	HNRNPR	Heterogeneous nuclear ribonucleoprotein R	2 Oxidation on M, 3 Oxidation on M	197 Oxidation on M, 198 Oxidation on M	196	206	2.61973	0.0286761
Increase	LVILDEADAMTQDAQNALR	P40937	Y	P40937	RFC5	Replication factor C subunit 5	10 Oxidation on M	130 Oxidation on M	121	139	2.61661	0.0101707
Increase	EVLGSGMQYHLQSNEFLR	O00458	Y	O00458	IFRD1	Interferon-related developmental regulator 1	7 Oxidation on M	385 Oxidation on M	379	396	2.57748	0.012236
Increase	YLTMDDLTTALEGNR	P54687	Y	P54687	BCAT1	Branched-chain-amino-acid aminotransferase, cytosolic	4 Oxidation on M	313 Oxidation on M	310	324	2.57626	0.0169017
Increase	VLMTQQPR	Q9NPE3	Y	Q9NPE3	NOP10	H/ACA ribonucleoprotein complex subunit 3	3 Oxidation on M	56 Oxidation on M	54	61	2.55673	0.0274461
Increase	QEQVTAAVAHAVEQQMQK	Q8IWX8	Y	Q8IWX8	CHERP	Calcium homeostasis endoplasmic reticulum protein	16 Oxidation on M	143 Oxidation on M	128	145	2.54849	0.00702554
Increase	DALMLFQR	Q14790	Y	Q14790	CASP8	Caspase-8	4 Oxidation on M	43 Oxidation on M	40	47	2.53571	0.043721
Increase	MQSFGMK	O43175	Y	O43175	PHGDH	D-3-phosphoglycerate dehydrogenase	6 Oxidation on M	169 Oxidation on M	164	170	2.52983	0.0456342
Increase	QQMENYPK	P08962	Y	P08962	CD63	CD63 antigen	3 Oxidation on M	123 Oxidation on M	121	128	2.52804	0.00554881
Increase	MSGEPIQTVESIR	Q5VT52	Y	Q5VT52	RPRD2	Regulation of nuclear pre-mRNA domain-containing protein 2	1 Oxidation on M	1098 Oxidation on M	1098	1110	2.52244	0.0494436
Increase	TTDMAPSK	P27816	Y	P27816	MAP4	Microtubule-associated protein 4	4 Oxidation on M	250 Oxidation on M	247	254	2.51739	0.0011752
Increase	LISTMPGIHLSPEQQQQQLQSLR	Q9NWA0	Y	Q9NWA0	MED9	Mediator of RNA polymerase II transcription subunit 9	5 Oxidation on M	104 Oxidation on M	100	122	2.50047	0.0168333
Increase	LGNDFMGITLASSQAVSNAR	Q9HC38	Y	Q9HC38	GLOD4	Glyoxalase domain-containing protein 4	6 Oxidation on M	102 Oxidation on M	97	116	2.49163	0.0386607
Increase	ELPIAPSHVIEMSSSR	Q96EV2	Y	Q96EV2	RBM33	RNA-binding protein 33	12 Oxidation on M	721 Oxidation on M	710	725	2.4779	0.0159706
Increase	EDFENIMEISSWGGK	P35251	Y	P35251	RFC1	Replication factor C subunit 1	7 Oxidation on M	1039 Oxidation on M	1033	1047	2.45813	0.0242918
Increase	LFEFMHETHDGVQDMACDTFIK	O14980	Y	O14980	XPO1	Exportin-1	5 Oxidation on M, 17 Carbamidomethylation on C	573 Oxidation on M	569	590	2.45285	0.0311473
Increase	NGTEDLPYAMKPIDYYTETK	Q15738	Y	Q15738	NSDHL	Sterol-4-alpha-carboxylate 3-dehydrogenase, decarboxylating	10 Oxidation on M	166 Oxidation on M	157	176	2.44925	0.014884
Increase	NYAELTVMK	O75122	Y	O75122	CLASP2	CLIP-associating protein 2	8 Oxidation on M	1146 Oxidation on M	1139	1147	2.44525	0.0399963
Increase	TLMSSGQMAPSSSNK	Q5VYK3	Y	Q5VYK3	ECPAS	Proteasome adapter and scaffold protein ECM29	3 Oxidation on M	634 Oxidation on M	632	646	2.42856	0.0445113
Increase	HFLDCGSIMAVR	P42696	Y	P42696	RBM34	RNA-binding protein 34	5 Carbamidomethylation on C, 9 Oxidation on M	314 Oxidation on M	306	317	2.42133	0.0114903
Increase	DMGAQGGRPSLIAR	Q9HC52	Y	Q9HC52	CBX8	Chromobox protein homolog 8	2 Oxidation on M	324 Oxidation on M	323	336	2.40933	0.0172799
Increase	TVFVVDHCPYMAESCR	Q9NVM9	Y	Q9NVM9	INTS13	Integrator complex subunit 13	8 Carbamidomethylation on C, 11 Oxidation on M, 15 Carbamidomethylation on C	20 Oxidation on M	10	25	2.40904	0.0440535
Increase	LMAPYTPFLTELMYQNLK	P41252	Y	P41252	IARS1	Isoleucine--tRNA ligase, cytoplasmic	2 Oxidation on M	769 Oxidation on M	768	785	2.39529	0.0297057
Increase	QMEPFPLR	Q9HBH1	Y	Q9HBH1	PDF	Peptide deformylase, mitochondrial	2 Oxidation on M	145 Oxidation on M	144	151	2.39217	0.0212941
Increase	ICGVEDAVSEMTR	P78330	Y	P78330	PSPH	Phosphoserine phosphatase	2 Carbamidomethylation on C, 11 Oxidation on M	47 Oxidation on M	37	49	2.39171	1.14243e-05
Increase	MSAEDIEK	Q9ULC4;A0A3B3IRV3	N	Q9ULC4	MCTS1	Malignant T-cell-amplified sequence 1	1 Oxidation on M	150 Oxidation on M	150	157	2.38054	0.0156437
Increase	PFFGYNFGHYLEHWLSMEGR	Q16822	Y	Q16822	PCK2	Phosphoenolpyruvate carboxykinase [GTP], mitochondrial	17 Oxidation on M	518 Oxidation on M	502	521	2.37754	0.000705018
Increase	VAAWLQDSEEMDR	Q9BZF3	Y	Q9BZF3	OSBPL6	Oxysterol-binding protein-related protein 6	11 Oxidation on M	258 Oxidation on M	248	260	2.36741	0.00380014
Increase	FEEMFASR	Q9BTL3	Y	Q9BTL3	RAMAC	RNA guanine-N7 methyltransferase activating subunit	4 Oxidation on M	14 Oxidation on M	11	18	2.36025	0.0317439
Increase	GQMGPTEQGPYAK	Q96S66	Y	Q96S66	CLCC1	Chloride channel CLIC-like protein 1	3 Oxidation on M	404 Oxidation on M	402	414	2.3579	0.0302615
Increase	MVQQCCTYVEEITDLPIK	O00232	Y	O00232	PSMD12	26S proteasome non-ATPase regulatory subunit 12	1 Oxidation on M, 5 Carbamidomethylation on C, 6 Carbamidomethylation on C	104 Oxidation on M	104	121	2.34804	0.0101107
Increase	MPPYTVVYFPVR	P09211	Y	P09211	GSTP1	Glutathione S-transferase P	1 Oxidation on M	1 Oxidation on M	1	12	2.34585	0.024752
Increase	MDQDSLSSSLK	P37268	Y	P37268	FDFT1	Squalene synthase	1 Oxidation on M	31 Oxidation on M	31	41	2.33739	0.00185533
Increase	LESVITAVEIPSEWHIELMLDR	Q9H583	Y	Q9H583	HEATR1	HEAT repeat-containing protein 1	19 Oxidation on M	758 Oxidation on M	740	761	2.33179	0.0465597
Increase	IYLSCLEELMK	Q15645	Y	Q15645	TRIP13	Pachytene checkpoint protein 2 homolog	5 Carbamidomethylation on C, 10 Oxidation on M	339 Oxidation on M	330	340	2.33111	0.00534269
Increase	AFLMQHAPANDYLVTSHIHLHVPEGATPK	P36776	Y	P36776	LONP1	Lon protease homolog, mitochondrial	4 Oxidation on M	826 Oxidation on M	823	851	2.31792	0.0189671
Increase	GGFGSMLR	Q6IQ49	Y	Q6IQ49	SDE2	Splicing regulator SDE2	6 Oxidation on M	84 Oxidation on M	79	86	2.31286	0.0323922
Increase	QTNPSAMEVEEDDPVPEIR	P55072	Y	P55072	VCP	Transitional endoplasmic reticulum ATPase	7 Oxidation on M	720 Oxidation on M	714	732	2.30841	0.0305886
Increase	LMDYSLLVGIHDVER	P48426	Y	P48426	PIP4K2A	Phosphatidylinositol 5-phosphate 4-kinase type-2 alpha	2 Oxidation on M	272 Oxidation on M	271	285	2.28951	0.0346625
Increase	GGYMEVINLHPEIK	Q8TD30	Y	Q8TD30	GPT2	Alanine aminotransferase 2	4 Oxidation on M	354 Oxidation on M	351	364	2.2815	2.57342e-06
Increase	DQPQFQNMR	P54725	Y	P54725	RAD23A	UV excision repair protein RAD23 homolog A	8 Oxidation on M	244 Oxidation on M	237	245	2.2798	0.0179085
Increase	ILIYELYSEDLSDMHYR	Q9HBG6	Y	Q9HBG6	IFT122	Intraflagellar transport protein 122 homolog	14 Oxidation on M	422 Oxidation on M	409	425	2.25962	0.0119418
Increase	VPNGIEPMLK	Q93034	Y	Q93034	CUL5	Cullin-5	8 Oxidation on M	310 Oxidation on M	303	312	2.25699	0.00723436
Increase	YLEVQYKPQVHIQMTYPLQGLTR	Q9BY67	Y	Q9BY67	CADM1	Cell adhesion molecule 1	14 Oxidation on M	249 Oxidation on M	236	258	2.248	0.0101988
Increase	IAAPNMK	Q14683	Y	Q14683	SMC1A	Structural maintenance of chromosomes protein 1A	6 Oxidation on M	1025 Oxidation on M	1020	1026	2.24737	0.0326069
Increase	QETSMILDSEK	Q5JRA6	Y	Q5JRA6	MIA3	Transport and Golgi organization protein 1 homolog	5 Oxidation on M	784 Oxidation on M	780	790	2.24131	0.0112824
Increase	AVVLQAQNQMSEAHK	Q9UJX4	Y	Q9UJX4	ANAPC5	Anaphase-promoting complex subunit 5	10 Oxidation on M	557 Oxidation on M	548	562	2.22243	0.023752
Increase	GLLALEGELTPILVQMVK	Q6PFW1;O43314	N	Q6PFW1	PPIP5K1	Inositol hexakisphosphate and diphosphoinositol-pentakisphosphate kinase 1	16 Oxidation on M	607 Oxidation on M	592	609	2.22109	0.00865068
Increase	EFVMQEAQQNDDVSK	Q6IN85	Y	Q6IN85	PPP4R3A	Serine/threonine-protein phosphatase 4 regulatory subunit 3A	4 Oxidation on M	401 Oxidation on M	398	412	2.22009	0.0196893
Increase	RPVEDLILQMK	Q8IY37	Y	Q8IY37	DHX37	Probable ATP-dependent RNA helicase DHX37	10 Oxidation on M	712 Oxidation on M	703	713	2.21608	0.0102129
Increase	DSDSGLEQMSIGHHIR	Q15773	Y	Q15773	MLF2	Myeloid leukemia factor 2	9 Oxidation on M	151 Oxidation on M	143	158	2.21056	0.0484027
Increase	DAMEQCHNYNAR	Q92785	Y	Q92785	DPF2	Zinc finger protein ubi-d4	3 Oxidation on M, 6 Carbamidomethylation on C	21 Oxidation on M	19	30	2.20886	0.00682747
Increase	MLLPVFTLK	Q9BXC9	Y	Q9BXC9	BBS2	BBSome complex member BBS2	1 Oxidation on M	1 Oxidation on M	1	9	2.20309	0.00205182
Increase	VEGMEIYSTTLWHLQK	P30260	Y	P30260	CDC27	Cell division cycle protein 27 homolog	4 Oxidation on M	536 Oxidation on M	533	548	2.20077	0.0127298
Increase	LEMEQAQK	Q5UCC4	Y	Q5UCC4	EMC10	ER membrane protein complex subunit 10	3 Oxidation on M	207 Oxidation on M	205	212	2.20036	0.000114575
Increase	QLEDPNGSFSNAEMSELSVAQKPEK	Q6PJT7	Y	Q6PJT7	ZC3H14	Zinc finger CCCH domain-containing protein 14	14 Oxidation on M	585 Oxidation on M	572	596	2.19319	0.0468166
Increase	DMNETLPGERPDTIHLEGLPCK	Q02040	Y	Q02040	AKAP17A	A-kinase anchor protein 17A	2 Oxidation on M, 21 Carbamidomethylation on C	137 Oxidation on M	136	157	2.18625	0.0456047
Increase	MVVTFLMSALESMCK	P78347	Y	P78347	GTF2I	General transcription factor II-I	7 Oxidation on M, 14 Carbamidomethylation on C	27 Oxidation on M	21	35	2.18622	0.0467197
Increase	VASVEMVK	P08243	Y	P08243	ASNS	Asparagine synthetase [glutamine-hydrolyzing]	6 Oxidation on M	201 Oxidation on M	196	203	2.18369	7.44029e-06
Increase	ASHNIGIAMDTEQGLIVPNVK	P11182	Y	P11182	DBT	Lipoamide acyltransferase component of branched-chain alpha-keto acid dehydrogenase complex, mitochondrial	9 Oxidation on M	348 Oxidation on M	340	360	2.17326	0.0391679
Increase	PMAHPDEDPR	Q15018	Y	Q15018	ABRAXAS2	BRISC complex subunit Abraxas 2	2 Oxidation on M	400 Oxidation on M	399	408	2.17046	0.0394013
Increase	IRFPGFEPLTPWILDLLGHYAVMNNPTR	Q12905	Y	Q12905	ILF2	Interleukin enhancer-binding factor 2	23 Oxidation on M	254 Oxidation on M	232	259	2.16004	0.024649
Increase	TDSTSDGRPAWMR	Q14204	Y	Q14204	DYNC1H1	Cytoplasmic dynein 1 heavy chain 1	12 Oxidation on M	4377 Oxidation on M	4366	4378	2.15829	0.00963918
Increase	REDYFPDLMK	Q86TU7	Y	Q86TU7	SETD3	Actin-histidine N-methyltransferase	9 Oxidation on M	83 Oxidation on M	75	84	2.14956	0.0116367
Increase	LCYDAFTENMAGENQLLER	P78527	Y	P78527	PRKDC	DNA-dependent protein kinase catalytic subunit	2 Carbamidomethylation on C, 10 Oxidation on M	1927 Oxidation on M	1918	1936	2.14496	0.00876536
Increase	ANIGDAQAMGQQPITFLR	Q8TD30	Y	Q8TD30	GPT2	Alanine aminotransferase 2	9 Oxidation on M	101 Oxidation on M	93	110	2.14444	5.63936e-06
Increase	NCMVAEDFTVK	P08069	Y	P08069	IGF1R	Insulin-like growth factor 1 receptor	2 Carbamidomethylation on C, 3 Oxidation on M	1142 Oxidation on M	1140	1150	2.13486	0.0209459
Increase	IITMLPTSINAIEAYSGANGILK	P31937	Y	P31937	HIBADH	3-hydroxyisobutyrate dehydrogenase, mitochondrial	4 Oxidation on M	102 Oxidation on M	99	121	2.13234	0.0332292
Increase	TMVVSGAAGACGSVAGQIGHFLGCSR	Q8N8N7	Y	Q8N8N7	PTGR2	Prostaglandin reductase 2	2 Oxidation on M, 11 Carbamidomethylation on C, 24 Carbamidomethylation on C	158 Oxidation on M	157	182	2.12979	0.0217535
Increase	SAFMAPVPTK	Q7Z5J4	Y	Q7Z5J4	RAI1	Retinoic acid-induced protein 1	4 Oxidation on M	1229 Oxidation on M	1226	1235	2.11895	0.0027867
Increase	GAGGEDLIMLDIYAIEELR	P49588	Y	P49588	AARS1	Alanine--tRNA ligase, cytoplasmic	9 Oxidation on M	464 Oxidation on M	456	474	2.11734	0.0451565
Increase	LSMKPEPLFR	P46821	Y	P46821	MAP1B	Microtubule-associated protein 1B	3 Oxidation on M	393 Oxidation on M	391	400	2.10831	0.00742438
Increase	AEKPLFSSNPELDNLMIQAIQVLR	O00470;O14770	N	O00470	MEIS1	Homeobox protein Meis1	16 Oxidation on M	145 Oxidation on M	130	153	2.10696	0.0349631
Increase	VQYEGFRPGMYVR	Q14692	Y	Q14692	BMS1	Ribosome biogenesis protein BMS1 homolog	10 Oxidation on M	884 Oxidation on M	875	887	2.10455	0.0462264
Increase	YSFMAVIHFAGLK	Q14376	Y	Q14376	GALE	UDP-glucose 4-epimerase	4 Oxidation on M	83 Oxidation on M	80	92	2.10433	0.0381312
Increase	VIYAMAEDGLLFK	P30825;P52569	N	P30825	SLC7A1	High affinity cationic amino acid transporter 1	5 Oxidation on M	365 Oxidation on M	361	373	2.1042	0.0310177
Increase	WSANEIQVVVATVAFGMGIDKPDVR	P46063	Y	P46063	RECQL	ATP-dependent DNA helicase Q1	17 Oxidation on M	376 Oxidation on M	360	384	2.09805	0.0176401
Increase	FIIYAFPMLNITAAR	Q9BV10	Y	Q9BV10	ALG12	Dol-P-Man:Man(7)GlcNAc(2)-PP-Dol alpha-1,6-mannosyltransferase	8 Oxidation on M	319 Oxidation on M	312	326	2.0977	0.0441723
Increase	AFEYNMQIFNELDQAGSTLAR	P30519	Y	P30519	HMOX2	Heme oxygenase 2	6 Oxidation on M	231 Oxidation on M	226	246	2.08648	0.0316556
Increase	NSTEFSQMEK	Q76FK4	Y	Q76FK4	NOL8	Nucleolar protein 8	8 Oxidation on M	403 Oxidation on M	396	405	2.08518	0.00607002
Increase	LALADAGDTVEDANFVEAMADAGILR	Q9P2J5	Y	Q9P2J5	LARS1	Leucine--tRNA ligase, cytoplasmic	19 Oxidation on M	759 Oxidation on M	741	766	2.08047	2.07984e-05
Increase	AAVLEAMTAFR	P13716	Y	P13716	ALAD	Delta-aminolevulinic acid dehydratase	7 Oxidation on M	304 Oxidation on M	298	308	2.0772	0.0247201
Increase	TVTAMDVVYALKRQGR	P62805	Y	P62805	H4C16	Histone H4	5 Oxidation on M	85 Oxidation on M	81	96	2.07445	0.0305401
Increase	NNGGAAAMEK	Q9Y617	Y	Q9Y617	PSAT1	Phosphoserine aminotransferase	8 Oxidation on M	267 Oxidation on M	260	269	2.07359	5.68316e-07
Increase	QREEYQPATPGLGMFVEVK	Q9BVK6	Y	Q9BVK6	TMED9	Transmembrane emp24 domain-containing protein 9	14 Oxidation on M	85 Oxidation on M	72	90	2.06791	0.00395367
Increase	IEEMENER	Q8IY18	Y	Q8IY18	SMC5	Structural maintenance of chromosomes protein 5	4 Oxidation on M	313 Oxidation on M	310	317	2.06727	0.000270601
Increase	VEANVPMVQPDVSPAPK	Q5SYE7	Y	Q5SYE7	NHSL1	NHS-like protein 1	7 Oxidation on M	1286 Oxidation on M	1280	1296	2.06667	0.0188001
Increase	GYMGECGYR	Q8TD30	Y	Q8TD30	GPT2	Alanine aminotransferase 2	3 Oxidation on M, 6 Carbamidomethylation on C	344 Oxidation on M	342	350	2.06348	0.00999931
Increase	EGHLPEILSMIHVR	Q9UPY5	Y	Q9UPY5	SLC7A11	Cystine/glutamate transporter	10 Oxidation on M	357 Oxidation on M	348	361	2.06169	0.00552981
Increase	MGGSFLICSK	Q8NI60	Y	Q8NI60	COQ8A	Atypical kinase COQ8A, mitochondrial	1 Oxidation on M, 8 Carbamidomethylation on C	613 Oxidation on M	613	622	2.05931	0.0321529
Increase	DASSLYPGTETMGLR	O95425	Y	O95425	SVIL	Supervillin	12 Oxidation on M	173 Oxidation on M	162	176	2.05724	0.0199687
Increase	SMNFDNPVYR	Q14114	Y	Q14114	LRP8	Low-density lipoprotein receptor-related protein 8	2 Oxidation on M	859 Oxidation on M	858	867	2.05667	0.0349752
Increase	MYSTIPQASALDLTR	O94829	Y	O94829	IPO13	Importin-13	1 Oxidation on M	734 Oxidation on M	734	748	2.04795	0.0119947
Increase	VALMVLCETHR	Q96KQ7	Y	Q96KQ7	EHMT2	Histone-lysine N-methyltransferase EHMT2	4 Oxidation on M, 7 Carbamidomethylation on C	478 Oxidation on M	475	485	2.04718	0.0412477
Increase	HVEMYQWVETEESR	Q9BTV4	Y	Q9BTV4	TMEM43	Transmembrane protein 43	4 Oxidation on M	121 Oxidation on M	118	131	2.04228	0.0331123
Increase	FHCQNGCILGDEMGLGK	Q86WJ1	Y	Q86WJ1	CHD1L	Chromodomain-helicase-DNA-binding protein 1-like	3 Carbamidomethylation on C, 7 Carbamidomethylation on C, 13 Oxidation on M	73 Oxidation on M	61	77	2.03623	0.0151172
Increase	DMEVLSQEIVR	Q4V328	Y	Q4V328	GRIPAP1	GRIP1-associated protein 1	2 Oxidation on M	813 Oxidation on M	812	822	2.03258	0.0178299
Increase	EQMLEQK	Q14BN4	Y	Q14BN4	SLMAP	Sarcolemmal membrane-associated protein	3 Oxidation on M	181 Oxidation on M	179	185	2.0323	0.0127471
Increase	YQGDGIVEDEEETMENNEEK	Q9NYF8	Y	Q9NYF8	BCLAF1	Bcl-2-associated transcription factor 1	14 Oxidation on M	905 Oxidation on M	892	911	2.03149	0.0235532
Increase	TIWSTMLR	Q16850	Y	Q16850	CYP51A1	Lanosterol 14-alpha demethylase	6 Oxidation on M	472 Oxidation on M	467	474	2.0259	0.0349164
Increase	MVDFAGVK	P21964	Y	P21964	COMT	Catechol O-methyltransferase	1 Oxidation on M	152 Oxidation on M	152	159	2.02101	0.0360936
Increase	PIFLNTIDPSHPMAK	P49588	Y	P49588	AARS1	Alanine--tRNA ligase, cytoplasmic	13 Oxidation on M	63 Oxidation on M	51	65	2.02083	0.00447765
Increase	IVSWSQVGVEPSIMGIGPIPAIK	Q9BWD1	Y	Q9BWD1	ACAT2	Acetyl-CoA acetyltransferase, cytosolic	14 Oxidation on M	293 Oxidation on M	280	302	2.02083	4.48043e-07
Increase	SLGGNDELSATFLEMK	P49792	Y	P49792	RANBP2	E3 SUMO-protein ligase RanBP2	15 Oxidation on M	285 Oxidation on M	271	286	2.01162	0.0454485
Increase	QACTPMFR	P34897	Y	P34897	SHMT2	Serine hydroxymethyltransferase, mitochondrial	3 Carbamidomethylation on C, 6 Oxidation on M	346 Oxidation on M	341	348	2.01055	2.36712e-06
Increase	AMTDTFTLQAHDQFSPFSSSSGR	Q96RQ3	Y	Q96RQ3	MCCC1	Methylcrotonoyl-CoA carboxylase subunit alpha, mitochondrial	2 Oxidation on M	522 Oxidation on M	521	543	2.00981	0.0181268
Increase	NEVTLEFHQNDDAEVSLMEVR	Q08945	Y	Q08945	SSRP1	FACT complex subunit SSRP1	18 Oxidation on M	161 Oxidation on M	144	164	2.00896	0.0154803
Increase	DLPTIPGVTSPSSDEPPMEASQSHLR	Q13541	Y	Q13541	EIF4EBP1	Eukaryotic translation initiation factor 4E-binding protein 1	18 Oxidation on M	91 Oxidation on M	74	99	2.00735	2.57401e-08
Increase	AAELLMSCFR	Q5JVF3	Y	Q5JVF3	PCID2	PCI domain-containing protein 2	6 Oxidation on M, 8 Carbamidomethylation on C	146 Oxidation on M	141	150	2.00475	0.0119094
Increase	VMGILINR	Q9UPN7	Y	Q9UPN7	PPP6R1	Serine/threonine-protein phosphatase 6 regulatory subunit 1	2 Oxidation on M	128 Oxidation on M	127	134	2.00121	0.032505
Decrease	LVEACNDQTHNMDR	Q96QG7	Y	Q96QG7	MTMR9	Myotubularin-related protein 9	5 Carbamidomethylation on C, 12 Oxidation on M	292 Oxidation on M	281	294	0.497728	0.0438773
Decrease	AEMETLVR	Q9BPU6	Y	Q9BPU6	DPYSL5	Dihydropyrimidinase-related protein 5	3 Oxidation on M	145 Oxidation on M	143	150	0.494537	0.0184069
Decrease	LATAMAGK	Q9NVU7	Y	Q9NVU7	SDAD1	Protein SDA1 homolog	5 Oxidation on M	618 Oxidation on M	614	621	0.493937	0.0178045
Decrease	QMLIGTVLHEVFQK	P51530	Y	P51530	DNA2	DNA replication ATP-dependent helicase/nuclease DNA2	2 Oxidation on M	156 Oxidation on M	155	168	0.493701	0.0351269
Decrease	NRPPGAADNTAWAVMTPQELWK	O75153	Y	O75153	CLUH	Clustered mitochondria protein homolog	15 Oxidation on M	889 Oxidation on M	875	896	0.493581	0.0452981
Decrease	NEHSYCTMIR	Q96EY7	Y	Q96EY7	PTCD3	Small ribosomal subunit protein mS39	6 Carbamidomethylation on C, 8 Oxidation on M	262 Oxidation on M	255	264	0.487647	0.028723
Decrease	QMIAVADENQNHHLEPEEVLK	Q9BRK5	Y	Q9BRK5	SDF4	45 kDa calcium-binding protein	2 Oxidation on M	322 Oxidation on M	321	341	0.485206	0.0310835
Decrease	MDSEQSPSIGYSSR	Q9UPY3	Y	Q9UPY3	DICER1	Endoribonuclease Dicer	1 Oxidation on M	1275 Oxidation on M	1275	1288	0.484628	0.00802639
Decrease	GVVHDDMECSHYMK	P50579	Y	P50579	METAP2	Methionine aminopeptidase 2	7 Oxidation on M, 9 Carbamidomethylation on C	378 Oxidation on M	372	385	0.48391	0.0232333
Decrease	AYFMQLQTR	Q9Y2Y1	Y	Q9Y2Y1	POLR3K	DNA-directed RNA polymerase III subunit RPC10	4 Oxidation on M	80 Oxidation on M	77	85	0.476887	0.023752
Decrease	IIMTSSASGIYGNFGQANYSAAK	P51659	Y	P51659	HSD17B4	Peroxisomal multifunctional enzyme type 2	3 Oxidation on M	148 Oxidation on M	146	168	0.470605	0.0479877
Decrease	PRMDQYFNQMEK	O43432;Q04637	N	O43432	EIF4G3	Eukaryotic translation initiation factor 4 gamma 3	3 Oxidation on M	949 Oxidation on M	947	958	0.467718	0.0110545
Decrease	TANVPQTVPMR	P46937	Y	P46937	YAP1	Transcriptional coactivator YAP1	10 Oxidation on M	86 Oxidation on M	77	87	0.461547	0.0404595
Decrease	YPLFASGSDDGSVIVCHGMVYNDLLQNPLLVPVK	Q14137	Y	Q14137	BOP1	Ribosome biogenesis protein BOP1	16 Carbamidomethylation on C, 19 Oxidation on M	693 Oxidation on M	675	708	0.456412	0.0371108
Decrease	APQEFMTSHSEAGSR	Q9BRR6	Y	Q9BRR6	ADPGK	ADP-dependent glucokinase	6 Oxidation on M	434 Oxidation on M	429	443	0.452002	0.0206452
Decrease	GISEDSHLESLQDVGQSAAPTFMISPETVTGTGK	P27816	Y	P27816	MAP4	Microtubule-associated protein 4	23 Oxidation on M	622 Oxidation on M	600	633	0.449452	0.045458
Decrease	QMPLSSAGLQNSVAK	Q8IWC1	Y	Q8IWC1	MAP7D3	MAP7 domain-containing protein 3	2 Oxidation on M	200 Oxidation on M	199	213	0.443532	0.0365359
Decrease	TEQLSCMR	Q4VCS5	Y	Q4VCS5	AMOT	Angiomotin	6 Carbamidomethylation on C, 7 Oxidation on M	782 Oxidation on M	776	783	0.442111	0.00478112
Decrease	TEFGMAIGPENSGK	Q99523	Y	Q99523	SORT1	Sortilin	5 Oxidation on M	172 Oxidation on M	168	181	0.440615	0.0220394
Decrease	DVMFYLETQQK	Q7Z569	Y	Q7Z569	BRAP	BRCA1-associated protein	3 Oxidation on M	537 Oxidation on M	535	545	0.440306	0.012024
Decrease	ADLTHLLSPQMGK	Q9C0E2	Y	Q9C0E2	XPO4	Exportin-4	11 Oxidation on M	634 Oxidation on M	624	636	0.439215	0.0183628
Decrease	MTSLSSCFAQLCHK	Q9HD26	Y	Q9HD26	GOPC	Golgi-associated PDZ and coiled-coil motif-containing protein	1 Oxidation on M, 7 Carbamidomethylation on C, 12 Carbamidomethylation on C	70 Oxidation on M	70	83	0.436233	0.0469656
Decrease	EQMVDASRPELLYR	P26572	Y	P26572	MGAT1	Alpha-1,3-mannosyl-glycoprotein 2-beta-N-acetylglucosaminyltransferase	3 Oxidation on M	249 Oxidation on M	247	260	0.429185	0.0118932
Decrease	GGDLMLVHYEGYLEK	Q9NWM8	Y	Q9NWM8	FKBP14	Peptidyl-prolyl cis-trans isomerase FKBP14	5 Oxidation on M	48 Oxidation on M	44	58	0.425511	0.0127982
Decrease	TMWFAGGFHR	Q8NF37	Y	Q8NF37	LPCAT1	Lysophosphatidylcholine acyltransferase 1	2 Oxidation on M	106 Oxidation on M	105	114	0.423613	0.00961657
Decrease	AMLEPENTPFK	Q8TDJ6	Y	Q8TDJ6	DMXL2	DmX-like protein 2	2 Oxidation on M	2593 Oxidation on M	2592	2602	0.423367	0.0135108
Decrease	EMLAVSVLAAVR	Q9NX62	Y	Q9NX62	BPNT2	Golgi-resident adenosine 3',5'-bisphosphate 3'-phosphatase	2 Oxidation on M	66 Oxidation on M	65	76	0.422748	0.00422484
Decrease	IDFSDIMVLGDINTKPK	P55011	Y	P55011	SLC12A2	Solute carrier family 12 member 2	7 Oxidation on M	1087 Oxidation on M	1081	1097	0.421651	0.0367934
Decrease	RDDMESLGYVLMYFNR	P48729	Y	P48729	CSNK1A1	Casein kinase I isoform alpha	4 Oxidation on M	204 Oxidation on M	201	216	0.419432	0.00453221
Decrease	IEAMDPATVEQQEHWFEK	Q96G74	Y	Q96G74	OTUD5	OTU domain-containing protein 5	4 Oxidation on M	191 Oxidation on M	188	205	0.416524	0.00303459
Decrease	MASGAANVVGPK	Q92520	Y	Q92520	FAM3C	Protein FAM3C	1 Oxidation on M	73 Oxidation on M	73	84	0.414206	5.22047e-06
Decrease	YDMAQLR	Q6P1Q9;Q96IZ6	N	Q6P1Q9	METTL2B	tRNA N(3)-methylcytidine methyltransferase METTL2B	3 Oxidation on M	298 Oxidation on M	296	302	0.414057	0.0154035
Decrease	GILQYDMWNVTPTDLWDWK	P23921	Y	P23921	RRM1	Ribonucleoside-diphosphate reductase large subunit	7 Oxidation on M	570 Oxidation on M	564	582	0.411353	0.0252389
Decrease	EQELEMTIK	Q13439	Y	Q13439	GOLGA4	Golgin subfamily A member 4	6 Oxidation on M	2014 Oxidation on M	2009	2017	0.410934	0.0200475
Decrease	ALQSNIIPFCDEVMQLLLENLGNENVHR	Q14974	Y	Q14974	KPNB1	Importin subunit beta-1	10 Carbamidomethylation on C, 14 Oxidation on M	693 Oxidation on M	680	707	0.404452	0.0479082
Decrease	RLEFPSGETIVMHNPK	Q9Y6Y8	Y	Q9Y6Y8	SEC23IP	SEC23-interacting protein	12 Oxidation on M	393 Oxidation on M	382	397	0.402349	0.0193557
Decrease	MTSGDVLSNR	Q9NX62	Y	Q9NX62	BPNT2	Golgi-resident adenosine 3',5'-bisphosphate 3'-phosphatase	1 Oxidation on M	106 Oxidation on M	106	115	0.399467	0.00267837
Decrease	LPFEQAESNMK	Q9H270	Y	Q9H270	VPS11	Vacuolar protein sorting-associated protein 11 homolog	10 Oxidation on M	545 Oxidation on M	536	546	0.395733	0.010541
Decrease	ELSLVGPFPGLNMK	Q9H3G5	Y	Q9H3G5	CPVL	Probable serine carboxypeptidase CPVL	13 Oxidation on M	71 Oxidation on M	59	72	0.393139	0.000209397
Decrease	YSALNVQHQMLK	O00461	Y	O00461	GOLIM4	Golgi integral membrane protein 4	10 Oxidation on M	120 Oxidation on M	111	122	0.385355	0.00661028
Decrease	FTAGAFSDHMALLR	Q9H6S0	Y	Q9H6S0	YTHDC2	3'-5' RNA helicase YTHDC2	10 Oxidation on M	898 Oxidation on M	889	902	0.373725	0.00646428
Decrease	LYAAMHEPDGVAGVSAIR	Q13535	Y	Q13535	ATR	Serine/threonine-protein kinase ATR	5 Oxidation on M	1683 Oxidation on M	1679	1696	0.372939	0.0169809
Decrease	LPGLLGNFPGPFEEEMK	Q13510	Y	Q13510	ASAH1	Acid ceramidase	16 Oxidation on M	116 Oxidation on M	101	117	0.372128	0.00170518
Decrease	IVHAFDMEDLGDK	Q9NZ45	Y	Q9NZ45	CISD1	CDGSH iron-sulfur domain-containing protein 1	7 Oxidation on M	62 Oxidation on M	56	68	0.368987	0.000201878
Decrease	GIGLDESELDSEAELMR	Q96RS0	Y	Q96RS0	TGS1	Trimethylguanosine synthase	16 Oxidation on M	94 Oxidation on M	79	95	0.367825	0.0416236
Decrease	MPEVIPILEVQFSK	Q5SQN1	Y	Q5SQN1	SNAP47	Synaptosomal-associated protein 47	1 Oxidation on M	332 Oxidation on M	332	345	0.367346	0.00183992
Decrease	ACGSEIMQK	P15924	Y	P15924	DSP	Desmoplakin	2 Carbamidomethylation on C, 7 Oxidation on M	1285 Oxidation on M	1279	1287	0.366034	1.14196e-05
Decrease	DRSDCLGEHLYVMVNAK	P54105	Y	P54105	CLNS1A	Methylosome subunit pICln	5 Carbamidomethylation on C, 13 Oxidation on M	81 Oxidation on M	69	85	0.363377	0.002954
Decrease	LWDEVMQAVAR	Q9Y4C2	Y	Q9Y4C2	TCAF1	TRPM8 channel-associated factor 1	6 Oxidation on M	695 Oxidation on M	690	700	0.358611	0.00205622
Decrease	EMKPDPTPLLTSR	Q9H1I8	Y	Q9H1I8	ASCC2	Activating signal cointegrator 1 complex subunit 2	2 Oxidation on M	525 Oxidation on M	524	536	0.357301	0.00448456
Decrease	SAPAMQSSGSFNYAR	Q8WX93	Y	Q8WX93	PALLD	Palladin	5 Oxidation on M	723 Oxidation on M	719	733	0.356571	0.0143456
Decrease	FLSTAAVSLMTPR	Q5XPI4	Y	Q5XPI4	RNF123	E3 ubiquitin-protein ligase RNF123	10 Oxidation on M	693 Oxidation on M	684	696	0.356432	0.0117828
Decrease	QMLDPANYGTGMER	P46013	Y	P46013	MKI67	Proliferation marker protein Ki-67	2 Oxidation on M	2049 Oxidation on M	2048	2061	0.354434	0.00907716
Decrease	MVSADAYK	P09543	Y	P09543	CNP	2',3'-cyclic-nucleotide 3'-phosphodiesterase	1 Oxidation on M	80 Oxidation on M	80	87	0.351569	0.0320317
Decrease	LYATMEKHK	Q92793;Q09472	N	Q92793	CREBBP	CREB-binding protein	5 Oxidation on M	1625 Oxidation on M	1621	1629	0.350994	0.0264881
Decrease	VDMVTEQLHSK	Q03001	Y	Q03001	DST	Dystonin	3 Oxidation on M	5045 Oxidation on M	5043	5053	0.350754	0.0256165
Decrease	TEQLSCMRPAK	Q4VCS5	Y	Q4VCS5	AMOT	Angiomotin	6 Carbamidomethylation on C, 7 Oxidation on M	782 Oxidation on M	776	786	0.349904	0.032224
Decrease	SIMELMNVLELR	Q9UQE7	Y	Q9UQE7	SMC3	Structural maintenance of chromosomes protein 3	3 Oxidation on M, 6 Oxidation on M	1015 Oxidation on M, 1018 Oxidation on M	1013	1024	0.346155	0.0114456
Decrease	PFMCTWSYCGK	P08047	Y	P08047	SP1	Transcription factor Sp1	3 Oxidation on M, 4 Carbamidomethylation on C, 9 Carbamidomethylation on C	657 Oxidation on M	655	665	0.346069	0.00137921
Decrease	ANFMAIR	O95249	Y	O95249	GOSR1	Golgi SNAP receptor complex member 1	4 Oxidation on M	130 Oxidation on M	127	133	0.340784	0.0285187
Decrease	KFCLENMTQK	Q03001	Y	Q03001	DST	Dystonin	3 Carbamidomethylation on C, 7 Oxidation on M	5060 Oxidation on M	5054	5063	0.338484	0.00106601
Decrease	FITEPVSGAEMGTLR	Q9P2M7	Y	Q9P2M7	CGN	Cingulin	11 Oxidation on M	32 Oxidation on M	22	36	0.33805	0.00448797
Decrease	QALSNMLQR	Q86YW9	Y	Q86YW9	MED12L	Mediator of RNA polymerase II transcription subunit 12-like protein	6 Oxidation on M	1857 Oxidation on M	1852	1860	0.336897	0.0056564
Decrease	LSYLLMCLESAVHR	Q92896	Y	Q92896	GLG1	Golgi apparatus protein 1	6 Oxidation on M, 7 Carbamidomethylation on C	403 Oxidation on M	398	411	0.331921	0.000191095
Decrease	MVFQENSR	Q06124	Y	Q06124	PTPN11	Tyrosine-protein phosphatase non-receptor type 11	1 Oxidation on M	344 Oxidation on M	344	351	0.329402	0.00913945
Decrease	DVMWIGFLTR	Q13510	Y	Q13510	ASAH1	Acid ceramidase	3 Oxidation on M	247 Oxidation on M	245	254	0.326891	8.85238e-07
Decrease	SAGILTLPIMSR	Q9NPB8	Y	Q9NPB8	GPCPD1	Glycerophosphocholine phosphodiesterase GPCPD1	10 Oxidation on M	277 Oxidation on M	268	279	0.324437	0.0106505
Decrease	FEESMSEK	Q92896	Y	Q92896	GLG1	Golgi apparatus protein 1	5 Oxidation on M	347 Oxidation on M	343	350	0.321638	4.92187e-07
Decrease	NLLEMTFECQNLGK	Q6ZUT9	Y	Q6ZUT9	DENND5B	DENN domain-containing protein 5B	5 Oxidation on M, 9 Carbamidomethylation on C	980 Oxidation on M	976	989	0.316373	0.0284544
Decrease	HLWFLISSMSTR	Q15386	Y	Q15386	UBE3C	Ubiquitin-protein ligase E3C	9 Oxidation on M	466 Oxidation on M	458	469	0.3117	0.00408244
Decrease	GLMYQWIEQDMEK	Q9H857	Y	Q9H857	NT5DC2	5'-nucleotidase domain-containing protein 2	3 Oxidation on M	232 Oxidation on M	230	242	0.311262	0.0296122
Decrease	FEPAGRPESPGDYYLMVK	Q9NVH0	Y	Q9NVH0	EXD2	Exonuclease 3'-5' domain-containing protein 2	16 Oxidation on M	414 Oxidation on M	399	416	0.310925	0.0334989
Decrease	ACMGGLPSNAYSAIK	Q9UBX1	Y	Q9UBX1	CTSF	Cathepsin F	2 Carbamidomethylation on C, 3 Oxidation on M	334 Oxidation on M	332	346	0.31009	0.00223208
Decrease	MTAIIFSDYR	Q92896	Y	Q92896	GLG1	Golgi apparatus protein 1	1 Oxidation on M	223 Oxidation on M	223	232	0.307647	0.00168648
Decrease	EMQADDELLHPLGPDDK	Q9BVS4	Y	Q9BVS4	RIOK2	Serine/threonine-protein kinase RIO2	2 Oxidation on M	309 Oxidation on M	308	324	0.306928	0.00999286
Decrease	MYLFYGNK	O95782	Y	O95782	AP2A1	AP-2 complex subunit alpha-1	1 Oxidation on M	776 Oxidation on M	776	783	0.303425	0.0241513
Decrease	PMPTVSWKK	Q8WZ42	Y	Q8WZ42	TTN	Titin	2 Oxidation on M	20251 Oxidation on M	20250	20258	0.29355	0.0295189
Decrease	MVAGANFYIVGR	O43252	Y	O43252	PAPSS1	Bifunctional 3'-phosphoadenosine 5'-phosphosulfate synthase 1	1 Oxidation on M	511 Oxidation on M	511	522	0.293412	0.0116751
Decrease	ISEIQMTAPLK	Q03001	Y	Q03001	DST	Dystonin	6 Oxidation on M	665 Oxidation on M	660	670	0.293067	3.26039e-10
Decrease	QELESMK	Q8IUD2	Y	Q8IUD2	ERC1	ELKS/Rab6-interacting/CAST family member 1	6 Oxidation on M	891 Oxidation on M	886	892	0.292178	0.0092683
Decrease	FTSRDMSLK	Q12979	Y	Q12979	ABR	Active breakpoint cluster region-related protein	6 Oxidation on M	631 Oxidation on M	626	634	0.285497	0.0411917
Decrease	NYIILNMTENIDCEVFR	Q9NZ53	Y	Q9NZ53	PODXL2	Podocalyxin-like protein 2	7 Oxidation on M, 13 Carbamidomethylation on C	396 Oxidation on M	390	406	0.279246	0.0490829
Decrease	FMNSHLQKPYEINLMEELTLK	P26196	Y	P26196	DDX6	Probable ATP-dependent RNA helicase DDX6	15 Oxidation on M	301 Oxidation on M	287	307	0.270075	0.0121155
Decrease	AVPMIEGYMFEEHEMIR	Q9H3U1	Y	Q9H3U1	UNC45A	Protein unc-45 homolog A	15 Oxidation on M	790 Oxidation on M	776	792	0.266105	0.0378094
Decrease	VKSINNPDMR	P53396	Y	P53396	ACLY	ATP-citrate synthase	9 Oxidation on M	985 Oxidation on M	977	986	0.25908	0.000407015
Decrease	MGLLTFRDVAVEFSLEEWEHLEPAQK	Q14586	Y	Q14586	ZNF267	Zinc finger protein 267	1 Oxidation on M	1 Oxidation on M	1	26	0.258902	0.0243804
Decrease	CPSPPMINLISVGGQHQGVFGLPR	P50897	Y	P50897	PPT1	Palmitoyl-protein thioesterase 1	1 Carbamidomethylation on C, 6 Oxidation on M	133 Oxidation on M	128	151	0.25083	0.000349197
Decrease	AQPTPGMSREGEGEGLQSLEIGIAR	Q8IVF2	Y	Q8IVF2	AHNAK2	Protein AHNAK2	7 Oxidation on M	446 Oxidation on M	440	464	0.245064	0.00682056
Decrease	HMQEPLK	P78559	Y	P78559	MAP1A	Microtubule-associated protein 1A	2 Oxidation on M	685 Oxidation on M	684	690	0.244909	0.0072527
Decrease	DNFQETMEAMHIMGFSHEEILSMLK	P35580	Y	P35580	MYH10	Myosin-10	7 Oxidation on M	330 Oxidation on M	324	348	0.236583	0.000196535
Decrease	MTIGMLIESMAGK	Q9H9Y6	Y	Q9H9Y6	POLR1B	DNA-directed RNA polymerase I subunit RPA2	1 Oxidation on M	924 Oxidation on M	924	936	0.233473	0.00254472
Decrease	EMANLRPEGR	Q15042	Y	Q15042	RAB3GAP1	Rab3 GTPase-activating protein catalytic subunit	2 Oxidation on M	611 Oxidation on M	610	619	0.226734	0.0102702
Decrease	LDNLTLMEINTSGTFLTQALNHMYK	Q9Y248	Y	Q9Y248	GINS2	DNA replication complex GINS protein PSF2	7 Oxidation on M	151 Oxidation on M	145	169	0.22591	0.00112499
Decrease	MLLGHMPTVELLK	Q5JVF3	Y	Q5JVF3	PCID2	PCI domain-containing protein 2	1 Oxidation on M	260 Oxidation on M	260	272	0.21979	0.0117074
Decrease	SLPDVVMNGDPK	Q9Y697	Y	Q9Y697	NFS1	Cysteine desulfurase	7 Oxidation on M	342 Oxidation on M	336	347	0.218076	0.00805453
Decrease	MILELGEDGFK	Q9BQP7	Y	Q9BQP7	MGME1	Mitochondrial genome maintenance exonuclease 1	1 Oxidation on M	156 Oxidation on M	156	166	0.212692	0.000453012
Decrease	VMEHVYEK	Q8TAF3	Y	Q8TAF3	WDR48	WD repeat-containing protein 48	2 Oxidation on M	597 Oxidation on M	596	603	0.206959	0.0424991
Decrease	ELMQVVLAR	P61966	Y	P61966	AP1S1	AP-1 complex subunit sigma-1A	3 Oxidation on M	36 Oxidation on M	34	42	0.20167	0.046366
Decrease	THLGLIMDGWNSMIR	Q9NTJ5	Y	Q9NTJ5	SACM1L	Phosphatidylinositol-3-phosphatase SAC1	13 Oxidation on M	478 Oxidation on M	466	480	0.200018	0.0226105
Decrease	MIEAVDNNLRPK	Q4KMQ2	Y	Q4KMQ2	ANO6	Anoctamin-6	1 Oxidation on M	897 Oxidation on M	897	908	0.174912	0.0221029
Decrease	EAMVMANNVYK	Q9UJX3	Y	Q9UJX3	ANAPC7	Anaphase-promoting complex subunit 7	3 Oxidation on M	393 Oxidation on M	391	401	0.173163	0.000574116
Decrease	EGPMFEAMIMNR	O15042	Y	O15042	U2SURP	U2 snRNP-associated SURP motif-containing protein	8 Oxidation on M	448 Oxidation on M	441	452	0.164274	0.0148778
Decrease	LTVLVSGLEIHDSSSLLMHR	Q5SQN1	Y	Q5SQN1	SNAP47	Synaptosomal-associated protein 47	18 Oxidation on M	292 Oxidation on M	275	294	0.155203	0.000222643
Decrease	IADLTLQNSAIKAHMNNIIEPR	Q8N0Z3	Y	Q8N0Z3	SPICE1	Spindle and centriole-associated protein 1	15 Oxidation on M	686 Oxidation on M	672	693	0.154222	0.00380899
Decrease	DGGLQNMELHGMIMLR	P48444	Y	P48444	ARCN1	Coatomer subunit delta	7 Oxidation on M	295 Oxidation on M	289	304	0.152795	0.020166
Decrease	EFQQYLPVVMGPLMK	O00410	Y	O00410	IPO5	Importin-5	14 Oxidation on M	631 Oxidation on M	618	632	0.144359	0.0288085
Decrease	VMMVALGR	Q9UKD2	Y	Q9UKD2	MRTO4	mRNA turnover protein 4 homolog	2 Oxidation on M	73 Oxidation on M	72	79	0.136887	0.0301662
Decrease	TPFLGDMAHIR	Q9H857	Y	Q9H857	NT5DC2	5'-nucleotidase domain-containing protein 2	7 Oxidation on M	516 Oxidation on M	510	520	0.111667	0.0348755
Decrease	LVNLGCAMGHPSFVMSNSFTNQVMAQIELWTHPDKYPVGVHFLPK	P23526	Y	P23526	AHCY	Adenosylhomocysteinase	6 Carbamidomethylation on C, 8 Oxidation on M	351 Oxidation on M	344	388	0.110203	0.0322738
Decrease	MEDGEFWMSFR	P07384	Y	P07384	CAPN1	Calpain-1 catalytic subunit	1 Oxidation on M	329 Oxidation on M	329	339	0.109691	0.00224497
Decrease	LFLSMDPVHGDISR	Q9NU22	Y	Q9NU22	MDN1	Midasin	5 Oxidation on M	2292 Oxidation on M	2288	2301	0.0957343	0.0353997
Decrease	LTPQMFQQLMK	Q04637	Y	Q04637	EIF4G1	Eukaryotic translation initiation factor 4 gamma 1	5 Oxidation on M	775 Oxidation on M	771	781	0.0936368	0.0448405
Decrease	SHLMFAVR	Q9Y3Q8	Y	Q9Y3Q8	TSC22D4	TSC22 domain family protein 4	4 Oxidation on M	334 Oxidation on M	331	338	0.078195	0.0420746
Decrease	MGTPVPRPPQDMGQIGVR	Q13435	Y	Q13435	SF3B2	Splicing factor 3B subunit 2	1 Oxidation on M	199 Oxidation on M	199	216	0.0732169	0.00904149
Decrease	PDLLTMVVDYR	Q15121	Y	Q15121	PEA15	Astrocytic phosphoprotein PEA-15	6 Oxidation on M	78 Oxidation on M	73	83	0.0689374	0.0465179
Decrease	LLMMAGIDDCYTSAR	P15880	Y	P15880	RPS2	Small ribosomal subunit protein uS5	4 Oxidation on M, 10 Carbamidomethylation on C	216 Oxidation on M	213	227	0.0685181	0.0442996
Decrease	GNGTSMISLIIPPK	P62495	Y	P62495	ETF1	Eukaryotic peptide chain release factor subunit 1	6 Oxidation on M	34 Oxidation on M	29	42	0.0673723	0.00624856
Decrease	YRPSMEGYR	O60716	Y	O60716	CTNND1	Catenin delta-1	5 Oxidation on M	245 Oxidation on M	241	249	0.0636754	0.000186342
