# Supplementary material for: Enrichment-free deep proteomics enables proteome-scale analysis of methionine oxidation
Source: DNA Res. 2026 Jul 18;33(4):dsag011. doi: 10.1093/dnares/dsag011 (PMC13430657; doi:10.1093/dnares/dsag011)
Supplement: dsag011_Supplementary_Data [file dsag011_supplementary_data.zip › TableS3.xlsx]

## Sheet: Sheet1
Supplementary Table 3. MetO peptide intensities and corresponding protein intensities under 10% and 2% FBS conditions If the protein intensity corresponding to a MetO peptide was not calculated, a hyphen ("-") is shown.
Number	Sequence	Unique peptide (Y/N)	Master accession	Master gene symbol	Master protein name	Modifications (in peptide)	Oxidation (in protein)	Sequence position start	Sequence position end	MetO Intensity																Protein Intensity
										HEK-2FBS_1	HEK-2FBS_2	HEK-2FBS_3	HEK-2FBS_4	HEK-2FBS_5	HEK-2FBS_6	HEK-2FBS_7	HEK-2FBS_8	HEK-10FBS_1	HEK-10FBS_2	HEK-10FBS_3	HEK-10FBS_4	HEK-10FBS_5	HEK-10FBS_6	HEK-10FBS_7	HEK-10FBS_8	HEK-2FBS_1	HEK-2FBS_2	HEK-2FBS_3	HEK-2FBS_4	HEK-2FBS_5	HEK-2FBS_6	HEK-2FBS_7	HEK-2FBS_8	HEK-10FBS_1	HEK-10FBS_2	HEK-10FBS_3	HEK-10FBS_4	HEK-10FBS_5	HEK-10FBS_6	HEK-10FBS_7	HEK-10FBS_8
1	YPDQWIVPGGGMEPEEEPGGAAVR	N	A0A024RBG1	NUDT4B	Diphosphoinositol polyphosphate phosphohydrolase NUDT4B	12 Oxidation on M	53 Oxidation on M	42	65	1126.88	854.395	718.307	0	0	606.405	421.724	617.047	947.521	1006.77	890.259	536.137	880.838	821.789	800.493	321.272	27321.3	28785.4	25261.9	26130.2	26296	26142	24514.8	24172.8	29292.4	30011.7	31227.8	30745.1	30293.5	28750.8	29478.4	29000
2	IIPGFMCQGGDFTR	N	A0A0B4J2A2	PPIAL4C	Peptidyl-prolyl cis-trans isomerase A-like 4C	6 Oxidation on M, 7 Carbamidomethylation on C	61 Oxidation on M	56	69	106061	98109.5	94245	87862	96979.9	109546	88926.4	88539.1	82862.1	81093.6	82530.6	82284.8	91521	79923.2	87548.1	71013.1	-	-	-	-	-	-	-	-	-	-	-	-	-	-	-	-
3	FDDENLIRKHTGSGILSMANAGPNTNGSQFFICTAK	N	A0A0B4J2A2	PPIAL4C	Peptidyl-prolyl cis-trans isomerase A-like 4C	18 Oxidation on M, 33 Carbamidomethylation on C	100 Oxidation on M	83	118	8593.28	8982.08	8794.41	9244.03	9067.65	8204.86	7310.83	8105.37	8319.61	6076.05	6777.09	6968.32	7318.41	6834.77	8338.65	9082.05	-	-	-	-	-	-	-	-	-	-	-	-	-	-	-	-
4	GGAEVQIFAPDVPQMHVIDHTK	N	A0A0B4J2D5	GATD3B	Putative glutamine amidotransferase-like class 1 domain-containing protein 3B, mitochondrial	15 Oxidation on M	87 Oxidation on M	73	94	2646.23	4323.97	3380.62	3584.2	1896.78	3704.75	4219.82	2905.91	1860.76	3943.52	3403.01	2344.83	2435.83	3700.57	2372.82	2806.13	-	-	-	-	-	-	-	-	-	-	-	-	-	-	-	-
5	VVTTPAFMCETALHYIHDGIGAMVR	N	A0A0B4J2D5	GATD3B	Putative glutamine amidotransferase-like class 1 domain-containing protein 3B, mitochondrial	9 Carbamidomethylation on C, 23 Oxidation on M	258 Oxidation on M	236	260	0	0	4255.7	3818.38	2914.35	3680.31	0	0	2969.57	3813.34	2847.6	0	4032.22	0	3438	1904.56	-	-	-	-	-	-	-	-	-	-	-	-	-	-	-	-
6	VVTTPAFMCETALHYIHDGIGAMVR	N	A0A0B4J2D5	GATD3B	Putative glutamine amidotransferase-like class 1 domain-containing protein 3B, mitochondrial	8 Oxidation on M, 9 Carbamidomethylation on C	243 Oxidation on M	236	260	2349.04	2255.52	0	0	3276.54	0	0	0	0	1769.5	496.575	0	2511.26	3173.32	2584.43	790.008	-	-	-	-	-	-	-	-	-	-	-	-	-	-	-	-
7	AYVAHATSMGEPPHCPFYDTLDQLLR	Y	A0A1W2PQ72	MSANTD7	Myb/SANT-like DNA-binding domain-containing protein 7	9 Oxidation on M, 15 Carbamidomethylation on C	84 Oxidation on M	76	101	0	3731.68	0	0	0	0	0	761.691	0	2724.69	2721.59	0	0	3754.05	0	2167.24	5716.97	5317.55	5454.8	4905.73	5868.26	5422.69	5277.05	5127	4197.96	4478.63	4741.4	4430.61	4497.53	4838.11	5235.87	4404.62
8	AGSAMAIGGGGGSR	Y	A0A2Z4LIS9	FOXO3B	Forkhead box protein O3B	5 Oxidation on M	162 Oxidation on M	158	171	0	88.8843	0	0	0	0	68.4067	0	0	0	0	0	0	0	0	0	5446.46	5372.07	5370.21	5760.28	5503.83	5511.02	5717.97	4916.35	6378.02	5863.71	6525.58	5789.65	5691.18	5192.18	5854.21	5866.68
9	MEVPTSTRMPGPMAEK	Y	A0A590UJ96	LOC122526780	Uncharacterized protein	13 Oxidation on M	880 Oxidation on M	868	883	0	0	0	0	0	0	0	0	0	213.033	661.459	248.192	0	0	0	464.399	916.515	812.75	921.433	992.762	1091.44	985.012	841.667	824.661	1142.37	1107.04	1075.84	1250.97	966.894	1070.1	1105.53	986.393
10	MTVEYVYER	N	A0AAG2UWQ9	NKRF	NF-kappa-B-repressing factor	1 Oxidation on M	558 Oxidation on M	558	566	871.444	1513.05	1515.62	1008.09	1354.89	1583.84	1263.36	1346.59	750.479	637.662	305.781	1369.95	456.839	1637.29	2052.72	910.809	188659	191387	189925	190732	185290	188837	191373	188300	182318	180234	181998	182274	180033	179527	181193	180513
11	MGWTGGGLGK	N	A0AAG2UWQ9	NKRF	NF-kappa-B-repressing factor	1 Oxidation on M	656 Oxidation on M	656	665	0	1784.15	1130.01	1656.38	1864.25	2228.09	1593.08	1142.1	1484.24	1747.28	1574.29	874.217	1947.55	1149.04	1830.2	1244.25	188659	191387	189925	190732	185290	188837	191373	188300	182318	180234	181998	182274	180033	179527	181193	180513
12	NLSNPEMTSGSDK	N	A0AAG2UWQ9	NKRF	NF-kappa-B-repressing factor	7 Oxidation on M	284 Oxidation on M	278	290	1875.34	2334.11	1937	1673.79	1711.28	1514.12	1895.25	1628.07	2087.96	1633.97	1310.87	1526.06	1350.22	1923.7	1709.51	1016.87	188659	191387	189925	190732	185290	188837	191373	188300	182318	180234	181998	182274	180033	179527	181193	180513
13	ILQMAEGIDIGEMPSYDLVLSKPSK	N	A0AAG2UWQ9	NKRF	NF-kappa-B-repressing factor	4 Oxidation on M	101 Oxidation on M	98	122	2160.45	2413.22	0	2327.3	0	0	0	0	0	0	0	0	0	1825.89	0	0	188659	191387	189925	190732	185290	188837	191373	188300	182318	180234	181998	182274	180033	179527	181193	180513
14	ILQMAEGIDIGEMPSYDLVLSKPSK	N	A0AAG2UWQ9	NKRF	NF-kappa-B-repressing factor	13 Oxidation on M	110 Oxidation on M	98	122	0	0	0	0	1495.69	0	0	0	0	0	0	0	0	0	0	0	188659	191387	189925	190732	185290	188837	191373	188300	182318	180234	181998	182274	180033	179527	181193	180513
15	YEMMPNR	N	A0AAG2UWQ9	NKRF	NF-kappa-B-repressing factor	4 Oxidation on M	465 Oxidation on M	462	468	0	0	0	0	0	0	0	0	0	0	0	666.688	0	0	0	0	188659	191387	189925	190732	185290	188837	191373	188300	182318	180234	181998	182274	180033	179527	181193	180513
16	YEMMPNR	N	A0AAG2UWQ9	NKRF	NF-kappa-B-repressing factor	3 Oxidation on M	464 Oxidation on M	462	468	0	0	0	0	0	0	0	0	0	1123.91	0	0	823.317	0	0	0	188659	191387	189925	190732	185290	188837	191373	188300	182318	180234	181998	182274	180033	179527	181193	180513
17	HTFGEDLVVCQIGMSSYEFPPALKPPEDLVVLGK	N	A0AAG2UWQ9	NKRF	NF-kappa-B-repressing factor	10 Carbamidomethylation on C, 14 Oxidation on M	396 Oxidation on M	383	416	670.184	1074.67	1642.11	0	1580.78	1222.79	1347.94	422.261	358.218	505.262	0	1851.53	1231.71	1261.18	802.238	1487.81	188659	191387	189925	190732	185290	188837	191373	188300	182318	180234	181998	182274	180033	179527	181193	180513
18	EVNEQTHFASMPR	N	A0AAG2UWQ9	NKRF	NF-kappa-B-repressing factor	11 Oxidation on M	186 Oxidation on M	176	188	0	1334.83	811.086	917.193	1012.93	552.105	183.342	1358.51	306.943	1298.78	386.503	1564.42	283.989	973.63	393.845	732.718	188659	191387	189925	190732	185290	188837	191373	188300	182318	180234	181998	182274	180033	179527	181193	180513
19	QEGQVGHYELVMPQAN	N	A0AAG2UWQ9	NKRF	NF-kappa-B-repressing factor	12 Oxidation on M	780 Oxidation on M	769	784	1018.31	1783.25	1553.17	1415.29	1847.77	1605.74	1554.46	1484.8	1562.12	1426.09	1487.29	1133.99	1154.23	1847.71	1486.21	631.917	188659	191387	189925	190732	185290	188837	191373	188300	182318	180234	181998	182274	180033	179527	181193	180513
20	MLYMESPR	Y	A0AUZ9	KANSL1L	KAT8 regulatory NSL complex subunit 1-like protein	4 Oxidation on M	30 Oxidation on M	27	34	0	0	0	0	0	0	0	0	668.919	0	0	0	0	0	0	0	1398.71	1498.85	1447.15	1006.93	1537.81	1560.02	1622.06	1559.56	1333.33	973.002	1206	1255.8	1126.7	1546.24	1478	1198.18
21	GVVNAALGQEMGSR	Y	A0AVF1	IFT56	Intraflagellar transport protein 56	11 Oxidation on M	333 Oxidation on M	323	336	917.686	807.319	281.941	433.451	466.168	624.307	780.948	747.254	784.681	495.872	950.646	401.874	804.676	486.828	568.13	626.346	33185	32523.5	31297.4	31254.7	32080.6	31214.2	31961.5	32970.3	32332.4	30875.3	30198.7	32472.9	31400.3	31321.2	32115.2	32252.1
22	LMSFHQNLQDVTEDQLSLASIHYMR	Y	A0AVF1	IFT56	Intraflagellar transport protein 56	24 Oxidation on M	163 Oxidation on M	140	164	0	830.106	0	0	0	0	0	0	367.246	357.738	0	0	0	552.953	208.041	0	33185	32523.5	31297.4	31254.7	32080.6	31214.2	31961.5	32970.3	32332.4	30875.3	30198.7	32472.9	31400.3	31321.2	32115.2	32252.1
23	STGNTQVEYMIR	Y	A0AVF1	IFT56	Intraflagellar transport protein 56	10 Oxidation on M	539 Oxidation on M	530	541	0	0	0	0	0	0	0	0	0	98.1279	0	113.681	0	0	0	0	33185	32523.5	31297.4	31254.7	32080.6	31214.2	31961.5	32970.3	32332.4	30875.3	30198.7	32472.9	31400.3	31321.2	32115.2	32252.1
24	GACVGIFQMIIAGREPK	Y	A0AVF1	IFT56	Intraflagellar transport protein 56	3 Carbamidomethylation on C, 9 Oxidation on M	510 Oxidation on M	502	518	21.7269	0	0	0	0	187.546	0	0	0	0	0	0	0	0	0	0	33185	32523.5	31297.4	31254.7	32080.6	31214.2	31961.5	32970.3	32332.4	30875.3	30198.7	32472.9	31400.3	31321.2	32115.2	32252.1
25	TAATLLCHSLLPLGYYVGMCLAASEK	Y	A0AVI4	TMEM129	E3 ubiquitin-protein ligase TM129	7 Carbamidomethylation on C, 19 Oxidation on M, 20 Carbamidomethylation on C	74 Oxidation on M	56	81	0	0	0	690.835	0	344.1	378.066	0	0	0	0	433.479	390.077	230.183	0	0	5719.04	6533.56	6086.97	6403.54	6129.56	6280.26	6081.43	6326.16	6372.68	5576.83	6181.29	6153.3	5981.34	6003.89	6837.89	6525.2
26	IYDIVNVLESLHMVSR	Y	A0AVK6	E2F8	Transcription factor E2F8	13 Oxidation on M	169 Oxidation on M	157	172	3963.83	0	0	7807.31	4558.26	3866.34	0	0	0	5351.53	0	5343.62	0	3737.22	5131.25	0	2540.32	3050.91	2511.52	2805.31	2617.65	2530.46	2728.41	2877.91	2746.27	2671.5	2783.06	2624.05	2457.35	2105.67	2432.95	2676.32
27	YGIEPTMVVQGVK	Y	A0AVT1	UBA6	Ubiquitin-like modifier-activating enzyme 6	7 Oxidation on M	985 Oxidation on M	979	991	4353.38	4165.52	3468.19	2704.56	3425.35	4432	3838.18	3750.15	3604.92	2753.52	3842.2	4255.72	4405.53	2950.32	3552.59	2846.32	154998	155910	152524	155229	155176	153060	153989	152764	146131	143914	147339	146498	145186	147457	145831	145641
28	MLYVPVMPGHAK	Y	A0AVT1	UBA6	Ubiquitin-like modifier-activating enzyme 6	7 Oxidation on M	998 Oxidation on M	992	1003	5586.36	0	0	0	5085.09	0	5039.4	0	4832.12	5878.13	4963.74	4720.64	0	5535.59	3783.11	0	154998	155910	152524	155229	155176	153060	153989	152764	146131	143914	147339	146498	145186	147457	145831	145641
29	MLYVPVMPGHAK	Y	A0AVT1	UBA6	Ubiquitin-like modifier-activating enzyme 6	1 Oxidation on M	992 Oxidation on M	992	1003	0	3994.49	3890.91	3630.15	3174.64	4168.95	3843.56	3150.3	4718.32	4114.32	5113.17	2879.13	3539.77	3519.09	3831.74	2123.74	154998	155910	152524	155229	155176	153060	153989	152764	146131	143914	147339	146498	145186	147457	145831	145641
30	MYSIEPADR	Y	A0AVT1	UBA6	Ubiquitin-like modifier-activating enzyme 6	1 Oxidation on M	872 Oxidation on M	872	880	1896.76	2295.43	1873.65	1703.35	2156.69	1685.51	1986.6	1349.96	1545.29	1545.3	1834.86	1739.26	2589.85	1498.49	1765.23	1574.08	154998	155910	152524	155229	155176	153060	153989	152764	146131	143914	147339	146498	145186	147457	145831	145641
31	YQCVVLTEMK	Y	A0AVT1	UBA6	Ubiquitin-like modifier-activating enzyme 6	3 Carbamidomethylation on C, 9 Oxidation on M	162 Oxidation on M	154	163	1557.22	1777.85	1777.66	1724.93	1380.56	2338.25	1835.71	1364.78	1235.55	1335.63	785.191	0	1684.61	961.537	1587.69	1069.54	154998	155910	152524	155229	155176	153060	153989	152764	146131	143914	147339	146498	145186	147457	145831	145641
32	YVLGDTAMQK	Y	A0AVT1	UBA6	Ubiquitin-like modifier-activating enzyme 6	8 Oxidation on M	56 Oxidation on M	49	58	2024.07	3187.23	2253.15	2041.71	1994.46	1529.54	1477.09	1358.04	1001.03	1548.48	2813.96	1662.4	2275.77	0	1975.78	1382.4	154998	155910	152524	155229	155176	153060	153989	152764	146131	143914	147339	146498	145186	147457	145831	145641
33	GMITVTDPDLIEK	Y	A0AVT1	UBA6	Ubiquitin-like modifier-activating enzyme 6	2 Oxidation on M	492 Oxidation on M	491	503	5127.67	3536.29	3858.71	3220.54	3422.88	3383.28	1682.09	2644.14	4527.04	2917.06	4106.58	4562.07	2067.18	2774.13	3037.36	2390.26	154998	155910	152524	155229	155176	153060	153989	152764	146131	143914	147339	146498	145186	147457	145831	145641
34	CLANLRPLLDSGTMGTK	Y	A0AVT1	UBA6	Ubiquitin-like modifier-activating enzyme 6	1 Carbamidomethylation on C, 14 Oxidation on M	594 Oxidation on M	581	597	0	3544.95	3523.52	3290.29	3355.27	3805.57	2953.55	3725.05	3939.99	3465.16	3401.32	2546.73	2551.66	3536.33	3301.65	3736.42	154998	155910	152524	155229	155176	153060	153989	152764	146131	143914	147339	146498	145186	147457	145831	145641
35	PLLDSGTMGTK	Y	A0AVT1	UBA6	Ubiquitin-like modifier-activating enzyme 6	8 Oxidation on M	594 Oxidation on M	587	597	956.724	1526.74	975.06	1244.33	581.829	1417.15	1489.19	1008.29	976.558	970.743	937.995	754.423	881.283	1240.85	704.851	1221.55	154998	155910	152524	155229	155176	153060	153989	152764	146131	143914	147339	146498	145186	147457	145831	145641
36	IIPAIATTTATVSGLVALEMIK	Y	A0AVT1	UBA6	Ubiquitin-like modifier-activating enzyme 6	20 Oxidation on M	909 Oxidation on M	890	911	550.327	0	955.462	1408.75	446.982	0	1266.24	0	0	965.398	0	484.962	444.716	2031.33	1670.28	0	154998	155910	152524	155229	155176	153060	153989	152764	146131	143914	147339	146498	145186	147457	145831	145641
37	VPLSQLLTSEDMTVSQR	Y	A0FGR8	ESYT2	Extended synaptotagmin-2	12 Oxidation on M	629 Oxidation on M	618	634	556.593	0	0	249.009	402.459	588.912	321.402	388.06	573.653	370.524	454.684	243.122	485.398	300.239	511.713	416.938	117488	117252	114650	116770	117491	118858	117225	115604	110988	110652	112345	110366	112760	111956	108914	110275
38	MYLLPDK	Y	A0FGR8	ESYT2	Extended synaptotagmin-2	1 Oxidation on M	827 Oxidation on M	827	833	0	0	33.3001	0	0	0	0	0	322.336	0	0	0	0	0	0	0	117488	117252	114650	116770	117491	118858	117225	115604	110988	110652	112345	110366	112760	111956	108914	110275
39	MYLLPDKR	Y	A0FGR8	ESYT2	Extended synaptotagmin-2	1 Oxidation on M	827 Oxidation on M	827	834	0	0	0	0	0	0	0	0	0	0	111.91	0	0	0	0	199.06	117488	117252	114650	116770	117491	118858	117225	115604	110988	110652	112345	110366	112760	111956	108914	110275
40	SLIEKPPILSSSFNPITGTMLAGFR	Y	A0JLT2	MED19	Mediator of RNA polymerase II transcription subunit 19	20 Oxidation on M	148 Oxidation on M	129	153	0	283.467	0	172.85	0	0	50.8581	0	0	393.447	0	0	369.083	679.321	0	0	18905	17766.8	18436.4	17239.5	19622.4	19666.5	17342.9	17324.9	19661.9	20410.6	18382	19052	17778.7	19963.9	17858.9	18567.5
41	SMSVDLSHIPLKDPLLFK	Y	A0JNW5	BLTP3B	Bridge-like lipid transfer protein family member 3B	2 Oxidation on M	934 Oxidation on M	933	950	265.53	219.972	0	146.633	0	409.44	257.142	182.742	0	282.602	0	340.037	157.639	249.844	261.932	315.8	24239.8	24623.8	24626.5	24268.9	24569	24152.9	24306.8	24140.2	26022	24897.1	24984	25829.5	25545.6	24490	24590.5	24641.2
42	MALAEAHLEK	Y	A0JNW5	BLTP3B	Bridge-like lipid transfer protein family member 3B	1 Oxidation on M	1442 Oxidation on M	1442	1451	0	0	0	0	376.516	0	0	0	0	0	331.11	0	0	0	0	0	24239.8	24623.8	24626.5	24268.9	24569	24152.9	24306.8	24140.2	26022	24897.1	24984	25829.5	25545.6	24490	24590.5	24641.2
43	AESFAQEMFIEQNK	Y	A0MZ66	SHTN1	Shootin-1	8 Oxidation on M	238 Oxidation on M	231	244	208.427	0	0	177.912	248.006	217.725	127.859	179.402	292.031	114.241	0	115.066	0	63.9753	130.359	138.257	50688.3	50158	48227.1	49305.1	49584.9	48916.6	47711.3	47977.4	48843.9	48559.5	48390.5	48940	48167.9	47875.9	48685.4	48909.5
44	SMPVLGSVSSVTK	Y	A0MZ66	SHTN1	Shootin-1	2 Oxidation on M	507 Oxidation on M	506	518	0	828.983	0	1186.37	0	1191.51	696.62	729.115	0	715.545	0	1054.16	672.433	634.388	1035.1	856.419	50688.3	50158	48227.1	49305.1	49584.9	48916.6	47711.3	47977.4	48843.9	48559.5	48390.5	48940	48167.9	47875.9	48685.4	48909.5
45	EIMALSVTETLIKPLEK	Y	A1A4S6	ARHGAP10	Rho GTPase-activating protein 10	3 Oxidation on M	104 Oxidation on M	102	118	0	109.56	0	0	0	0	0	232.414	0	82.6779	0	0	0	0	142.627	43.2189	11797.4	11782.5	11436	11683.3	11332.1	11822.5	11733.4	11785.7	12560.7	12445	11865.7	12209.6	12421.9	12134.7	12093.4	11043.1
46	GEEPVFMVTGR	Y	A1L020	MEX3A	RNA-binding protein MEX3A	7 Oxidation on M	178 Oxidation on M	172	182	289.141	0	0	0	0	0	0	0	0	0	0	0	0	0	0	0	6454.37	6617.71	6253.11	6711.95	7086.7	6360.73	6626.46	6449.25	7143.86	6509.61	6841.94	6871.07	7458.7	6800.92	6676.56	6940.6
47	RPLMVLGSQALLTPTSADK	Y	A1L0T0	ILVBL	2-hydroxyacyl-CoA lyase 2	4 Oxidation on M	288 Oxidation on M	285	303	2386.93	3188.26	3473.22	2591.49	4087.78	2927.77	2858.6	3480.33	2105.72	3132.86	2264.69	2539.49	1304.51	2683.2	2741.23	3305.4	68567	68503.8	70901.7	71734.5	70383.5	69540.8	67367.4	69672	62704.3	62817	62831.8	61225.8	61466.7	62846.4	61925.3	62018.3
48	AAVETLGVPCFLGGMAR	Y	A1L0T0	ILVBL	2-hydroxyacyl-CoA lyase 2	10 Carbamidomethylation on C, 15 Oxidation on M	320 Oxidation on M	306	322	5003.07	2964.87	4714.05	0	5276.46	3374.06	306.15	2278.42	4831.03	2887	4206.34	3675.9	3479.45	3742.06	4663.13	3604.32	68567	68503.8	70901.7	71734.5	70383.5	69540.8	67367.4	69672	62704.3	62817	62831.8	61225.8	61466.7	62846.4	61925.3	62018.3
49	NAQMAQSPILLLGGAASTLLQNR	Y	A1L0T0	ILVBL	2-hydroxyacyl-CoA lyase 2	4 Oxidation on M	138 Oxidation on M	135	157	2640.88	2359	2187.82	0	1822.2	1665.72	1259.81	1574.41	1488.18	1278.17	793.533	890.033	1465.87	0	1445.11	965.59	68567	68503.8	70901.7	71734.5	70383.5	69540.8	67367.4	69672	62704.3	62817	62831.8	61225.8	61466.7	62846.4	61925.3	62018.3
50	IPVMALVGNDAGWTQISR	Y	A1L0T0	ILVBL	2-hydroxyacyl-CoA lyase 2	4 Oxidation on M	542 Oxidation on M	539	556	51.2426	353.36	564.314	910.972	236.985	1014.61	485.77	458.634	604.43	1002.85	447.266	895.21	0	131.84	375.648	612.059	68567	68503.8	70901.7	71734.5	70383.5	69540.8	67367.4	69672	62704.3	62817	62831.8	61225.8	61466.7	62846.4	61925.3	62018.3
51	NREEMLLNSDIFWKPQEAVQGDVGSFVLK	Y	A1L0T0	ILVBL	2-hydroxyacyl-CoA lyase 2	5 Oxidation on M	380 Oxidation on M	376	404	439.992	448.182	121.375	727.213	147.025	294.704	0	0	681.948	189.472	319.17	272.121	0	0	398.409	307.317	68567	68503.8	70901.7	71734.5	70383.5	69540.8	67367.4	69672	62704.3	62817	62831.8	61225.8	61466.7	62846.4	61925.3	62018.3
52	PVLSLFDYEQLMAQEHSPPKPSSAGEMSPQR	Y	A1L390	PLEKHG3	Pleckstrin homology domain-containing family G member 3	12 Oxidation on M	995 Oxidation on M	984	1014	0	5546.5	0	0	6467.04	0	0	0	0	0	0	0	0	0	0	0	11327.8	10774.2	11169.1	11385.8	11161.7	11348.2	10905.4	10936.9	12632.2	12572.9	12755.7	12253.1	12525	11597.1	12123.5	12399
53	DQDEMNLER	Y	A1X283	SH3PXD2B	SH3 and PX domain-containing protein 2B	5 Oxidation on M	240 Oxidation on M	236	244	187.548	0	240.503	354.938	0	528.286	0	512.329	0	185.607	553.612	475.58	477.187	624.877	0	261.09	93337.6	96015.2	95032	96125.6	94718.3	97225.9	95999.6	97214.4	101747	100043	102298	103253	103098	102090	103720	104346
54	FPMEGGQK	Y	A1X283	SH3PXD2B	SH3 and PX domain-containing protein 2B	3 Oxidation on M	61 Oxidation on M	59	66	0	0	0	972.068	0	2579.73	0	0	0	0	0	7528.4	0	4485.91	0	0	93337.6	96015.2	95032	96125.6	94718.3	97225.9	95999.6	97214.4	101747	100043	102298	103253	103098	102090	103720	104346
55	FFDLQMQMLDK	Y	A1X283	SH3PXD2B	SH3 and PX domain-containing protein 2B	8 Oxidation on M	55 Oxidation on M	48	58	0	0	0	0	0	551.58	0	637.17	0	0	0	0	0	0	0	0	93337.6	96015.2	95032	96125.6	94718.3	97225.9	95999.6	97214.4	101747	100043	102298	103253	103098	102090	103720	104346
56	FFDLQMQMLDKFPMEGGQK	Y	A1X283	SH3PXD2B	SH3 and PX domain-containing protein 2B	8 Oxidation on M	55 Oxidation on M	48	66	0	0	868.152	0	0	0	0	0	0	0	0	0	0	0	0	1008.16	93337.6	96015.2	95032	96125.6	94718.3	97225.9	95999.6	97214.4	101747	100043	102298	103253	103098	102090	103720	104346
57	RDMTIPR	Y	A1X283	SH3PXD2B	SH3 and PX domain-containing protein 2B	3 Oxidation on M	352 Oxidation on M	350	356	0	0	0	0	26.7433	0	0	0	0	0	0	0	83.9987	0	0	0	93337.6	96015.2	95032	96125.6	94718.3	97225.9	95999.6	97214.4	101747	100043	102298	103253	103098	102090	103720	104346
58	MNEFFSVDDNNEEEEDVEMKEDSDENGPEEK	Y	A1Z1Q3	MACROD2	ADP-ribose glycohydrolase MACROD2	1 Oxidation on M	236 Oxidation on M	236	266	0	46.3978	0	0	0	0	0	0	0	0	0	77.0148	69.4303	0	60.7772	0	2697.67	2857.24	3056.57	2984.58	3249.36	2800.56	3014.23	3374.83	1739.61	2214.24	2206.64	1948.27	2142.8	2358.07	2303.5	2071.92
59	ASEVPYASGMPIK	Y	A2A3N6	PIPSL	Putative PIP5K1A and PSMD4-like protein	10 Oxidation on M	11 Oxidation on M	2	14	1039.68	774.759	0	838.441	811.451	1096.25	799.068	688.626	1132.13	1152.77	716.731	1342.83	1156.18	913.627	838.222	704.946	12307.5	8030.07	11163.2	7192.11	10834.4	9764.04	9662.09	10398.6	11887	11594.1	11346.3	13517.2	12249.2	12289.6	12726.3	12772.8
60	VMDWYQTR	Y	A2RRP1	NBAS	NBAS subunit of NRZ tethering complex	2 Oxidation on M	843 Oxidation on M	842	849	0	136.847	0	0	0	111.827	0	194.388	0	0	172.352	0	374.507	0	131.441	0	38145	37977.6	37978.7	37100.1	37150.9	37258.5	36717.2	37103.6	33970.3	32783.5	32907.2	31653.5	32523.9	33103.2	32274.8	32374
61	AASMHCQELMATGYPK	Y	A2RRP1	NBAS	NBAS subunit of NRZ tethering complex	4 Oxidation on M, 6 Carbamidomethylation on C	1302 Oxidation on M	1299	1314	0	0	0	0	0	0	0	0	0	0	0	0	0	0	0	200.336	38145	37977.6	37978.7	37100.1	37150.9	37258.5	36717.2	37103.6	33970.3	32783.5	32907.2	31653.5	32523.9	33103.2	32274.8	32374
62	FRMTQLTVEK	Y	A2RRP1	NBAS	NBAS subunit of NRZ tethering complex	3 Oxidation on M	834 Oxidation on M	832	841	0	1655.05	0	1739.93	1122.14	0	1245.8	1460.99	0	0	1328.04	1301.91	1575.79	0	1723.42	1423.08	38145	37977.6	37978.7	37100.1	37150.9	37258.5	36717.2	37103.6	33970.3	32783.5	32907.2	31653.5	32523.9	33103.2	32274.8	32374
63	DGQMLSPSSLYTIWLQK	Y	A2RRP1	NBAS	NBAS subunit of NRZ tethering complex	4 Oxidation on M	1840 Oxidation on M	1837	1853	0	0	0	0	0	0	0	0	0	401.06	0	0	45.3716	0	0	18.3266	38145	37977.6	37978.7	37100.1	37150.9	37258.5	36717.2	37103.6	33970.3	32783.5	32907.2	31653.5	32523.9	33103.2	32274.8	32374
64	QVMVIPVGPTCEK	Y	A2RTX5	TARS3	Threonine--tRNA ligase 2, cytoplasmic	3 Oxidation on M, 11 Carbamidomethylation on C	701 Oxidation on M	699	711	4321.04	1580.07	5031.98	5345.85	5424.08	4621.93	4960.09	5226.57	5215.73	5372.6	0	5888.41	6109.76	6152.18	5803.07	5135.98	430608	428572	416402	428599	439695	424043	419966	420821	428440	418650	419574	434468	418502	410054	406759	415273
65	MNPGDGAFYGPK	Y	A2RTX5	TARS3	Threonine--tRNA ligase 2, cytoplasmic	1 Oxidation on M	611 Oxidation on M	611	622	133.081	342.355	77.3027	410.654	124.277	224.522	436.752	259.225	273.433	249.538	257.414	373.421	119.095	166.733	0	0	430608	428572	416402	428599	439695	424043	419966	420821	428440	418650	419574	434468	418502	410054	406759	415273
66	NPDLIEVQNHIIMFLK	Y	A2RU49	HYKK	Hydroxylysine kinase	13 Oxidation on M	86 Oxidation on M	74	89	0	748.351	0	723.39	0	724.362	0	786.089	680.287	823.464	226.093	787.773	875.603	903.177	442.695	999.477	7135.63	7345.29	7226.22	7151.59	7133.51	7233.25	6636.45	6684.1	6632.21	7040.5	6862.44	7427.24	6903.22	6870.19	6836.1	7101.31
67	DVLLSFVMSR	Y	A2RU67	FAM234B	Protein FAM234B	8 Oxidation on M	170 Oxidation on M	163	172	0	0	1304.55	0	1815.8	47.7625	0	0	1331.66	0	813.057	0	1252.45	0	1515.26	936.5	17919.6	16501.6	17727.7	16015.2	17856.7	17014.8	17251.4	16969.7	15814.8	16145.7	15858.1	17355.3	15764.8	16300.5	16873.9	17418.2
68	VPESTLMDCRR	Y	A2VDJ0	TMEM131L	Transmembrane protein 131-like	7 Oxidation on M, 9 Carbamidomethylation on C	750 Oxidation on M	744	754	432.214	322.404	527.2	700.422	0	514.678	0	336.384	405.734	459.689	739.996	523.698	1237.05	447.504	333.604	681.051	6645.28	6897.16	6870.72	6679.41	6941.86	7009.52	7559.31	7200.71	9645.31	9073.41	9892.1	9243.35	9524.17	9312.72	9301.75	9715.41
69	QISVADLPGLIEGAHMNK	Y	A4D1E9	GTPBP10	GTP-binding protein 10	16 Oxidation on M	212 Oxidation on M	197	214	1212.27	1302.92	1456.88	472.834	1130.67	2146.79	1216.26	1239.46	1769.78	1446.55	1635.61	439.389	1354.13	1210.31	1183.04	583.452	88775.1	86772.8	88173.6	87551	87117.1	88098.3	87784.1	88865.3	87144.9	87610.9	86667.5	85626	85912.6	88242.9	84318.5	85575.4
70	IMYSDFK	Y	A4D1E9	GTPBP10	GTP-binding protein 10	2 Oxidation on M	191 Oxidation on M	190	196	0	866.522	1056.9	631.242	467.542	717.482	828.135	834.811	521.574	884.421	1262.24	1004.24	816.124	583.74	521.299	769.403	88775.1	86772.8	88173.6	87551	87117.1	88098.3	87784.1	88865.3	87144.9	87610.9	86667.5	85626	85912.6	88242.9	84318.5	85575.4
71	FHELMSQLQNPK	Y	A4D1E9	GTPBP10	GTP-binding protein 10	5 Oxidation on M	293 Oxidation on M	289	300	0	221.432	109.57	190.973	0	163.833	37.8914	0	0	0	86.6296	0	0	0	0	103.32	88775.1	86772.8	88173.6	87551	87117.1	88098.3	87784.1	88865.3	87144.9	87610.9	86667.5	85626	85912.6	88242.9	84318.5	85575.4
72	GGSGGMGYPR	Y	A4D1E9	GTPBP10	GTP-binding protein 10	6 Oxidation on M	30 Oxidation on M	25	34	0	182.818	0	243.895	212.576	155.036	301.624	265.428	0	140.797	0	288.987	0	0	0	237.687	88775.1	86772.8	88173.6	87551	87117.1	88098.3	87784.1	88865.3	87144.9	87610.9	86667.5	85626	85912.6	88242.9	84318.5	85575.4
73	LFDMQQHECAMSWR	Y	A4D1P6	WDR91	WD repeat-containing protein 91	4 Oxidation on M, 9 Carbamidomethylation on C	591 Oxidation on M	588	601	0	120.928	0	0	0	332.935	0	0	0	0	0	144.019	215.386	0	0	231.24	49428	48177.9	48827.5	48935.9	49020.9	48217.2	48656	46375.4	48159.9	47735.1	47526.9	47826.2	45901.9	46773.2	46428.3	46500.5
74	LFDMQQHECAMSWR	Y	A4D1P6	WDR91	WD repeat-containing protein 91	9 Carbamidomethylation on C, 11 Oxidation on M	598 Oxidation on M	588	601	0	0	65.3315	0	0	0	0	0	256.464	0	0	0	0	0	0	0	49428	48177.9	48827.5	48935.9	49020.9	48217.2	48656	46375.4	48159.9	47735.1	47526.9	47826.2	45901.9	46773.2	46428.3	46500.5
75	LGDSELAMVCSQR	Y	A4D1P6	WDR91	WD repeat-containing protein 91	8 Oxidation on M, 10 Carbamidomethylation on C	244 Oxidation on M	237	249	353.288	585.568	270.949	351.549	745.691	0	463.39	0	757.496	699.367	0	464.45	0	370.993	249.501	271.03	49428	48177.9	48827.5	48935.9	49020.9	48217.2	48656	46375.4	48159.9	47735.1	47526.9	47826.2	45901.9	46773.2	46428.3	46500.5
76	APVVTVDWSTAMDCGTCLTASMDGK	Y	A4D1P6	WDR91	WD repeat-containing protein 91	12 Oxidation on M, 14 Carbamidomethylation on C, 17 Carbamidomethylation on C	723 Oxidation on M	712	736	0	0	0	0	0	0	602.441	0	0	0	0	0	0	0	0	0	49428	48177.9	48827.5	48935.9	49020.9	48217.2	48656	46375.4	48159.9	47735.1	47526.9	47826.2	45901.9	46773.2	46428.3	46500.5
77	YMYPEMK	Y	A4D1U4	DENND11	DENN domain-containing protein 11	2 Oxidation on M	222 Oxidation on M	221	227	0	0	0	0	0	0	0	0	596.348	0	0	0	0	273.202	0	0	19984.3	20365.7	20498.9	20066.9	19901.7	19821	19974.2	19195.6	24942.9	23583.3	23946.1	23503.5	23290	23639.7	24629.8	22640
78	IEEESEAMAEK	Y	A5D8V6	VPS37C	Vacuolar protein sorting-associated protein 37C	8 Oxidation on M	118 Oxidation on M	111	121	81.5261	244.317	216.527	0	89.2948	141.263	55.0962	156.106	0	151.981	115.053	0	141.73	372.51	169.374	75.2285	25759	22427.4	25269.5	22728.2	22573.4	23362	22779.1	22183.9	22334.5	23634.3	20791.8	24189.4	22310.1	22567.5	22175.6	22375.7
79	AYLQPMDTR	Y	A5PLN9	TRAPPC13	Trafficking protein particle complex subunit 13	6 Oxidation on M	246 Oxidation on M	241	249	0	514.538	310.263	181.526	373.466	557.364	421.486	0	454.161	0	240.481	382.702	375.695	609.173	226.317	485.24	23380.4	24757.8	23512.3	23529.5	23827.3	23713.7	23605.9	23650	23843.3	21464.4	23074.6	22524.9	24941.1	22931.8	22755.7	23285.1
80	MAPGYGDVR	Y	A5PLN9	TRAPPC13	Trafficking protein particle complex subunit 13	1 Oxidation on M	299 Oxidation on M	299	307	0	0	602.305	0	0	0	263.772	423.874	680.616	72.6018	0	0	0	0	504.994	0	23380.4	24757.8	23512.3	23529.5	23827.3	23713.7	23605.9	23650	23843.3	21464.4	23074.6	22524.9	24941.1	22931.8	22755.7	23285.1
81	MVLNETYR	Y	A5YKK6	CNOT1	CCR4-NOT transcription complex subunit 1	1 Oxidation on M	1164 Oxidation on M	1164	1171	3738.24	3007.66	1850.14	1919.86	2091.57	2644.96	0	2839.66	2868.12	3010.93	2169.46	2772.47	1721.16	2498.23	1725.49	2299.06	153295	149872	155318	162029	151151	152883	155109	159528	150728	154860	156011	160136	151683	152833	153900	157016
82	NLGHWLGMITLAK	Y	A5YKK6	CNOT1	CCR4-NOT transcription complex subunit 1	8 Oxidation on M	1201 Oxidation on M	1194	1206	537.467	999.422	1411.81	951.659	490.95	822.201	720.806	796.015	1007.58	982.515	659.847	779.463	798.152	1269.04	578.45	668.929	153295	149872	155318	162029	151151	152883	155109	159528	150728	154860	156011	160136	151683	152833	153900	157016
83	GNAPEGLPQLMEVVR	Y	A5YKK6	CNOT1	CCR4-NOT transcription complex subunit 1	11 Oxidation on M	1810 Oxidation on M	1800	1814	1174.51	671.028	1354.91	974.438	1384.96	1184.74	1548.4	1701.59	909.716	1271.75	246.743	700.219	879.479	1388.15	1883.14	1672.05	153295	149872	155318	162029	151151	152883	155109	159528	150728	154860	156011	160136	151683	152833	153900	157016
84	EEFMPWVSQYLVMK	Y	A5YKK6	CNOT1	CCR4-NOT transcription complex subunit 1	4 Oxidation on M	1127 Oxidation on M	1124	1137	1383.01	0	1647.2	1617.09	2008.77	1772.54	0	0	1336.8	1320.4	1957.38	2180.74	0	1203.91	0	1724.19	153295	149872	155318	162029	151151	152883	155109	159528	150728	154860	156011	160136	151683	152833	153900	157016
85	EVFNCMLR	Y	A5YKK6	CNOT1	CCR4-NOT transcription complex subunit 1	5 Carbamidomethylation on C, 6 Oxidation on M	891 Oxidation on M	886	893	811.617	557.732	1017.06	594.643	353.465	766.71	750.097	430.557	787.169	468.362	699.96	470.409	530.816	953.743	629.776	890.589	153295	149872	155318	162029	151151	152883	155109	159528	150728	154860	156011	160136	151683	152833	153900	157016
86	MYYFGIAALDR	Y	A5YKK6	CNOT1	CCR4-NOT transcription complex subunit 1	1 Oxidation on M	950 Oxidation on M	950	960	7646.87	4601.6	5967.19	7194.52	6130.84	6729.62	5755.3	6682.75	4472.94	5460.13	6551.53	7470.01	7012.65	7805.55	7190.73	5658.63	153295	149872	155318	162029	151151	152883	155109	159528	150728	154860	156011	160136	151683	152833	153900	157016
87	IAMTTCEQIVR	Y	A5YKK6	CNOT1	CCR4-NOT transcription complex subunit 1	3 Oxidation on M, 6 Carbamidomethylation on C	1417 Oxidation on M	1415	1425	1006.33	1120.02	938.891	448.876	782.39	713.726	691.572	676.724	835.663	343.649	693.768	231.229	665.701	826.917	619.065	686.292	153295	149872	155318	162029	151151	152883	155109	159528	150728	154860	156011	160136	151683	152833	153900	157016
88	MQGSITTPGSIALAQAQAQAQVPAK	Y	A5YKK6	CNOT1	CCR4-NOT transcription complex subunit 1	1 Oxidation on M	1005 Oxidation on M	1005	1029	1577.65	1920.9	1779.4	2077.56	1961.3	1586.05	1715.51	2033.77	1203.44	1637.19	1911.27	1947.81	1796.45	1806.19	2040.98	2268.89	153295	149872	155318	162029	151151	152883	155109	159528	150728	154860	156011	160136	151683	152833	153900	157016
89	GLGMEVFPVDLIYRPWK	Y	A5YKK6	CNOT1	CCR4-NOT transcription complex subunit 1	4 Oxidation on M	387 Oxidation on M	384	400	1381.49	616.276	1152.89	1661.99	912.169	1300.68	626.974	1235.1	1873.63	1710.06	1740.97	868.584	963.461	0	1669.52	1443.86	153295	149872	155318	162029	151151	152883	155109	159528	150728	154860	156011	160136	151683	152833	153900	157016
90	IYNHPPHPTMSVDEVLEMLQR	Y	A5YKK6	CNOT1	CCR4-NOT transcription complex subunit 1	10 Oxidation on M	864 Oxidation on M	855	875	0	0	1369.85	0	2380.58	538.415	1866.63	0	783.53	0	0	1801.23	0	1983.85	1524.38	0	153295	149872	155318	162029	151151	152883	155109	159528	150728	154860	156011	160136	151683	152833	153900	157016
91	IYNHPPHPTMSVDEVLEMLQR	Y	A5YKK6	CNOT1	CCR4-NOT transcription complex subunit 1	18 Oxidation on M	872 Oxidation on M	855	875	488.735	665.73	634.303	0	770.858	0	0	0	0	865.58	457.662	0	0	0	1518.92	0	153295	149872	155318	162029	151151	152883	155109	159528	150728	154860	156011	160136	151683	152833	153900	157016
92	VDMLSEINIAPR	Y	A5YKK6	CNOT1	CCR4-NOT transcription complex subunit 1	3 Oxidation on M	2154 Oxidation on M	2152	2163	0	0	392.803	509.267	337.544	617.947	331.257	344.679	454.004	0	262.296	0	0	301.329	378.762	562.173	153295	149872	155318	162029	151151	152883	155109	159528	150728	154860	156011	160136	151683	152833	153900	157016
93	MKPSDLSQVWPEANQHFSK	Y	A5YKK6	CNOT1	CCR4-NOT transcription complex subunit 1	1 Oxidation on M	824 Oxidation on M	824	842	80.4525	849.572	0	668.76	618.974	0	322.668	0	375.812	81.104	0	185.949	0	356.135	958.186	1114.76	153295	149872	155318	162029	151151	152883	155109	159528	150728	154860	156011	160136	151683	152833	153900	157016
94	AFSAFVGQMHQQGILK	Y	A5YKK6	CNOT1	CCR4-NOT transcription complex subunit 1	9 Oxidation on M	1883 Oxidation on M	1875	1890	477.098	0	0	466.616	1077.98	181.012	613.85	575.432	0	504.831	0	652.88	376.728	640.016	786.536	301.016	153295	149872	155318	162029	151151	152883	155109	159528	150728	154860	156011	160136	151683	152833	153900	157016
95	SVAHVTEADLFHTIETLMR	Y	A5YKK6	CNOT1	CCR4-NOT transcription complex subunit 1	18 Oxidation on M	1792 Oxidation on M	1775	1793	0	0	209.636	271.194	10.5129	0	0	68.0936	0	0	366.046	0	0	19.2436	0	0	153295	149872	155318	162029	151151	152883	155109	159528	150728	154860	156011	160136	151683	152833	153900	157016
96	NVPGFLPTNDLSQPTGFLAQPMK	Y	A5YKK6	CNOT1	CCR4-NOT transcription complex subunit 1	22 Oxidation on M	1599 Oxidation on M	1578	1600	0	205.438	324.83	394.042	0	468.311	0	0	0	384.701	331.764	0	227.567	231.814	0	320.545	153295	149872	155318	162029	151151	152883	155109	159528	150728	154860	156011	160136	151683	152833	153900	157016
97	SNYEAMIDR	Y	A5YKK6	CNOT1	CCR4-NOT transcription complex subunit 1	6 Oxidation on M	1820 Oxidation on M	1815	1823	346.946	0	0	0	0	0	0	251.881	62.6808	57.0364	0	0	306.572	0	0	0	153295	149872	155318	162029	151151	152883	155109	159528	150728	154860	156011	160136	151683	152833	153900	157016
98	VLGMMAR	Y	A5YKK6	CNOT1	CCR4-NOT transcription complex subunit 1	4 Oxidation on M	296 Oxidation on M	293	299	0	1638.37	0	0	0	0	0	0	0	0	0	0	0	0	0	0	153295	149872	155318	162029	151151	152883	155109	159528	150728	154860	156011	160136	151683	152833	153900	157016
99	GLVTYMALGLALR	Y	A5YKK6	CNOT1	CCR4-NOT transcription complex subunit 1	6 Oxidation on M	929 Oxidation on M	924	936	55.4734	0	193.112	0	307.7	226.459	0	0	0	0	270.317	0	235.34	0	0	111.876	153295	149872	155318	162029	151151	152883	155109	159528	150728	154860	156011	160136	151683	152833	153900	157016
100	NMRLPDPFTPNLK	Y	A5YKK6	CNOT1	CCR4-NOT transcription complex subunit 1	2 Oxidation on M	2140 Oxidation on M	2139	2151	0	1309.41	893.577	1911.92	0	0	0	1195.88	2904.34	0	1204.46	530.638	1551.13	0	0	651.592	153295	149872	155318	162029	151151	152883	155109	159528	150728	154860	156011	160136	151683	152833	153900	157016
101	FLVPDHVNMSELIK	N	A6NCE7	MAP1LC3B2	Microtubule-associated proteins 1A/1B light chain 3 beta 2	9 Oxidation on M	60 Oxidation on M	52	65	3086.61	3307.36	3260.03	3728.06	3536.25	4371.08	4227.74	4426.17	3167.84	3444.6	4824.87	3659.98	4364.11	4577.75	4317.5	2976.88	-	-	-	-	-	-	-	-	-	-	-	-	-	-	-	-
102	VIAVVMDMFTDVDIFK	Y	A6ND36	FAM83G	Protein FAM83G	8 Oxidation on M	182 Oxidation on M	175	190	0	0	0	0	0	0	0	0	0	0	0	0	0	112.93	0	0	14478.5	14073.2	12213.2	13049.5	14371.6	14188.2	15297.1	14517	16035.6	14677.4	16526.3	16685.5	15087	14440.5	15360.2	16234.7
103	AVVVGFDPHFSYMK	Y	A6NDG6	PGP	Glycerol-3-phosphate phosphatase	13 Oxidation on M	179 Oxidation on M	167	180	10333.6	11818.2	12750.8	9392.93	10063.6	10459.1	9836.16	8869.16	8902.25	8466.82	9807.71	7969.11	8667.43	7573.08	8679.24	8238.19	257771	275762	273935	270239	261782	264249	268820	264211	224340	234974	229508	224791	227519	233638	215919	221970
104	YLQQPGCLLVGTNMDNR	Y	A6NDG6	PGP	Glycerol-3-phosphate phosphatase	7 Carbamidomethylation on C, 14 Oxidation on M	200 Oxidation on M	187	203	760.803	1038.89	909.285	797.939	707.193	708.65	761.831	871.265	981.332	779.875	684.531	177.204	683.342	542.223	525.098	1026.67	257771	275762	273935	270239	261782	264249	268820	264211	224340	234974	229508	224791	227519	233638	215919	221970
105	AVEMAAQR	Y	A6NDG6	PGP	Glycerol-3-phosphate phosphatase	4 Oxidation on M	224 Oxidation on M	221	228	987.489	1775.47	1955	1629.35	1959.73	1948.69	1894.41	1211.87	935.512	1400.01	1440.89	0	0	1557.79	1120.9	1102.32	257771	275762	273935	270239	261782	264249	268820	264211	224340	234974	229508	224791	227519	233638	215919	221970
106	TVMVGDR	Y	A6NDG6	PGP	Glycerol-3-phosphate phosphatase	3 Oxidation on M	257 Oxidation on M	255	261	1400.44	3030.92	0	1671.79	2837.16	2019.38	1874.39	2278.13	2564.49	2028.6	2299.53	0	1549.51	0	1781.36	1203.31	257771	275762	273935	270239	261782	264249	268820	264211	224340	234974	229508	224791	227519	233638	215919	221970
107	SFGGGTGSGFTSLLMER	Y	A6NHL2	TUBAL3	Tubulin alpha chain-like 3	15 Oxidation on M	161 Oxidation on M	147	163	21896.1	19900.7	15905.8	18650.9	17967.8	17949.7	18435.5	18778.7	20419.9	15312	16736.8	16911.5	18250.6	13598.8	16691.7	15446.1	65368	63346.6	53590.8	65645.7	52258.9	56440.1	54032.3	58886.3	57741.8	53737.5	60986.5	55101.9	60148.5	51245.6	57767.9	55408.2
108	WQMGGPAVPEPPGLKFWGINMDES	Y	A6NHQ4	EPOP	Elongin BC and Polycomb repressive complex 2-associated protein	3 Oxidation on M	358 Oxidation on M	356	379	0	0	0	0	0	0	0	0	0	0	0	0	0	0	0	21.3275	2985.89	2815.54	3369.6	2764.36	2756.48	3223.69	2937.31	2561.66	3127.06	3301	2628.39	2704.06	2311.44	2796.25	2888.53	2370.4
109	LMILPDPEKPVR	Y	A6NHR9	SMCHD1	Structural maintenance of chromosomes flexible hinge domain-containing protein 1	2 Oxidation on M	1360 Oxidation on M	1359	1370	3368.99	3260.53	3797.67	3213.81	3018.3	4791.91	3264.84	3353.92	3240.17	2598.67	3053.44	2527.78	3519.7	2680.19	3422.7	2402.36	102230	100745	101824	102208	101483	102106	101992	100466	94480	94029.8	96452	95921.1	95421.3	93917.4	94886.5	94772.6
110	LMPSNQQHK	Y	A6NHR9	SMCHD1	Structural maintenance of chromosomes flexible hinge domain-containing protein 1	2 Oxidation on M	1311 Oxidation on M	1310	1318	770.643	863.324	607.401	418.769	500.355	709.83	662.042	426.567	637.648	531.808	659.973	517.457	380.17	404.851	344.134	499.206	102230	100745	101824	102208	101483	102106	101992	100466	94480	94029.8	96452	95921.1	95421.3	93917.4	94886.5	94772.6
111	YVEDEMAR	Y	A6NHR9	SMCHD1	Structural maintenance of chromosomes flexible hinge domain-containing protein 1	6 Oxidation on M	686 Oxidation on M	681	688	438.273	761.254	565.525	581.708	610.019	556.987	707.375	161.531	813.386	624.55	0	655.433	604.376	396.755	835.389	408.605	102230	100745	101824	102208	101483	102106	101992	100466	94480	94029.8	96452	95921.1	95421.3	93917.4	94886.5	94772.6
112	MISKPADSQDVHELVLSK	Y	A6NHR9	SMCHD1	Structural maintenance of chromosomes flexible hinge domain-containing protein 1	1 Oxidation on M	252 Oxidation on M	252	269	249.675	210.357	72.5871	79.5218	192.123	153.17	80.9922	0	96.1061	125.282	0	287.123	13.3972	234.642	110.308	304.627	102230	100745	101824	102208	101483	102106	101992	100466	94480	94029.8	96452	95921.1	95421.3	93917.4	94886.5	94772.6
113	SLFEASQQLLNEMKCQVEEAR	Y	A6NHR9	SMCHD1	Structural maintenance of chromosomes flexible hinge domain-containing protein 1	13 Oxidation on M, 15 Carbamidomethylation on C	1654 Oxidation on M	1642	1662	0	159.657	0	0	0	288.286	0	0	0	0	0	0	0	0	0	0	102230	100745	101824	102208	101483	102106	101992	100466	94480	94029.8	96452	95921.1	95421.3	93917.4	94886.5	94772.6
114	LMIENPYETR	Y	A6NIH7	UNC119B	Protein unc-119 homolog B	2 Oxidation on M	218 Oxidation on M	217	226	1361.16	1618.33	1360.01	900.362	1243.56	0	1668.76	1554.69	897.02	1522.88	977.31	892.641	1145.9	1247.34	1655.75	1357.63	95354	91391.1	90636.8	85243.3	89577	88073.6	86952.5	90876.7	88271.6	87448.1	86612.3	89188.5	88129.4	90909.4	88578.2	90737.5
115	SFCMLSHLAQHK	N	A6NK75	ZNF98	Zinc finger protein 98	3 Carbamidomethylation on C, 4 Oxidation on M	193 Oxidation on M	190	201	0	0	0	0	0	0	0	0	0	118.638	0	0	0	82.7781	0	0	2458.56	2272.46	2713.55	1579.08	2818.64	2084.76	2309.12	1726.59	2159.67	2090.55	2599.86	2220.74	2083.83	2447.33	1937.73	2385.57
116	VGLMLEHGGLMR	Y	A6NKD9	CCDC85C	Coiled-coil domain-containing protein 85C	4 Oxidation on M	46 Oxidation on M	43	54	1795.47	2373.16	0	0	2441.47	0	1995.18	1739.46	2408.12	2085.14	2555.68	2328.32	2488.71	2968.89	0	2516.49	46804.4	46228.6	48199	47390.9	46635.6	46912.7	47734.8	47262.2	55607.5	57067.1	57164.1	57372.9	55858.1	56567	56556.1	58790.7
117	VGLMLEHGGLMR	Y	A6NKD9	CCDC85C	Coiled-coil domain-containing protein 85C	11 Oxidation on M	53 Oxidation on M	43	54	0	1594.83	0	0	0	1678.7	1457.2	0	0	2040.15	0	0	2138.04	1540.69	2048.96	2333.36	46804.4	46228.6	48199	47390.9	46635.6	46912.7	47734.8	47262.2	55607.5	57067.1	57164.1	57372.9	55858.1	56567	56556.1	58790.7
118	VSLEMATFSP	Y	A7E2V4	ZSWIM8	Zinc finger SWIM domain-containing protein 8	5 Oxidation on M	1832 Oxidation on M	1828	1837	0	34220	0	28229.6	0	0	27894.1	27748.9	0	25757.8	0	29551	30426.7	0	33547.8	26751.3	6003.65	6003.18	6207.55	5997.6	6096.98	5900.29	5987.69	6098.77	6152.8	6387.42	6541.03	5949.69	6076.96	6212.51	6173.83	6218.59
119	AMDDPASAFISDSGAAAAQCPMATAVQPGLPEK	Y	A7KAX9	ARHGAP32	Rho GTPase-activating protein 32	20 Carbamidomethylation on C, 22 Oxidation on M	1374 Oxidation on M	1353	1385	0	0	0	0	0	0	0	0	0	2158.87	0	0	0	0	0	0	5491.78	6045.63	5785.55	5734.15	5948.52	6024.86	5986.28	5733.73	5528.88	5575.41	5465	5497.71	5454.22	5532.43	5282.17	5872.5
120	EMERPWVR	Y	A7KAX9	ARHGAP32	Rho GTPase-activating protein 32	2 Oxidation on M	1948 Oxidation on M	1947	1954	0	122.514	0	0	140.022	0	0	341.598	0	0	0	0	0	0	0	252.872	5491.78	6045.63	5785.55	5734.15	5948.52	6024.86	5986.28	5733.73	5528.88	5575.41	5465	5497.71	5454.22	5532.43	5282.17	5872.5
121	YSLSMGSEVK	Y	A7XYQ1	SOBP	Sine oculis-binding protein homolog	5 Oxidation on M	166 Oxidation on M	162	171	4410.71	3918.43	3512.17	2775.29	3664.12	3546.72	3135.12	3902.79	2244.29	2934.52	3447.49	1806.05	2926.26	4288.55	3705.5	3942.43	2829.51	3281.32	3113	3096.39	3056.51	2929.24	3107.95	3396.91	3040.71	2352.64	3249.06	3433.59	3009.17	3248.27	3203.02	2848.44
122	GPPHHASNPNSPLSNPMLPGIGPPPGGPR	Y	A7XYQ1	SOBP	Sine oculis-binding protein homolog	17 Oxidation on M	430 Oxidation on M	414	442	3824.28	2626.56	0	0	3692.3	1173.6	4111.2	3477.36	3775.49	237.467	3679.59	3007.11	3370.93	3666.54	3994.62	4055.9	2829.51	3281.32	3113	3096.39	3056.51	2929.24	3107.95	3396.91	3040.71	2352.64	3249.06	3433.59	3009.17	3248.27	3203.02	2848.44
123	NFAENTMNELLGWYGYDKVELK	Y	A7XYQ1	SOBP	Sine oculis-binding protein homolog	7 Oxidation on M	39 Oxidation on M	33	54	0	0	0	0	0	0	0	0	0	93.0848	0	0	0	0	1004.17	0	2829.51	3281.32	3113	3096.39	3056.51	2929.24	3107.95	3396.91	3040.71	2352.64	3249.06	3433.59	3009.17	3248.27	3203.02	2848.44
124	MVCSPVTVR	N	A8CG34	POM121C	Nuclear envelope pore membrane protein POM 121C	1 Oxidation on M, 3 Carbamidomethylation on C	243 Oxidation on M	243	251	509.349	672.347	293.958	0	474.866	359.612	592.594	0	532.796	1031.26	819.92	0	0	455.577	1194.23	0	53763.6	53495	53300.9	54977.4	53564.1	51001.6	51265.8	52956.8	55528.8	55490.4	56533.6	56650.8	55537.2	55064	56904.3	56199.8
125	TLSLTSLGLSMPADPCEGGAR	Y	A8K0R7	ZNF839	Zinc finger protein 839	11 Oxidation on M, 16 Carbamidomethylation on C	258 Oxidation on M	248	268	0	0	0	91.6527	0	0	0	0	0	0	0	0	0	0	0	0	1914.71	2329.67	2234.08	2236.23	2032.44	2148.93	2286.71	2438.12	2238.68	2152.55	2368.38	2279.07	2116.4	2345.09	2096.14	2278.82
126	SMVYLTIK	Y	A8K855	EFCAB7	EF-hand calcium-binding domain-containing protein 7	2 Oxidation on M	301 Oxidation on M	300	307	2790.51	1729.86	1833.54	2607.05	2437.55	1482.08	0	1983.31	2337.69	0	1886.21	1896.18	2103.31	1099.3	1641.58	2175.68	9631.57	8663.71	9316.25	9595.16	9428.53	9400.34	9363.07	9027.3	10039.7	10223.2	9725.03	9663.38	9896.44	9952.02	9988.91	10335.3
127	SGMYGIRELDQK	Y	A8MTT3	CEBPZOS	Protein CEBPZOS	3 Oxidation on M	64 Oxidation on M	62	73	0	0	0	0	27.5841	0	24.3566	0	0	0	0	71.7724	0	55.0858	0	70.7446	14631.1	15837.8	17049.9	17664.4	13730.8	17486.9	16743.5	16355.2	16430.9	17296.8	17615.6	18904.8	16453	15840.1	16212.5	17682
128	GNSIIMLEALER	N	A8MWD9	SNRPGP15	Putative small nuclear ribonucleoprotein G-like protein 15	6 Oxidation on M	69 Oxidation on M	64	75	5961.98	5823.64	5975.25	6574.02	6425.25	6394.32	6853.7	6719.76	6410.83	4485.47	5445.44	6538.29	5340	5116.88	4944.51	5316.49	-	-	-	-	-	-	-	-	-	-	-	-	-	-	-	-
129	GNSIIMLEALERV	N	A8MWD9	SNRPGP15	Putative small nuclear ribonucleoprotein G-like protein 15	6 Oxidation on M	69 Oxidation on M	64	76	0	0	0	0	0	760.614	0	769.91	0	0	0	565.335	545.59	0	0	0	-	-	-	-	-	-	-	-	-	-	-	-	-	-	-	-
130	MDELFVLIR	Y	A9UHW6	MIF4GD	MIF4G domain-containing protein	1 Oxidation on M	170 Oxidation on M	170	178	223.396	0	288.103	111.903	0	231.901	0	0	260.975	198.164	256.07	257.657	245.88	158.137	369.441	180.7	12075.2	13161.7	13128.6	14086.3	11880.2	13437.4	13992	13346	12996.1	13188.9	12453.5	13199.1	12602.1	12331.1	11606.5	13002.4
131	YTGMLETVR	N	B2RTY4	MYO9A	Unconventional myosin-IXa	4 Oxidation on M	941 Oxidation on M	938	946	119.996	0	142.619	0	64.9434	0	0	0	0	180.913	0	0	207.147	0	151.041	0	20784.9	21057.8	20686.4	20651.4	20152.8	20463.2	20488.5	20283	19912.2	20480.1	20108.4	19995.9	19879.8	19508.1	20284.4	20513.7
132	MQPQESHVHYSR	Y	B2RUZ4	SMIM1	Small integral membrane protein 1	1 Oxidation on M	1 Oxidation on M	1	12	1088.54	138.843	1129.3	849.652	0	607.811	1212.38	713.011	1420.14	724.254	1177.41	0	1070.11	1835.02	1039.25	1147.23	1922.18	1565.89	1587.92	1684.93	1637.81	1336.51	1933.59	1656.99	2053.36	1590.82	1878.66	1566.32	1913.12	2193.08	2019.61	2232.78
133	DIELVMSQANVSR	Y	E9PAV3	NACA	Nascent polypeptide-associated complex subunit alpha, muscle-specific form	6 Oxidation on M	2048 Oxidation on M	2043	2055	28231.8	32493.8	26989.8	27254.3	27173.5	31210.1	27311.2	26975.4	27201	29104	27555.1	22876.4	29127.1	29484	29397.7	25646.1	901037	921300	877076	923387	904225	944562	889963	935249	1.00966e+06	1.0464e+06	1.01374e+06	1.06499e+06	1.0556e+06	1.03515e+06	1.02745e+06	1.03176e+06
134	NNSNDIVNAIMELTM	Y	E9PAV3	NACA	Nascent polypeptide-associated complex subunit alpha, muscle-specific form	11 Oxidation on M	2074 Oxidation on M	2064	2078	0	231.515	0	360.882	511.892	0	390.971	758.406	0	0	515.487	0	415.972	367.388	353.159	219.615	901037	921300	877076	923387	904225	944562	889963	935249	1.00966e+06	1.0464e+06	1.01374e+06	1.06499e+06	1.0556e+06	1.03515e+06	1.02745e+06	1.03176e+06
135	TAMEVEAPSKPAR	Y	E9PRG8	C11orf98	Uncharacterized protein C11orf98	3 Oxidation on M	86 Oxidation on M	84	96	914.945	959.703	910.628	1059.29	1064.63	1518.09	1180.2	893.929	754.055	1372.31	636.805	1073.68	953.049	1312.87	986.724	468.532	186180	188970	184698	191610	187759	193885	197816	187747	178962	193833	181800	187670	190804	188323	189303	183608
136	APQDVEMK	Y	E9PRG8	C11orf98	Uncharacterized protein C11orf98	7 Oxidation on M	116 Oxidation on M	110	117	1355.45	2168.77	1278.1	791.039	1028.73	1336.01	1363.89	556.975	1250.01	1498.95	555.564	414.832	1825.96	1474.82	1902.41	0	186180	188970	184698	191610	187759	193885	197816	187747	178962	193833	181800	187670	190804	188323	189303	183608
137	HFWMFHSQAVYDINR	N	H0Y354	FAM72C	Protein FAM72C	4 Oxidation on M	103 Oxidation on M	100	114	131.521	0	0	0	0	0	0	0	279.249	0	252.105	0	0	0	264.843	0	-	-	-	-	-	-	-	-	-	-	-	-	-	-	-	-
138	TEMLSESK	Y	L0R819	ASDURF	ASNSD1 upstream open reading frame protein	3 Oxidation on M	68 Oxidation on M	66	73	156.234	0	0	0	163.582	193.606	0	93.3687	95.2839	0	0	0	204.339	251.348	0	0	84885.4	88266.3	84878.4	91287.5	84119.2	86841.5	90503.5	84276.2	99624.2	94679.7	96616.7	99046.9	93108.1	96096.7	91032.5	97710.9
139	ESISDVGFGMLK	Y	O00116	AGPS	Alkyldihydroxyacetonephosphate synthase, peroxisomal	10 Oxidation on M	638 Oxidation on M	629	640	6087.49	5204.05	4952.52	2865.15	3014.77	5144.65	4789.91	4507.57	4318.46	4589.8	5206.14	4254.58	0	4265.04	5215.72	4562.24	124372	129037	128212	125751	125532	126401	129887	126781	129241	130311	128561	126665	134083	129920	129878	129483
140	YPLSGMGLPTFK	Y	O00116	AGPS	Alkyldihydroxyacetonephosphate synthase, peroxisomal	6 Oxidation on M	123 Oxidation on M	118	129	0	1725.3	2174.84	1750.43	2621.17	3067.53	1954.1	2189.13	2097.52	2509.65	1234.3	2243.6	1476.8	0	2764.26	1577.71	124372	129037	128212	125751	125532	126401	129887	126781	129241	130311	128561	126665	134083	129920	129878	129483
141	MSTGPDIHHFIMGSEGTLGVITEATIK	Y	O00116	AGPS	Alkyldihydroxyacetonephosphate synthase, peroxisomal	1 Oxidation on M	354 Oxidation on M	354	380	1698.13	4063.46	0	5231.08	3398.24	3519.38	0	5191.81	0	3813.02	3179.21	0	5283.89	1876.14	0	5382.13	124372	129037	128212	125751	125532	126401	129887	126781	129241	130311	128561	126665	134083	129920	129878	129483
142	MSTGPDIHHFIMGSEGTLGVITEATIK	Y	O00116	AGPS	Alkyldihydroxyacetonephosphate synthase, peroxisomal	12 Oxidation on M	365 Oxidation on M	354	380	0	0	0	1918.42	477.155	1780.14	989.064	1323.15	0	183.9	1493.74	1497.76	1888.71	217.058	1350.85	0	124372	129037	128212	125751	125532	126401	129887	126781	129241	130311	128561	126665	134083	129920	129878	129483
143	TIISLDTSQMNR	Y	O00116	AGPS	Alkyldihydroxyacetonephosphate synthase, peroxisomal	10 Oxidation on M	263 Oxidation on M	254	265	4904.73	6154.08	5032.27	4964.12	5399.42	5760.33	5931.56	5011.69	4764.67	5543.98	3967.58	4868.2	4895.98	5451.79	5519.67	4341.43	124372	129037	128212	125751	125532	126401	129887	126781	129241	130311	128561	126665	134083	129920	129878	129483
144	LMDNKQFQFGHALKPQVSSIFTSFLDGLK	Y	O00116	AGPS	Alkyldihydroxyacetonephosphate synthase, peroxisomal	2 Oxidation on M	421 Oxidation on M	420	448	0	0	0	49.3114	0	0	164.546	211.65	0	245.417	0	69.7374	150.368	255.236	0	0	124372	129037	128212	125751	125532	126401	129887	126781	129241	130311	128561	126665	134083	129920	129878	129483
145	FYQMTGEAWK	Y	O00124	UBXN8	UBX domain-containing protein 8	4 Oxidation on M	121 Oxidation on M	118	127	0	73.4955	0	0	0	0	0	0	76.8839	155.769	0	102.224	0	288.116	0	0	21010.1	21649.3	22224.5	20941	21127.2	19776.9	21983.2	21930.8	24402.4	23746.7	23302	22440.4	23646.7	24153	24415.7	25137.5
146	DVFLMLK	Y	O00139	KIF2A	Kinesin-like protein KIF2A	5 Oxidation on M	349 Oxidation on M	345	351	3264.26	3465.82	4332.99	4446.02	4632.41	5322.4	3003.22	3899.86	2395.82	4195.66	4648.12	3016.42	3335.82	2437.12	4547.51	3008.04	179986	184289	183369	180492	179887	183821	181809	178621	183696	184009	185749	186203	181048	183476	180577	178597
147	FDYAFDDSAPNEMVYR	Y	O00139	KIF2A	Kinesin-like protein KIF2A	13 Oxidation on M	288 Oxidation on M	276	291	2227.8	2216.72	1790.99	1842.39	2620.78	2804.72	1862.66	1681.83	2361.6	2135.34	2047.77	1816.05	2661.65	2501.37	2251.23	984.43	179986	184289	183369	180492	179887	183821	181809	178621	183696	184009	185749	186203	181048	183476	180577	178597
148	DVVMVHEPK	Y	O00139	KIF2A	Kinesin-like protein KIF2A	4 Oxidation on M	255 Oxidation on M	252	260	611.604	503.682	438.058	332.61	688.253	418.531	513.534	355.196	574.081	616.328	382.819	170.27	115.114	414.031	259.406	324.65	179986	184289	183369	180492	179887	183821	181809	178621	183696	184009	185749	186203	181048	183476	180577	178597
149	GMATCFAYGQTGSGK	N	O00139	KIF2A	Kinesin-like protein KIF2A	2 Oxidation on M, 5 Carbamidomethylation on C	306 Oxidation on M	305	319	0	659.737	738.046	755.78	443.599	498.454	398.749	232.28	753.385	528.666	0	249.531	546.693	354.022	338.644	525.769	179986	184289	183369	180492	179887	183821	181809	178621	183696	184009	185749	186203	181048	183476	180577	178597
150	THTMGGDFSGK	Y	O00139	KIF2A	Kinesin-like protein KIF2A	4 Oxidation on M	323 Oxidation on M	320	330	1471.02	1337.95	1044.95	756.201	1110.19	1066.99	893.296	1017.04	891.318	1118.13	929.093	1037.08	754.114	1053.06	784.006	849.393	179986	184289	183369	180492	179887	183821	181809	178621	183696	184009	185749	186203	181048	183476	180577	178597
151	TCMIATISPGMASCENTLNTLR	Y	O00139	KIF2A	Kinesin-like protein KIF2A	2 Carbamidomethylation on C, 11 Oxidation on M, 14 Carbamidomethylation on C	534 Oxidation on M	524	545	0	0	0	46.2035	0	0	0	0	0	0	0	505.63	0	0	0	0	179986	184289	183369	180492	179887	183821	181809	178621	183696	184009	185749	186203	181048	183476	180577	178597
152	MLEQLDMR	N	O00148	DDX39A	ATP-dependent RNA helicase DDX39A	1 Oxidation on M	200 Oxidation on M	200	207	51184	49568.8	45840	40686.3	45617.1	50240.8	44689.7	39841.3	41024.9	39235.8	43673.7	38764.5	43897	41449.8	42161.8	40373.2	1.66034e+06	1634565	1.64919e+06	1548646	1.57654e+06	1.65272e+06	1.61911e+06	1.60852e+06	1.49517e+06	1.4951e+06	1467772	1.44294e+06	1.45313e+06	1.50636e+06	1.51088e+06	1469699
153	MLEQLDMR	N	O00148	DDX39A	ATP-dependent RNA helicase DDX39A	7 Oxidation on M	206 Oxidation on M	200	207	33913.7	31806.5	37803.5	23793.5	25014.2	32940.7	26250.4	26157.1	26123.9	24332.3	25379.3	23844.1	25748.3	25785.6	25403.6	25738.2	1.66034e+06	1634565	1.64919e+06	1548646	1.57654e+06	1.65272e+06	1.61911e+06	1.60852e+06	1.49517e+06	1.4951e+06	1467772	1.44294e+06	1.45313e+06	1.50636e+06	1.51088e+06	1469699
154	VNIVFNYDMPEDSDTYLHR	Y	O00148	DDX39A	ATP-dependent RNA helicase DDX39A	9 Oxidation on M	363 Oxidation on M	355	373	11591.7	10820.9	10586.8	8547.84	10360.5	10587.3	9930.35	10496.6	9249.41	7914.69	9934.15	8223.04	7450.36	8442.94	10056.8	7676.96	1.66034e+06	1634565	1.64919e+06	1548646	1.57654e+06	1.65272e+06	1.61911e+06	1.60852e+06	1.49517e+06	1.4951e+06	1467772	1.44294e+06	1.45313e+06	1.50636e+06	1.51088e+06	1469699
155	AIVDCGFEHPSEVQHECIPQAILGMDVLCQAK	N	O00148	DDX39A	ATP-dependent RNA helicase DDX39A	5 Carbamidomethylation on C, 17 Carbamidomethylation on C, 25 Oxidation on M, 29 Carbamidomethylation on C	82 Oxidation on M	58	89	17079.9	15616.1	15853.7	13640.8	14090.8	18795.9	15255.1	16975.7	14815.6	14906.2	13695	11751.8	13010.3	13849.4	12017.6	10364.8	1.66034e+06	1634565	1.64919e+06	1548646	1.57654e+06	1.65272e+06	1.61911e+06	1.60852e+06	1.49517e+06	1.4951e+06	1467772	1.44294e+06	1.45313e+06	1.50636e+06	1.51088e+06	1469699
156	FMQDPMEVFVDDETK	Y	O00148	DDX39A	ATP-dependent RNA helicase DDX39A	2 Oxidation on M	242 Oxidation on M	241	255	29816.1	26447.6	23704.1	24648.3	22353.7	25801.7	26640.5	21876.8	23358.1	0	20658.2	760.1	20450.2	1030.05	21042.8	20388.1	1.66034e+06	1634565	1.64919e+06	1548646	1.57654e+06	1.65272e+06	1.61911e+06	1.60852e+06	1.49517e+06	1.4951e+06	1467772	1.44294e+06	1.45313e+06	1.50636e+06	1.51088e+06	1469699
157	FMQDPMEVFVDDETK	Y	O00148	DDX39A	ATP-dependent RNA helicase DDX39A	6 Oxidation on M	246 Oxidation on M	241	255	0	8014.26	0	7570.46	7167.91	8268.84	7631.72	0	0	0	0	5981.49	6518.75	5587.38	0	5742.41	1.66034e+06	1634565	1.64919e+06	1548646	1.57654e+06	1.65272e+06	1.61911e+06	1.60852e+06	1.49517e+06	1.4951e+06	1467772	1.44294e+06	1.45313e+06	1.50636e+06	1.51088e+06	1469699
158	CMALAQLLVEQNFPAIAIHR	Y	O00148	DDX39A	ATP-dependent RNA helicase DDX39A	1 Carbamidomethylation on C, 2 Oxidation on M	300 Oxidation on M	299	318	4847.31	5641.14	4107.98	5153.79	5012.54	4967.36	5081.9	5326.89	5646.95	4542.63	4879.14	4629.48	5614.02	4087.21	3232.26	4727.37	1.66034e+06	1634565	1.64919e+06	1548646	1.57654e+06	1.65272e+06	1.61911e+06	1.60852e+06	1.49517e+06	1.4951e+06	1467772	1.44294e+06	1.45313e+06	1.50636e+06	1.51088e+06	1469699
159	GMAQEER	Y	O00148	DDX39A	ATP-dependent RNA helicase DDX39A	2 Oxidation on M	320 Oxidation on M	319	325	427.48	279.914	586.035	416.584	427.278	591.238	767.607	624.794	226.707	477.835	427.162	340.816	349.013	402.808	398.121	345.978	1.66034e+06	1634565	1.64919e+06	1548646	1.57654e+06	1.65272e+06	1.61911e+06	1.60852e+06	1.49517e+06	1.4951e+06	1467772	1.44294e+06	1.45313e+06	1.50636e+06	1.51088e+06	1469699
160	FMQDPMEVFVDDETKLTLHGLQQYYVK	Y	O00148	DDX39A	ATP-dependent RNA helicase DDX39A	2 Oxidation on M	242 Oxidation on M	241	267	0	0	0	0	0	0	0	0	0	0	0	0	428.718	0	0	0	1.66034e+06	1634565	1.64919e+06	1548646	1.57654e+06	1.65272e+06	1.61911e+06	1.60852e+06	1.49517e+06	1.4951e+06	1467772	1.44294e+06	1.45313e+06	1.50636e+06	1.51088e+06	1469699
161	MNLASEPQEVLHIGSAHNR	Y	O00151	PDLIM1	PDZ and LIM domain protein 1	1 Oxidation on M	104 Oxidation on M	104	122	10068.8	8872.26	8851.76	7471.42	6921.15	8645.74	7927.04	5818.86	9590.66	9163.5	9495.19	8561.78	8933.26	6620.53	8812	7457.31	208237	211378	212316	212536	210267	211119	212270	216098	213562	217221	213127	207005	216983	214106	210485	210275
162	SAMPFTASPASSTTAR	Y	O00151	PDLIM1	PDZ and LIM domain protein 1	3 Oxidation on M	125 Oxidation on M	123	138	2664.34	2958.16	2970.69	2630.91	3215.13	3359.97	1986.65	3067.21	3350.33	3042.94	3239.81	2305.28	3162.72	2992.93	2693.59	2366.33	208237	211378	212316	212536	210267	211119	212270	216098	213562	217221	213127	207005	216983	214106	210485	210275
163	AALANLCIGDVITAIDGENTSNMTHLEAQNR	Y	O00151	PDLIM1	PDZ and LIM domain protein 1	7 Carbamidomethylation on C, 23 Oxidation on M	61 Oxidation on M	39	69	678.266	601.377	1318.19	682.356	697.873	557.02	753.63	827.937	827.943	175.089	605.406	652.346	510.739	354.951	842.723	613.579	208237	211378	212316	212536	210267	211119	212270	216098	213562	217221	213127	207005	216983	214106	210485	210275
164	LMDEVAGIVAAR	Y	O00154	ACOT7	Cytosolic acyl coenzyme A thioester hydrolase	2 Oxidation on M	254 Oxidation on M	253	264	6678.37	8233.34	7648.74	6599.6	6218.36	9615.12	8245.09	8250.8	8468.11	7072.17	7683.32	6818.21	7628.27	7002.25	8869.93	7777.55	148194	149402	144329	147243	149513	146411	144681	142873	145073	145652	142194	147414	145314	139508	144385	142352
165	MIEEAGAIISTR	Y	O00154	ACOT7	Cytosolic acyl coenzyme A thioester hydrolase	1 Oxidation on M	79 Oxidation on M	79	90	3045.91	3648.96	251.83	0	2880.93	885.884	2215.11	2941.28	2166.75	2339.4	2536.38	3265.26	1436.86	2323.56	3095.17	2437.12	148194	149402	144329	147243	149513	146411	144681	142873	145073	145652	142194	147414	145314	139508	144385	142352
166	IMRPDDANVAGNVHGGTILK	Y	O00154	ACOT7	Cytosolic acyl coenzyme A thioester hydrolase	2 Oxidation on M	60 Oxidation on M	59	78	2015.9	6586.94	6000.59	3367.25	6962.01	6177.78	3271.27	7025.64	5294.55	4362.19	4493.77	3715.07	5589.08	4904.07	4858.54	6623.11	148194	149402	144329	147243	149513	146411	144681	142873	145073	145652	142194	147414	145314	139508	144385	142352
167	ADLPPCGACITGRIMRPDDANVAGNVHGGTILK	Y	O00154	ACOT7	Cytosolic acyl coenzyme A thioester hydrolase	6 Carbamidomethylation on C, 9 Carbamidomethylation on C, 15 Oxidation on M	60 Oxidation on M	46	78	0	0	0	0	0	0	0	0	0	0	0	0	0	0	0	663.102	148194	149402	144329	147243	149513	146411	144681	142873	145073	145652	142194	147414	145314	139508	144385	142352
168	MSLLQLVEILQSK	Y	O00159	MYO1C	Unconventional myosin-Ic	1 Oxidation on M	606 Oxidation on M	606	618	1738.57	1548.94	1500.78	1662.6	1828.07	2295.01	1996.82	2046.05	1222.96	2111.24	1797.09	785.286	2231.89	1303.57	1836.47	1224.16	107035	105679	109527	106724	106419	106681	105823	106477	101313	101838	101941	99197.7	100138	98962.9	101427	97634.9
169	DQAVMISGESGAGK	Y	O00159	MYO1C	Unconventional myosin-Ic	5 Oxidation on M	137 Oxidation on M	133	146	0	438.325	789.055	569.495	619.405	516.911	840.975	677.81	804.004	461.649	763.364	0	637.908	594.812	468.308	292.297	107035	105679	109527	106724	106419	106681	105823	106477	101313	101838	101941	99197.7	100138	98962.9	101427	97634.9
170	NPIMSQCFDR	Y	O00159	MYO1C	Unconventional myosin-Ic	4 Oxidation on M, 7 Carbamidomethylation on C	582 Oxidation on M	579	588	0	433.763	689.795	517.124	844.252	1183.15	362.103	492.058	490.692	0	781.398	0	855.731	500.28	476.496	407.658	107035	105679	109527	106724	106419	106681	105823	106477	101313	101838	101941	99197.7	100138	98962.9	101427	97634.9
171	YMDVQFDFK	Y	O00159	MYO1C	Unconventional myosin-Ic	2 Oxidation on M	202 Oxidation on M	201	209	1453.45	1433.54	0	788.051	1024.54	1651.14	961.813	1502.25	1318.17	846.906	927.774	1086.27	1162.47	0	1066.2	1397.31	107035	105679	109527	106724	106419	106681	105823	106477	101313	101838	101941	99197.7	100138	98962.9	101427	97634.9
172	TITMLDEQK	Y	O00161	SNAP23	Synaptosomal-associated protein 23	4 Oxidation on M	44 Oxidation on M	41	49	2520.03	2267.86	2838.79	2308.06	2042.54	2061.33	2612.04	2472.34	0	2826.74	0	0	2196.08	2483.9	2445.41	2085.83	94057.6	93787.2	95980.5	91340.3	93291.1	90792.4	87163	94684.9	98036.7	95431.4	95392.6	90784.7	98400.9	95384.9	96596.4	95772.8
173	FDDVWPMDPHPR	Y	O00165	HAX1	HCLS1-associated protein X-1	7 Oxidation on M	175 Oxidation on M	169	180	2003.31	1683.51	1424.41	1798.31	781.113	2984.4	1685.8	1031.91	1895.94	2108.56	1562.36	1139.96	1624.52	1461.48	1706.84	753.86	75989.5	76347	76713.1	75698.3	76859.7	78678.8	77550.1	75983	66970	66901.3	64249.5	65940.6	63990.1	64591.9	66322.8	64329.7
174	EHSSLGHADLDALQQNPQPLIFHMEMLK	Y	O00170	AIP	AH receptor-interacting protein	26 Oxidation on M	154 Oxidation on M	129	156	0	0	0	3086.43	0	3327.5	0	8674.52	0	0	0	0	0	0	0	3541.84	216614	207223	209835	204595	207258	202957	200908	205969	192716	191189	189893	183175	182960	189856	186422	181431
175	EHSSLGHADLDALQQNPQPLIFHMEMLK	Y	O00170	AIP	AH receptor-interacting protein	24 Oxidation on M	152 Oxidation on M	129	156	0	0	0	0	0	0	0	0	0	0	1319.67	0	0	0	0	1835.86	216614	207223	209835	204595	207258	202957	200908	205969	192716	191189	189893	183175	182960	189856	186422	181431
176	LPVWETIVCTMR	Y	O00170	AIP	AH receptor-interacting protein	9 Carbamidomethylation on C, 11 Oxidation on M	80 Oxidation on M	70	81	3373.52	3858.44	3721.65	4307.36	3442.6	2678.57	3224.29	3188.19	3348.32	3212.9	3551.64	2111.76	2357	3189.35	3682.15	2712.82	216614	207223	209835	204595	207258	202957	200908	205969	192716	191189	189893	183175	182960	189856	186422	181431
177	GKPMELIIGK	Y	O00170	AIP	AH receptor-interacting protein	4 Oxidation on M	60 Oxidation on M	57	66	1762.37	0	1149.57	769.576	713.83	1200.21	861.179	1159.41	1617.78	723.479	685.783	1202.42	597.385	0	717.18	1052.67	216614	207223	209835	204595	207258	202957	200908	205969	192716	191189	189893	183175	182960	189856	186422	181431
178	HCCGVAQMR	Y	O00170	AIP	AH receptor-interacting protein	2 Carbamidomethylation on C, 3 Carbamidomethylation on C, 8 Oxidation on M	127 Oxidation on M	120	128	404.588	516.24	531.183	467.992	406.354	449.278	490.699	633.839	492.77	385.608	433.135	443.937	476.216	426.207	278.951	236.875	216614	207223	209835	204595	207258	202957	200908	205969	192716	191189	189893	183175	182960	189856	186422	181431
179	MFLNLLSPR	Y	O00178	GTPBP1	GTP-binding protein 1	1 Oxidation on M	378 Oxidation on M	378	386	6806.98	4383.43	6100.65	4901.88	4297.13	3868.84	4542.13	5519.87	4630.86	5628.75	5652.95	4504.41	4172.9	4751.25	4310.19	3917.98	89239.2	89698.8	93984.9	89650	89807.1	88677.2	91201.9	92192.3	87287.7	87307.9	87431.1	88085	89641.6	87937.6	86299.9	88570.8
180	GMVMVSPR	Y	O00178	GTPBP1	GTP-binding protein 1	4 Oxidation on M	479 Oxidation on M	476	483	0	0	0	3013.28	1809.63	4005.34	0	3730.78	3076.19	2582.28	0	0	3851.3	0	0	2990.45	89239.2	89698.8	93984.9	89650	89807.1	88677.2	91201.9	92192.3	87287.7	87307.9	87431.1	88085	89641.6	87937.6	86299.9	88570.8
181	SMAEQIEADVILLR	Y	O00178	GTPBP1	GTP-binding protein 1	2 Oxidation on M	123 Oxidation on M	122	135	203.92	175.812	187.196	111.79	0	150.705	244.021	0	85.8203	239.619	174.677	183.605	142.574	307.793	129.173	89.7472	89239.2	89698.8	93984.9	89650	89807.1	88677.2	91201.9	92192.3	87287.7	87307.9	87431.1	88085	89641.6	87937.6	86299.9	88570.8
182	QTATILSMDK	Y	O00178	GTPBP1	GTP-binding protein 1	8 Oxidation on M	527 Oxidation on M	520	529	685.883	0	587.444	548.497	605.893	961.669	712.748	389.008	667.13	625.234	773.302	576.341	418.355	293.615	326.345	684.749	89239.2	89698.8	93984.9	89650	89807.1	88677.2	91201.9	92192.3	87287.7	87307.9	87431.1	88085	89641.6	87937.6	86299.9	88570.8
183	MCPIFQISNVTGENLDLLK	Y	O00178	GTPBP1	GTP-binding protein 1	1 Oxidation on M, 2 Carbamidomethylation on C	359 Oxidation on M	359	377	383.895	1263.74	803.036	0	108.891	134.057	0	0	298.427	0	0	0	36.4252	0	560.848	0	89239.2	89698.8	93984.9	89650	89807.1	88677.2	91201.9	92192.3	87287.7	87307.9	87431.1	88085	89641.6	87937.6	86299.9	88570.8
184	TSLSALTQLMK	Y	O00186	STXBP3	Syntaxin-binding protein 3	10 Oxidation on M	331 Oxidation on M	322	332	1008.74	848.804	1751.17	1094.43	990.451	1544.69	1157.04	604.083	1246.82	1591.92	1358.47	613.307	1613.34	832.468	1444.24	660.203	137022	133897	133632	136332	136293	134742	135955	136793	137606	139519	137367	133975	136677	137039	136436	139004
185	IMLLDEFTTK	Y	O00186	STXBP3	Syntaxin-binding protein 3	2 Oxidation on M	35 Oxidation on M	34	43	5897.95	6208.38	5549.8	4956.23	6184.95	6769.58	6029.37	6512.8	5370.43	6369.97	5445.28	4270.02	381.096	5659.2	5354.88	5650	137022	133897	133632	136332	136293	134742	135955	136793	137606	139519	137367	133975	136677	137039	136436	139004
186	IENESDMIR	Y	O00186	STXBP3	Syntaxin-binding protein 3	7 Oxidation on M	438 Oxidation on M	432	440	1227.41	822.511	1371.17	713.739	0	1732.99	1227.23	1276.39	1027.08	922.561	804.677	1091.17	1708.88	1520.82	785.424	1004.75	137022	133897	133632	136332	136293	134742	135955	136793	137606	139519	137367	133975	136677	137039	136436	139004
187	QVVHLNLAEDCMNK	Y	O00186	STXBP3	Syntaxin-binding protein 3	11 Carbamidomethylation on C, 12 Oxidation on M	355 Oxidation on M	344	357	475.435	328.279	0	396.01	379.731	456.462	327.981	487.901	460.44	299.531	153.768	379.23	449.859	700.686	569.534	293.391	137022	133897	133632	136332	136293	134742	135955	136793	137606	139519	137367	133975	136677	137039	136436	139004
188	DIMEDAIDNR	Y	O00186	STXBP3	Syntaxin-binding protein 3	3 Oxidation on M	482 Oxidation on M	480	489	0	4079.77	3044.03	3564.81	0	0	5208.43	2605.67	0	4716.92	416.992	0	0	778.259	770.972	0	137022	133897	133632	136332	136293	134742	135955	136793	137606	139519	137367	133975	136677	137039	136436	139004
189	MTDLLEEGITVVENIYK	Y	O00186	STXBP3	Syntaxin-binding protein 3	1 Oxidation on M	51 Oxidation on M	51	67	651.864	325.58	258.487	546.778	615.231	537.195	741.832	515.861	549.089	688.527	558.17	238.706	397.608	457.539	719.439	701.944	137022	133897	133632	136332	136293	134742	135955	136793	137606	139519	137367	133975	136677	137039	136436	139004
190	SFLPSGSEMR	Y	O00189	AP4M1	AP-4 complex subunit mu-1	9 Oxidation on M	226 Oxidation on M	218	227	396.011	806.869	211.626	722.307	134.266	432.94	0	473.035	633.148	495.876	605.371	376.815	0	342.115	558.808	188.339	10742	11501.5	11624.2	11583	11183.5	11264.9	11668.2	10791.3	11831.6	11197.5	11546.6	11464.8	11480.4	10872.2	11439.8	11114.2
191	LTGLPGDESPVVMHHHGRHFIHIR	Y	O00189	AP4M1	AP-4 complex subunit mu-1	13 Oxidation on M	49 Oxidation on M	37	60	0	0	0	0	0	0	0	0	0	0	0	0	0	0	756.068	0	10742	11501.5	11624.2	11583	11183.5	11264.9	11668.2	10791.3	11831.6	11197.5	11546.6	11464.8	11480.4	10872.2	11439.8	11114.2
192	INEELESQYQQSMDSK	Y	O00193	SMAP	Small acidic protein	13 Oxidation on M	88 Oxidation on M	76	91	15638.6	18070.8	15182	15362.7	17124.9	16248.1	15763	15522.3	13457.7	14365.3	13672.4	10980.1	13588.6	14953.1	16255.5	12620.3	152983	148382	148853	151368	157791	150891	149792	157150	162368	146569	145170	142561	150212	141599	147212	149612
193	EMLIEVIEK	Y	O00203	AP3B1	AP-3 complex subunit beta-1	2 Oxidation on M	187 Oxidation on M	186	194	2267.59	1555.29	1774.34	2395.29	2041.18	1893.56	1286.15	1844.72	1583.67	1755.1	2044.78	1325.07	2171.91	1859.11	1775.59	1957.07	150376	149843	152554	151326	149147	153792	150218	150403	150297	150564	151020	151124	150909	151511	152916	152975
194	LLQMQPAQHGEIIK	N	O00203	AP3B1	AP-3 complex subunit beta-1	4 Oxidation on M	471 Oxidation on M	468	481	2346.77	3509.05	2096.91	3698.5	2754.1	3765.74	2490.62	2421.14	2859.12	3317.87	3311	2051.76	2625.96	2711.51	1864.62	2555.37	150376	149843	152554	151326	149147	153792	150218	150403	150297	150564	151020	151124	150909	151511	152916	152975
195	KLPIGMK	Y	O00203	AP3B1	AP-3 complex subunit beta-1	6 Oxidation on M	928 Oxidation on M	923	929	3144.19	6780.12	7851.33	6104.6	6952.51	6734.12	3789.56	5012.19	5534.07	2109.73	6948.17	4852.38	6709.33	5443.76	0	0	150376	149843	152554	151326	149147	153792	150218	150403	150297	150564	151020	151124	150909	151511	152916	152975
196	GMFEPYLK	N	O00203	AP3B1	AP-3 complex subunit beta-1	2 Oxidation on M	367 Oxidation on M	366	373	1110.78	1415.77	1847.64	1666.44	1668.03	2090.63	2085.21	1580.65	1593.65	2015.45	1845.64	1615.14	1728.93	1787.99	1919.87	829.297	150376	149843	152554	151326	149147	153792	150218	150403	150297	150564	151020	151124	150909	151511	152916	152975
197	STDPTMIK	Y	O00203	AP3B1	AP-3 complex subunit beta-1	6 Oxidation on M	384 Oxidation on M	379	386	1877.7	1759.96	2368.9	1737.72	1469.88	2122.43	1715.09	1722.64	1496.37	1713.68	2149.9	1107.74	1391.23	1796.26	2180.66	0	150376	149843	152554	151326	149147	153792	150218	150403	150297	150564	151020	151124	150909	151511	152916	152975
198	TVHSGSLMLVTVELK	Y	O00203	AP3B1	AP-3 complex subunit beta-1	8 Oxidation on M	1056 Oxidation on M	1049	1063	3103.34	3040.38	3585.54	2349.19	2999.24	1624.6	3059.95	2402.68	3340.2	2798.45	3509.48	2881.17	2809.75	2892.28	2802.63	1296.36	150376	149843	152554	151326	149147	153792	150218	150403	150297	150564	151020	151124	150909	151511	152916	152975
199	VPIIVPIMMLAIK	N	O00203	AP3B1	AP-3 complex subunit beta-1	8 Oxidation on M	151 Oxidation on M	144	156	0	0	0	8148.19	0	0	0	0	0	0	0	0	0	0	0	0	150376	149843	152554	151326	149147	153792	150218	150403	150297	150564	151020	151124	150909	151511	152916	152975
200	VPIIVPIMMLAIK	N	O00203	AP3B1	AP-3 complex subunit beta-1	9 Oxidation on M	152 Oxidation on M	144	156	7194.6	0	6815.51	8147.36	6454.57	0	6933.92	0	6915.32	0	7875.03	0	0	6813.17	7234.64	7373.6	150376	149843	152554	151326	149147	153792	150218	150403	150297	150564	151020	151124	150909	151511	152916	152975
201	MVSIQITLNNTTDR	Y	O00203	AP3B1	AP-3 complex subunit beta-1	1 Oxidation on M	899 Oxidation on M	899	912	0	0	0	0	1113.56	0	227.971	0	0	0	1004.64	590.555	1015.78	0	0	859.653	150376	149843	152554	151326	149147	153792	150218	150403	150297	150564	151020	151124	150909	151511	152916	152975
202	EVQYIVLQNIATMSIQR	Y	O00203	AP3B1	AP-3 complex subunit beta-1	13 Oxidation on M	360 Oxidation on M	348	364	0	1477.91	1916.37	2763.61	0	0	1984.61	1360.63	3227.56	2797.89	1965.69	2230.48	1548.12	0	0	0	150376	149843	152554	151326	149147	153792	150218	150403	150297	150564	151020	151124	150909	151511	152916	152975
203	NVTLTLAEEASQEPEMAPLGPK	Y	O00213	APBB1	Amyloid beta precursor protein binding family B member 1	16 Oxidation on M	105 Oxidation on M	90	111	249.472	290.678	0	294.441	303.312	347.308	503.92	0	137.982	0	232.463	190.493	204.087	0	0	276.298	34896	33820.6	34636.2	33291.5	34947.2	35438.4	34454.1	34619.9	39535.8	40349.1	40536.6	42077.9	40256.1	39899.4	39968.9	39979.8
204	YVNMQDPEMDMK	Y	O00217	NDUFS8	NADH dehydrogenase [ubiquinone] iron-sulfur protein 8, mitochondrial	9 Oxidation on M	46 Oxidation on M	38	49	3881.56	4293.43	3676.84	0	2973.05	0	4376.57	2996.23	3816.31	3576.67	4507.76	3668.87	2949.31	3472.71	0	3825.63	216483	233694	236609	234797	217272	236103	233905	236094	214067	219692	219815	221112	214202	220760	212794	215488
205	YVNMQDPEMDMK	Y	O00217	NDUFS8	NADH dehydrogenase [ubiquinone] iron-sulfur protein 8, mitochondrial	11 Oxidation on M	48 Oxidation on M	38	49	3137.07	0	0	3445.6	3235.67	4154.09	0	0	3416.51	0	0	0	3600.71	3328.57	2834.7	0	216483	233694	236609	234797	217272	236103	233905	236094	214067	219692	219815	221112	214202	220760	212794	215488
206	YVNMQDPEMDMK	Y	O00217	NDUFS8	NADH dehydrogenase [ubiquinone] iron-sulfur protein 8, mitochondrial	4 Oxidation on M	41 Oxidation on M	38	49	1720.92	1995.7	2218.39	1841.29	1976.2	2468.09	1835.34	1819.48	1611.08	2088.28	1663.9	1484.16	1920.56	1709.01	1540.73	1831.37	216483	233694	236609	234797	217272	236103	233905	236094	214067	219692	219815	221112	214202	220760	212794	215488
207	GLGMTLSYLFR	Y	O00217	NDUFS8	NADH dehydrogenase [ubiquinone] iron-sulfur protein 8, mitochondrial	4 Oxidation on M	70 Oxidation on M	67	77	5138.25	6367.05	5819.54	4812.75	4129.62	4279.33	4697.86	4421.5	4827.27	4773.93	5650.85	5239.93	5249.59	4237.58	4089.67	2336.58	216483	233694	236609	234797	217272	236103	233905	236094	214067	219692	219815	221112	214202	220760	212794	215488
208	YDIDMTK	Y	O00217	NDUFS8	NADH dehydrogenase [ubiquinone] iron-sulfur protein 8, mitochondrial	5 Oxidation on M	147 Oxidation on M	143	149	2688.74	2656	2006.31	2180.11	2433.3	2267.79	2641.54	2684.25	2701.75	1709.2	2227.13	1675.4	1557.83	2393.97	1820.89	1933.31	216483	233694	236609	234797	217272	236103	233905	236094	214067	219692	219815	221112	214202	220760	212794	215488
209	TYEAALETIQNMSK	Y	O00231	PSMD11	26S proteasome non-ATPase regulatory subunit 11	12 Oxidation on M	407 Oxidation on M	396	409	4728.06	5963.55	4481.12	4587.28	5316.84	5322.5	4866.77	4403.27	2969.84	4893.54	3815.95	2862.08	4488.25	3938.26	4998.44	3342.03	365175	365852	364607	358906	373735	376755	368216	359000	373059	362831	373497	375181	369776	364584	363322	367709
210	LSQMILDK	Y	O00231	PSMD11	26S proteasome non-ATPase regulatory subunit 11	4 Oxidation on M	368 Oxidation on M	365	372	7403.98	7047.38	7122.67	7770.06	7421.6	7864.9	7889.02	7580.16	8624.13	5433.62	7712.13	4860.45	6814.52	5818.84	6467.2	7200.12	365175	365852	364607	358906	373735	376755	368216	359000	373059	362831	373497	375181	369776	364584	363322	367709
211	IMLNTPEDVQALVSGK	Y	O00231	PSMD11	26S proteasome non-ATPase regulatory subunit 11	2 Oxidation on M	260 Oxidation on M	259	274	25154.1	26833	24523.8	25687.7	22890.5	28573.6	27568.9	23381.1	24614.4	25375.3	27363.3	23447.2	24404.6	27352.6	24000.5	22947.6	365175	365852	364607	358906	373735	376755	368216	359000	373059	362831	373497	375181	369776	364584	363322	367709
212	LQATLDMQSGIIHAAEEK	Y	O00231	PSMD11	26S proteasome non-ATPase regulatory subunit 11	7 Oxidation on M	212 Oxidation on M	206	223	3996.55	3846.9	3389.78	4391.03	4296.27	4708.87	3840.26	3621.5	4066.91	4855.94	4444.43	2871.72	3392.94	3704.37	4160.29	3742.79	365175	365852	364607	358906	373735	376755	368216	359000	373059	362831	373497	375181	369776	364584	363322	367709
213	VEFILEQMR	Y	O00232	PSMD12	26S proteasome non-ATPase regulatory subunit 12	8 Oxidation on M	190 Oxidation on M	183	191	9796.42	13630.8	14697.9	12679.4	9907.9	13727.9	14201.9	13780.2	11755.4	11795.5	14185.6	9914.42	11598.3	12539.7	14391.5	10960.8	331118	336682	334366	319619	328452	337375	335154	330617	321999	324768	329662	329870	317111	331638	331231	326591
214	LFTTMELMR	Y	O00232	PSMD12	26S proteasome non-ATPase regulatory subunit 12	5 Oxidation on M	312 Oxidation on M	308	316	15877	13981.4	11720.8	0	0	9547	0	0	0	0	16576.6	0	0	0	8661	12954.4	331118	336682	334366	319619	328452	337375	335154	330617	321999	324768	329662	329870	317111	331638	331231	326591
215	LFTTMELMR	Y	O00232	PSMD12	26S proteasome non-ATPase regulatory subunit 12	8 Oxidation on M	315 Oxidation on M	308	316	9380.97	9848.11	7685.95	8512.83	8553.14	10351	9620.12	0	8573.04	7983.81	7445.87	9088.45	7056.84	9808.01	9374.54	8225.77	331118	336682	334366	319619	328452	337375	335154	330617	321999	324768	329662	329870	317111	331638	331231	326591
216	LNSLMSLVNK	Y	O00232	PSMD12	26S proteasome non-ATPase regulatory subunit 12	5 Oxidation on M	436 Oxidation on M	432	441	3950.99	5431.31	3746.49	4275.87	3929.8	3694.74	2874.91	3553.41	4516.04	3682.42	3699.92	3465.38	2958.36	3835.56	3445.03	1947.97	331118	336682	334366	319619	328452	337375	335154	330617	321999	324768	329662	329870	317111	331638	331231	326591
217	EWDLLNENIMLLSK	Y	O00232	PSMD12	26S proteasome non-ATPase regulatory subunit 12	10 Oxidation on M	88 Oxidation on M	79	92	14938.9	13013	14524.2	14319.3	13995.6	13553	17134.2	14458.4	17586.5	13698.2	14246.7	14097.9	13077	13575.9	12879.2	15718.3	331118	336682	334366	319619	328452	337375	335154	330617	321999	324768	329662	329870	317111	331638	331231	326591
218	EEMIHNLQ	Y	O00232	PSMD12	26S proteasome non-ATPase regulatory subunit 12	3 Oxidation on M	451 Oxidation on M	449	456	1487.29	2265.85	1262.54	979.062	1431.18	2134.91	2336.65	1465.89	1285.02	1764.64	1819.06	2238.17	1659.7	1819.6	1629.62	1479.13	331118	336682	334366	319619	328452	337375	335154	330617	321999	324768	329662	329870	317111	331638	331231	326591
219	TASDMVSTSR	Y	O00232	PSMD12	26S proteasome non-ATPase regulatory subunit 12	5 Oxidation on M	60 Oxidation on M	56	65	1559.46	1638.23	1548.79	1159.76	1424.65	2049.29	1409.82	1363.28	1197.39	1707.98	1545.17	1408.64	1451.13	1702.96	1713.97	881.729	331118	336682	334366	319619	328452	337375	335154	330617	321999	324768	329662	329870	317111	331638	331231	326591
220	MEVDYSATVDQR	Y	O00232	PSMD12	26S proteasome non-ATPase regulatory subunit 12	1 Oxidation on M	16 Oxidation on M	16	27	5850.4	4325.56	5404.49	3686.78	4589.24	4880.32	4427.96	4837.26	3925.1	4103.56	4106.42	3674.4	3372.95	4237.89	4414.24	3555.67	331118	336682	334366	319619	328452	337375	335154	330617	321999	324768	329662	329870	317111	331638	331231	326591
221	MVQQCCTYVEEITDLPIK	Y	O00232	PSMD12	26S proteasome non-ATPase regulatory subunit 12	1 Oxidation on M, 5 Carbamidomethylation on C, 6 Carbamidomethylation on C	104 Oxidation on M	104	121	681.559	555.489	672.661	398.742	423.545	636.364	350.475	546.231	222.652	306.589	81.5791	320.679	0	190.04	651.026	384.231	331118	336682	334366	319619	328452	337375	335154	330617	321999	324768	329662	329870	317111	331638	331231	326591
222	WSTLVEDYGMELR	Y	O00232	PSMD12	26S proteasome non-ATPase regulatory subunit 12	10 Oxidation on M	326 Oxidation on M	317	329	20253.3	19987.9	20418.1	18061.5	19380.8	20039.3	19664.1	19554.6	17347.8	14641.5	20880.9	17931.8	17729.5	18336.9	18359.5	17665	331118	336682	334366	319619	328452	337375	335154	330617	321999	324768	329662	329870	317111	331638	331231	326591
223	EAASILQELQVETYGSMEK	Y	O00232	PSMD12	26S proteasome non-ATPase regulatory subunit 12	17 Oxidation on M	177 Oxidation on M	161	179	169.097	0	163.63	520.83	0	236.463	555.823	633.12	552.649	0	235.624	81.8053	284.117	641.364	182.89	665.736	331118	336682	334366	319619	328452	337375	335154	330617	321999	324768	329662	329870	317111	331638	331231	326591
224	GIGMNEPLVDCEGYPR	Y	O00233	PSMD9	26S proteasome non-ATPase regulatory subunit 9	4 Oxidation on M, 11 Carbamidomethylation on C	52 Oxidation on M	49	64	7632.88	7549.1	6007.96	5918.76	6368.7	6561.9	4999.63	6219.83	7030.38	6452.27	6672.36	5713.97	6168.25	5796.33	6774.84	6346.28	196149	184333	185163	190992	191556	184770	184791	193705	191550	192157	188390	190269	191721	188699	191476	193006
225	VCIESEHSMDTLLATLK	Y	O00244	ATOX1	Copper transport protein ATOX1	2 Carbamidomethylation on C, 9 Oxidation on M	48 Oxidation on M	40	56	973.495	1250.76	1144	194.16	1840.51	1322.85	1738.87	1272.84	684.837	439.644	742.895	2563.06	0	632.652	592.01	1420.23	52317.4	61017.8	65913.4	63992.3	56030	62720	64983.3	66272	57829.9	59245.9	57154	62705.2	56326.8	60689.4	58562.2	62345.4
226	YPMALGNLADLEELEPTPGRPDPLTLYHK	Y	O00255	MEN1	Menin	3 Oxidation on M	278 Oxidation on M	276	304	1366.43	1527.33	1397.61	1661.58	1847.58	0	1705.65	0	1676.16	1597.01	641.476	1176.71	1813.5	1208.52	0	1272.91	44197.2	44496	43082.2	43564	44204.2	43138.1	44010.8	44232	44599.2	42137.4	41474.1	42177.1	44057.8	43555.1	43434.4	43550.9
227	LQLTAQSQVQMK	Y	O00255	MEN1	Menin	11 Oxidation on M	587 Oxidation on M	577	588	235.825	386.734	253.06	400.474	197.791	275.121	244.618	368.541	0	336.012	366.31	129.964	0	0	296.955	0	44197.2	44496	43082.2	43564	44204.2	43138.1	44010.8	44232	44599.2	42137.4	41474.1	42177.1	44057.8	43555.1	43434.4	43550.9
228	ILMAINGK	Y	O00264	PGRMC1	Membrane-associated progesterone receptor component 1	3 Oxidation on M	91 Oxidation on M	89	96	19005.9	22739.2	16711.5	17198.5	19117	19715	19143	17149.4	16140.8	14807.1	17013.2	14840.3	15216.8	12906	14512.5	10938.6	622666	605306	613579	608457	620502	615521	601074	585253	535292	528551	519431	509188	514521	497731	528830	476999
229	DMLEFPAQELR	Y	O00267	SUPT5H	Transcription elongation factor SPT5	2 Oxidation on M	460 Oxidation on M	459	469	10925.7	11538.7	10562.3	9713.56	12135.1	11804.4	9033.32	10859.2	9326.78	10082.8	9727.12	8910.16	9231.82	9259.8	9627.02	9871.15	124019	126789	123588	124400	125811	125043	124324	123720	126069	122842	124994	124314	120823	121930	121437	123102
230	LGYWNQQMVPIK	Y	O00267	SUPT5H	Transcription elongation factor SPT5	8 Oxidation on M	254 Oxidation on M	247	258	3123.12	3499.06	2732.49	6175.73	3087.01	3593.53	3383.27	2549.84	2994.57	3244.26	3022.86	5350.57	3217.08	3150.73	3260.98	5838.95	124019	126789	123588	124400	125811	125043	124324	123720	126069	122842	124994	124314	120823	121930	121437	123102
231	SVTGGMCSVYLK	Y	O00267	SUPT5H	Transcription elongation factor SPT5	6 Oxidation on M, 7 Carbamidomethylation on C	1011 Oxidation on M	1006	1017	2110.96	3042.15	1238.79	1884.92	2313.56	2600.51	1833.17	1762.54	2138.92	1670.46	1653.12	2280.45	2227.1	2846.53	0	1210.62	124019	126789	123588	124400	125811	125043	124324	123720	126069	122842	124994	124314	120823	121930	121437	123102
232	EEELGEYYMK	Y	O00267	SUPT5H	Transcription elongation factor SPT5	9 Oxidation on M	142 Oxidation on M	134	143	4153.35	5675.26	4567.95	5587.02	4872.34	6419.49	5856.73	5417.53	5284.86	4389.85	4743.53	4739.37	5042.28	4925.31	4636.73	4954.36	124019	126789	123588	124400	125811	125043	124324	123720	126069	122842	124994	124314	120823	121930	121437	123102
233	TPMYGSQTPLQDGSR	Y	O00267	SUPT5H	Transcription elongation factor SPT5	3 Oxidation on M	786 Oxidation on M	784	798	2351.87	2634.15	2155.85	1724.19	2427.39	2050.07	1780.93	1896.52	2014.4	2076.72	2123.67	1956.03	2055.48	2039.01	2199.56	1564.91	124019	126789	123588	124400	125811	125043	124324	123720	126069	122842	124994	124314	120823	121930	121437	123102
234	DVTNFTVGGFAPMSPR	Y	O00267	SUPT5H	Transcription elongation factor SPT5	13 Oxidation on M	665 Oxidation on M	653	668	2341.54	3530.27	3130.17	2605.83	3869.9	3765.69	3451.17	3462.45	2937.16	3207.61	3302.91	3054.65	3400.38	3061.06	2910.23	3355.83	124019	126789	123588	124400	125811	125043	124324	123720	126069	122842	124994	124314	120823	121930	121437	123102
235	VEENFVILFSDLTMHELK	Y	O00267	SUPT5H	Transcription elongation factor SPT5	14 Oxidation on M	508 Oxidation on M	495	512	3477.68	4063.72	3312.89	3045.31	3653.88	3059.38	3417.42	3273.09	3398.17	2995.39	3259.08	2931.46	2962.59	2891.19	3309.08	3062.24	124019	126789	123588	124400	125811	125043	124324	123720	126069	122842	124994	124314	120823	121930	121437	123102
236	LVENGGMFVCK	Y	O00267	SUPT5H	Transcription elongation factor SPT5	7 Oxidation on M, 10 Carbamidomethylation on C	635 Oxidation on M	629	639	1121.35	1141.59	977.991	1046.52	657.027	361.573	805.685	382.192	952.49	748.654	794.052	897.109	875.508	528.406	1323.63	1029.24	124019	126789	123588	124400	125811	125043	124324	123720	126069	122842	124994	124314	120823	121930	121437	123102
237	SFAMSAVITEGVKPTLSELEK	Y	O00267	SUPT5H	Transcription elongation factor SPT5	4 Oxidation on M	378 Oxidation on M	375	395	1851.64	3269.79	2295.31	2829.31	3461.22	3435.05	2691.84	3134.48	3052.89	3494.04	2491.73	1831.23	2909.76	3044.24	3685.7	3969.06	124019	126789	123588	124400	125811	125043	124324	123720	126069	122842	124994	124314	120823	121930	121437	123102
238	TPMYGSQTPMYGSGSR	Y	O00267	SUPT5H	Transcription elongation factor SPT5	3 Oxidation on M	770 Oxidation on M	768	783	1539.58	1525.37	1043.92	956.856	0	767.071	1294.96	850.849	1110.44	922.764	1606.42	1234.59	1069.77	1114.88	1047.83	1210.88	124019	126789	123588	124400	125811	125043	124324	123720	126069	122842	124994	124314	120823	121930	121437	123102
239	TPMYGSQTPMYGSGSR	Y	O00267	SUPT5H	Transcription elongation factor SPT5	10 Oxidation on M	777 Oxidation on M	768	783	0	0	0	0	0	389.383	0	555.254	0	319.995	0	665.633	329.955	332.31	0	0	124019	126789	123588	124400	125811	125043	124324	123720	126069	122842	124994	124314	120823	121930	121437	123102
240	ATAISLMR	Y	O00267	SUPT5H	Transcription elongation factor SPT5	7 Oxidation on M	197 Oxidation on M	191	198	0	2788.99	1381.74	1779.9	4898.97	3480.37	3409.07	0	3048.58	2716.54	0	1868.12	3149.54	2356.88	2076.62	0	124019	126789	123588	124400	125811	125043	124324	123720	126069	122842	124994	124314	120823	121930	121437	123102
241	ETFQVLNMYGK	Y	O00267	SUPT5H	Transcription elongation factor SPT5	8 Oxidation on M	563 Oxidation on M	556	566	0	1424.73	2014.42	1533.33	0	0	1014.53	0	1132.94	656.645	1462.01	0	1192.22	1773.89	0	1794.25	124019	126789	123588	124400	125811	125043	124324	123720	126069	122842	124994	124314	120823	121930	121437	123102
242	RPGGMTSTYGR	Y	O00267	SUPT5H	Transcription elongation factor SPT5	5 Oxidation on M	761 Oxidation on M	757	767	536.906	0	0	81.9372	1589.41	843.627	600.82	658.486	0	904.38	0	1394.27	0	127.237	799.712	469.532	124019	126789	123588	124400	125811	125043	124324	123720	126069	122842	124994	124314	120823	121930	121437	123102
243	EMQQQELAQMR	Y	O00268	TAF4	Transcription initiation factor TFIID subunit 4	2 Oxidation on M	991 Oxidation on M	990	1000	0	260.134	121.444	367.672	236.788	409.217	469.603	0	606.846	370.858	0	0	0	670.684	458.878	0	14907.4	15091.3	15625.7	15844.7	15348.2	14140.6	14934.2	15612.2	14436.4	14647	14703	14238.7	14094.3	14677.7	14246.6	14111.7
244	MEVTGDAGVPESGEIR	Y	O00273	DFFA	DNA fragmentation factor subunit alpha	1 Acetylation (Protein N-term), 1 Oxidation on M	1 Oxidation on M	1	16	6395.04	5698.83	5195.47	4700.53	5809.2	6379.33	5052.69	5295.76	5559.64	5230.21	4119.84	4292.97	5195.5	4376.46	4801.51	4484.28	124100	129440	127925	125876	124530	125118	128994	125537	114333	116014	119056	112295	118558	113400	114720	113716
245	EMAATSAAIETATAR	Y	O00291	HIP1	Huntingtin-interacting protein 1	2 Oxidation on M	787 Oxidation on M	786	800	645.23	662.048	494.969	266.928	823.275	281.365	483.908	747.288	0	709.704	981.568	820.386	347.875	481.296	675.458	516.971	28413.9	29006.5	29126.6	29457	28597.3	28310.5	28295.9	29081	33122.2	31252	30648	30448.6	31675.4	32337.6	31377.3	31963
246	LASTEESMCQLAK	Y	O00291	HIP1	Huntingtin-interacting protein 1	8 Oxidation on M, 9 Carbamidomethylation on C	612 Oxidation on M	605	617	111.97	173.381	109.43	0	0	0	0	0	0	0	0	0	0	0	28.5583	158.002	28413.9	29006.5	29126.6	29457	28597.3	28310.5	28295.9	29081	33122.2	31252	30648	30448.6	31675.4	32337.6	31377.3	31963
247	LFMVLWLK	Y	O00299	CLIC1	Chloride intracellular channel protein 1	3 Oxidation on M	32 Oxidation on M	30	37	27577.1	28063.9	25526.6	25706.8	23951.1	25737.8	25897.8	25174	25796.3	25682.2	26303.9	25369.7	27287	24402.8	25469.9	20416.1	697611	703450	672510	693638	679212	679613	678524	696002	689110	696881	674153	693474	673265	681041	668550	683980
248	IGVDLIMK	Y	O00303	EIF3F	Eukaryotic translation initiation factor 3 subunit F	7 Oxidation on M	253 Oxidation on M	247	254	7293.78	8463.13	8008.73	6938.75	7805.91	7743.59	7106.37	7554.75	7952.49	7449.12	6190.63	6922.81	5595.21	6325.8	7420.85	7244.65	102741	112488	120548	124321	102351	117181	118774	121674	105533	108528	106194	117168	103351	107297	106564	121746
249	TMGVMFTPLTVK	Y	O00303	EIF3F	Eukaryotic translation initiation factor 3 subunit F	5 Oxidation on M	231 Oxidation on M	227	238	0	0	4219.03	0	2995.32	0	3692.08	0	3316.81	0	3818.08	0	2951.54	0	3407.59	0	102741	112488	120548	124321	102351	117181	118774	121674	105533	108528	106194	117168	103351	107297	106564	121746
250	FLMSLVNQVPK	Y	O00303	EIF3F	Eukaryotic translation initiation factor 3 subunit F	3 Oxidation on M	309 Oxidation on M	307	317	1039.65	689.515	421.818	1133.32	875.19	772.93	893.454	1078.88	947.871	0	625.785	1011.53	563.449	1303.52	891.935	775.059	102741	112488	120548	124321	102351	117181	118774	121674	105533	108528	106194	117168	103351	107297	106564	121746
251	AYVSTLMGVPGR	Y	O00303	EIF3F	Eukaryotic translation initiation factor 3 subunit F	7 Oxidation on M	221 Oxidation on M	215	226	5262.83	6093.36	5629.17	4546.99	4279.39	5909.3	5977.98	4458.55	4844.01	2672.62	2719.75	4836.31	3775.24	5601.08	5291.09	5412.46	102741	112488	120548	124321	102351	117181	118774	121674	105533	108528	106194	117168	103351	107297	106564	121746
252	NMYELHK	Y	O00303	EIF3F	Eukaryotic translation initiation factor 3 subunit F	2 Oxidation on M	156 Oxidation on M	155	161	595.96	0	575.147	554.747	0	1246.55	1115.17	782.468	356.372	1148.47	709.198	803.136	0	976.315	860.48	549.457	102741	112488	120548	124321	102351	117181	118774	121674	105533	108528	106194	117168	103351	107297	106564	121746
253	EEYIMLLTDWR	Y	O00308	WWP2	NEDD4-like E3 ubiquitin-protein ligase WWP2	5 Oxidation on M	706 Oxidation on M	702	712	0	0	0	0	0	0	5672.76	0	0	0	6653	6802.47	0	0	0	5783.9	9626.18	9268.58	9212.37	9390.49	9724.1	9619.68	9516.78	9762.53	9404.94	9383.97	9517.23	9923.62	9946.34	9746.36	9318.8	9512.39
254	ENNLEECGLELYFIQDMEILGK	Y	O00308	WWP2	NEDD4-like E3 ubiquitin-protein ligase WWP2	7 Carbamidomethylation on C, 17 Oxidation on M	676 Oxidation on M	660	681	250.647	0	0	0	696.429	810.173	0	0	0	0	0	825.751	491.591	0	427.556	0	9626.18	9268.58	9212.37	9390.49	9724.1	9619.68	9516.78	9762.53	9404.94	9383.97	9517.23	9923.62	9946.34	9746.36	9318.8	9512.39
255	EYMLNLFK	Y	O00311	CDC7	Cell division cycle 7-related protein kinase	3 Oxidation on M	158 Oxidation on M	156	163	0	305.138	0	824.414	573.538	677.985	784.155	537.787	652.122	0	0	287.907	261.712	330.127	373.276	736.42	29483.7	28941.4	29421.7	28724.6	28228.8	29806.3	29079.2	29121.3	30526.1	29470.3	29181.9	29348.3	29745.1	29344.9	29078.3	29134.6
256	GSTHHMK	Y	O00329	PIK3CD	Phosphatidylinositol 4,5-bisphosphate 3-kinase catalytic subunit delta isoform	6 Oxidation on M	679 Oxidation on M	674	680	252.969	0	0	0	0	0	66.6615	0	0	0	0	0	0	0	0	0	621.808	680.769	690.31	721.811	719.452	559.354	729.132	639.72	419.771	529.814	545.883	486.681	704.427	611.887	521.994	695.65
257	ILMPSLSPTMEEGNIVK	Y	O00330	PDHX	Pyruvate dehydrogenase protein X component, mitochondrial	10 Oxidation on M	68 Oxidation on M	59	75	0	0	0	8420.23	9626.01	9988.64	0	9510.79	0	8695.57	0	0	9300.21	0	8955.2	0	94639.8	91547.6	91654.9	93076.4	92806.8	94224.4	90524.9	92862.2	81973.6	84429.2	83520.6	81885.9	84333.8	82978.5	82640.5	82273.3
258	ILMPSLSPTMEEGNIVK	Y	O00330	PDHX	Pyruvate dehydrogenase protein X component, mitochondrial	3 Oxidation on M	61 Oxidation on M	59	75	2526.59	2370.79	2611.4	2561.92	2155.6	0	2755.51	2340	1876.75	0	0	1788.82	2623.66	0	0	0	94639.8	91547.6	91654.9	93076.4	92806.8	94224.4	90524.9	92862.2	81973.6	84429.2	83520.6	81885.9	84333.8	82978.5	82640.5	82273.3
259	QLITVTMSSDSR	Y	O00330	PDHX	Pyruvate dehydrogenase protein X component, mitochondrial	7 Oxidation on M	471 Oxidation on M	465	476	0	541.906	216.104	347.211	297.751	372.438	227.531	325.254	184.831	204.8	191.212	110.967	0	265.613	306.962	110.941	94639.8	91547.6	91654.9	93076.4	92806.8	94224.4	90524.9	92862.2	81973.6	84429.2	83520.6	81885.9	84333.8	82978.5	82640.5	82273.3
260	VQTERPQPQTLQLDFLMK	Y	O00399	DCTN6	Dynactin subunit 6	17 Oxidation on M	168 Oxidation on M	152	169	1349.9	1769.1	977.487	1219.86	1681.16	1564.97	1298.77	1620.51	961.702	1380.28	1276.75	1646.76	1413.58	874.397	1737.62	1482.96	61921.4	63582.5	59746.8	61645.6	61556.9	65325.5	61267.2	60692.8	65686.1	65773.2	64617.1	67396.4	64524.5	65201.5	65274.4	65022.7
261	PMIIGTNNVFEVGCYSQAMK	Y	O00399	DCTN6	Dynactin subunit 6	2 Oxidation on M, 14 Carbamidomethylation on C	82 Oxidation on M	81	100	0	216.475	0	0	652.683	0	0	0	0	0	173.423	0	0	0	0	387.222	61921.4	63582.5	59746.8	61645.6	61556.9	65325.5	61267.2	60692.8	65686.1	65773.2	64617.1	67396.4	64524.5	65201.5	65274.4	65022.7
262	PMIIGTNNVFEVGCYSQAMK	Y	O00399	DCTN6	Dynactin subunit 6	14 Carbamidomethylation on C, 19 Oxidation on M	99 Oxidation on M	81	100	0	0	0	0	154.808	0	362.09	0	0	0	388.145	0	83.6104	351.384	349.913	0	61921.4	63582.5	59746.8	61645.6	61556.9	65325.5	61267.2	60692.8	65686.1	65773.2	64617.1	67396.4	64524.5	65201.5	65274.4	65022.7
263	MGPVMPPSK	Y	O00409	FOXN3	Forkhead box protein N3	1 Oxidation on M	1 Oxidation on M	1	9	0	0	0	0	0	0	0	0	0	0	263.914	0	0	0	0	0	2850.99	3020.68	3099.91	2632.35	2848.4	2823.02	2721.75	2664.65	2795.69	2681.56	2766.83	2779.26	2978.22	2914.68	2901.18	2888.73
264	LMVPLLK	N	O00410	IPO5	Importin-5	2 Oxidation on M	707 Oxidation on M	706	712	13169	15655.2	14350.3	14523.4	14028.2	14582.1	13451.1	9583.75	11902.3	12828.9	14629.5	14106.5	13918.6	13965.9	14120.9	12299.4	576926	582184	588615	585651	575677	598510	591647	590345	590050	584785	591550	591798	575727	583853	588803	582127
265	MLVQCMQDQEHPSIR	Y	O00410	IPO5	Importin-5	1 Oxidation on M, 5 Carbamidomethylation on C	176 Oxidation on M	176	190	8774.1	10485.6	8111.41	8246.39	8982.52	9132.5	8372.79	9541.11	5891.39	10244.2	10016.4	8923.52	8884.28	8860.4	7396	9667.3	576926	582184	588615	585651	575677	598510	591647	590345	590050	584785	591550	591798	575727	583853	588803	582127
266	MLVQCMQDQEHPSIR	Y	O00410	IPO5	Importin-5	5 Carbamidomethylation on C, 6 Oxidation on M	181 Oxidation on M	176	190	6691.39	448.869	0	712.086	5641.91	0	585.101	5905.77	4850.85	5350.6	5637.26	4473.31	5618.47	0	8899.42	4673.79	576926	582184	588615	585651	575677	598510	591647	590345	590050	584785	591550	591798	575727	583853	588803	582127
267	VAAAESMPLLLECAR	Y	O00410	IPO5	Importin-5	7 Oxidation on M, 13 Carbamidomethylation on C	727 Oxidation on M	721	735	13023.1	15945.7	15204.4	13555.9	13393.5	15653.3	14250.7	15315.2	13916.7	13886.7	13669.4	12889.1	14021.9	13555.3	15391	12394	576926	582184	588615	585651	575677	598510	591647	590345	590050	584785	591550	591798	575727	583853	588803	582127
268	VIAALLQTMEDQGNQR	Y	O00410	IPO5	Importin-5	9 Oxidation on M	450 Oxidation on M	442	457	5271.54	6168.33	6447.47	5602.83	6341.82	6052.58	5964.12	5702.47	5917.76	5883.58	5631.58	5869.18	5700.39	6564.27	5846.94	4931.91	576926	582184	588615	585651	575677	598510	591647	590345	590050	584785	591550	591798	575727	583853	588803	582127
269	EHIMQMLQNPDWK	Y	O00410	IPO5	Importin-5	6 Oxidation on M	366 Oxidation on M	361	373	3276.25	0	2323.54	0	0	0	0	0	0	0	7415.81	0	0	0	0	0	576926	582184	588615	585651	575677	598510	591647	590345	590050	584785	591550	591798	575727	583853	588803	582127
270	EHIMQMLQNPDWK	Y	O00410	IPO5	Importin-5	4 Oxidation on M	364 Oxidation on M	361	373	3282.26	2599.05	0	0	0	0	0	3273.98	0	3118.54	0	3297.86	1929.43	6324.86	6766.24	0	576926	582184	588615	585651	575677	598510	591647	590345	590050	584785	591550	591798	575727	583853	588803	582127
271	QMAAVLLR	Y	O00410	IPO5	Importin-5	2 Oxidation on M	61 Oxidation on M	60	67	8761.4	9874.62	8582.92	9930.02	12125.8	8917.15	10435.2	10258.9	9747.09	10893.8	10292.2	8044.43	8915.77	8778.71	8740.79	8462.56	576926	582184	588615	585651	575677	598510	591647	590345	590050	584785	591550	591798	575727	583853	588803	582127
272	FVPYYDLFMPSLK	Y	O00410	IPO5	Importin-5	9 Oxidation on M	535 Oxidation on M	527	539	30874.2	22996.7	21538.2	26700.7	27573.7	28824	28204.7	27529.4	22757.5	31006.2	20284	32642.5	19844.7	17859.3	27310.2	29227.3	576926	582184	588615	585651	575677	598510	591647	590345	590050	584785	591550	591798	575727	583853	588803	582127
273	FMQDASDVMQLLLK	Y	O00410	IPO5	Importin-5	2 Oxidation on M	574 Oxidation on M	573	586	29863.1	27391.7	27949.2	27576.8	26313.7	26406.9	24702.6	25107.6	24175.9	26471.2	26232	30936	25160	28447.1	26172.5	30256.7	576926	582184	588615	585651	575677	598510	591647	590345	590050	584785	591550	591798	575727	583853	588803	582127
274	FMQDASDVMQLLLK	Y	O00410	IPO5	Importin-5	9 Oxidation on M	581 Oxidation on M	573	586	1871.82	3417.29	2146.53	2235.64	2355.69	3171.2	2826.06	2786.28	2704.56	2137.66	2738.43	2471.07	2816.12	2941.41	2307.66	2806.95	576926	582184	588615	585651	575677	598510	591647	590345	590050	584785	591550	591798	575727	583853	588803	582127
275	LCGDTSLNNMQR	Y	O00410	IPO5	Importin-5	2 Carbamidomethylation on C, 10 Oxidation on M	274 Oxidation on M	265	276	5942.77	7403.43	6412.88	7055.06	7283.26	7666.48	7445.79	7646	6204.29	6820.03	7440.06	6274.13	5660.73	6990.83	7335.1	6867.86	576926	582184	588615	585651	575677	598510	591647	590345	590050	584785	591550	591798	575727	583853	588803	582127
276	LVLPMIK	Y	O00410	IPO5	Importin-5	5 Oxidation on M	358 Oxidation on M	354	360	18366.5	17950.5	16666.6	4687.06	15559.5	17623.4	7925.79	15623.5	16329.2	16338.3	17527.5	16209.8	16825.4	13469.5	16305.8	16642.7	576926	582184	588615	585651	575677	598510	591647	590345	590050	584785	591550	591798	575727	583853	588803	582127
277	AIGTEPDSDVLSEIMHSFAK	Y	O00410	IPO5	Importin-5	15 Oxidation on M	770 Oxidation on M	756	775	9821.48	9938.75	9764.95	10223.2	11521.7	10335	10063.7	9305.24	8515.69	9481.34	9465.3	9410.71	10593.3	7233.76	5942.06	9809.55	576926	582184	588615	585651	575677	598510	591647	590345	590050	584785	591550	591798	575727	583853	588803	582127
278	EFQQYLPVVMGPLMK	Y	O00410	IPO5	Importin-5	14 Oxidation on M	631 Oxidation on M	618	632	0	12278.3	1895.09	8759.55	0	0	13429.4	0	11648.8	2007.49	12590.2	14021.9	13365.5	9918.33	2029.37	11672.9	576926	582184	588615	585651	575677	598510	591647	590345	590050	584785	591550	591798	575727	583853	588803	582127
279	EFQQYLPVVMGPLMK	Y	O00410	IPO5	Importin-5	10 Oxidation on M	627 Oxidation on M	618	632	5085.47	0	0	1720.79	5216.33	1251.72	0	1867.5	0	4302.69	0	1077.8	0	1708.18	1769.63	0	576926	582184	588615	585651	575677	598510	591647	590345	590050	584785	591550	591798	575727	583853	588803	582127
280	STACQMLVCYAK	Y	O00410	IPO5	Importin-5	4 Carbamidomethylation on C, 6 Oxidation on M, 9 Carbamidomethylation on C	684 Oxidation on M	679	690	4896.62	6407.87	5760.26	4644.42	5981.28	6109.47	6154.52	4198.08	4995.74	4301.51	5462.51	4548.8	5674.71	5822.78	4621.37	4082.07	576926	582184	588615	585651	575677	598510	591647	590345	590050	584785	591550	591798	575727	583853	588803	582127
281	IFSIIAEGEMHEAIK	Y	O00410	IPO5	Importin-5	10 Oxidation on M	1047 Oxidation on M	1038	1052	5425.97	4659.26	4599.79	2774.03	3830.78	5329.84	4300.73	3327.28	3935.37	5017.61	4224.61	4005.35	4262.47	2231.04	4055.53	2533.36	576926	582184	588615	585651	575677	598510	591647	590345	590050	584785	591550	591798	575727	583853	588803	582127
282	CIEVMGDGCLNNEHFEELGGILK	Y	O00410	IPO5	Importin-5	1 Carbamidomethylation on C, 5 Oxidation on M, 9 Carbamidomethylation on C	780 Oxidation on M	776	798	5110.45	6727.21	5662.89	4735.39	5138.4	6239.22	6065.91	5781.75	5603.22	5820.1	5879.64	6007.35	5730.34	5741.8	5025.73	4830.27	576926	582184	588615	585651	575677	598510	591647	590345	590050	584785	591550	591798	575727	583853	588803	582127
283	PMLQYVCDNSPEVR	Y	O00410	IPO5	Importin-5	2 Oxidation on M, 7 Carbamidomethylation on C	910 Oxidation on M	909	922	362.26	432.21	240.896	717.09	294.12	718.976	515.878	416.828	371.311	488.004	0	692.802	259.8	440.823	447.36	637.723	576926	582184	588615	585651	575677	598510	591647	590345	590050	584785	591550	591798	575727	583853	588803	582127
284	MACGLGGK	Y	O00410	IPO5	Importin-5	1 Oxidation on M, 3 Carbamidomethylation on C	346 Oxidation on M	346	353	2174.85	2321.81	1360.93	1714.89	2060.81	2211.99	2435.58	2047.66	1673.23	931.74	1623.88	1504.41	1944.39	1276.76	2630.17	1610.07	576926	582184	588615	585651	575677	598510	591647	590345	590050	584785	591550	591798	575727	583853	588803	582127
285	HLHSIMVLK	Y	O00410	IPO5	Importin-5	6 Oxidation on M	493 Oxidation on M	488	496	1262.11	1571.68	1353.53	1400.33	1415.78	2213.72	2018.84	1499.64	1225.99	1173.45	1480.04	1211.42	812.593	1273.88	1815.38	689.724	576926	582184	588615	585651	575677	598510	591647	590345	590050	584785	591550	591798	575727	583853	588803	582127
286	YAACNAVGQMATDFAPGFQK	Y	O00410	IPO5	Importin-5	4 Carbamidomethylation on C, 10 Oxidation on M	426 Oxidation on M	417	436	47746.2	45031.5	46670.6	41083.5	46033.8	43680.9	42370.5	44149.8	44777.7	42333.9	43819.9	46379.5	41673.1	45472.5	45833	47422.4	576926	582184	588615	585651	575677	598510	591647	590345	590050	584785	591550	591798	575727	583853	588803	582127
287	SELLMIIQMETQSSMR	Y	O00410	IPO5	Importin-5	15 Oxidation on M	105 Oxidation on M	91	106	8629.6	753.745	7108.94	9532.41	7442.57	8084.02	9739.26	7492.28	7852.09	7777.06	5116.23	6539.25	9129.78	8460.12	8944.56	4905.12	576926	582184	588615	585651	575677	598510	591647	590345	590050	584785	591550	591798	575727	583853	588803	582127
288	SELLMIIQMETQSSMR	Y	O00410	IPO5	Importin-5	9 Oxidation on M	99 Oxidation on M	91	106	4503.38	3916.93	3827.01	4033.74	3912.14	2894.93	4949.56	3890.77	2580.52	2660.53	4439.97	0	3703.38	0	0	0	576926	582184	588615	585651	575677	598510	591647	590345	590050	584785	591550	591798	575727	583853	588803	582127
289	SELLMIIQMETQSSMR	Y	O00410	IPO5	Importin-5	5 Oxidation on M	95 Oxidation on M	91	106	3350.22	3672.33	2871.17	4386.54	417.751	0	2816.63	2925.1	4360.6	5612.31	3296.92	434.703	4286.61	3698.55	3634.07	5523.52	576926	582184	588615	585651	575677	598510	591647	590345	590050	584785	591550	591798	575727	583853	588803	582127
290	YAEYFLRPMLQYVCDNSPEVR	Y	O00410	IPO5	Importin-5	9 Oxidation on M, 14 Carbamidomethylation on C	910 Oxidation on M	902	922	1014.14	955.924	686.893	808.985	554.488	1261.23	609.544	1189.32	1092.13	601.762	642.516	809.892	661.004	0	647.122	688.385	576926	582184	588615	585651	575677	598510	591647	590345	590050	584785	591550	591798	575727	583853	588803	582127
291	GPEYLTQMWHFMCDALIK	Y	O00410	IPO5	Importin-5	12 Oxidation on M, 13 Carbamidomethylation on C	749 Oxidation on M	738	755	0	0	422.97	0	0	0	0	0	0	0	0	0	0	0	0	0	576926	582184	588615	585651	575677	598510	591647	590345	590050	584785	591550	591798	575727	583853	588803	582127
292	GPEYLTQMWHFMCDALIK	Y	O00410	IPO5	Importin-5	8 Oxidation on M, 13 Carbamidomethylation on C	745 Oxidation on M	738	755	0	0	430.546	0	0	618.895	0	0	0	0	0	0	0	0	0	0	576926	582184	588615	585651	575677	598510	591647	590345	590050	584785	591550	591798	575727	583853	588803	582127
293	VFWLPHNMDFR	Y	O00411	POLRMT	DNA-directed RNA polymerase, mitochondrial	8 Oxidation on M	800 Oxidation on M	793	803	943.409	1028.53	1469.32	1254.65	1341.09	1386.13	1406.89	1050.53	2748.15	1419.47	1934.14	1785.43	1959.46	1858.91	1146.29	1807.82	57085.1	55975.8	56239.5	55508.6	56606.1	54664.3	55739.9	55269.6	63799.8	63471.1	63766.8	64569.6	63849.8	63350.3	64479.3	64511.1
294	MLLQVLQALPAQGESFTTLAR	Y	O00411	POLRMT	DNA-directed RNA polymerase, mitochondrial	1 Oxidation on M	482 Oxidation on M	482	502	717.129	422.848	213.055	383.072	349.96	435.611	542.23	610.422	285.785	0	0	657.87	1107.41	868.673	762.648	0	57085.1	55975.8	56239.5	55508.6	56606.1	54664.3	55739.9	55269.6	63799.8	63471.1	63766.8	64569.6	63849.8	63350.3	64479.3	64511.1
295	LISHMGSVVEWVTPLGVPVIQPYR	Y	O00411	POLRMT	DNA-directed RNA polymerase, mitochondrial	5 Oxidation on M	1064 Oxidation on M	1060	1083	133.054	0	157.2	231.215	122.586	339.084	0	164.355	0	139.101	247.876	523.237	255.781	352.371	350.512	148.539	57085.1	55975.8	56239.5	55508.6	56606.1	54664.3	55739.9	55269.6	63799.8	63471.1	63766.8	64569.6	63849.8	63350.3	64479.3	64511.1
296	LLAEMLVQATQMPCSLDKPHR	Y	O00411	POLRMT	DNA-directed RNA polymerase, mitochondrial	12 Oxidation on M, 14 Carbamidomethylation on C	589 Oxidation on M	578	598	0	0	647.574	0	0	0	0	0	305.836	0	0	0	0	0	529.733	0	57085.1	55975.8	56239.5	55508.6	56606.1	54664.3	55739.9	55269.6	63799.8	63471.1	63766.8	64569.6	63849.8	63350.3	64479.3	64511.1
297	CLEQMSQEGLK	Y	O00411	POLRMT	DNA-directed RNA polymerase, mitochondrial	1 Carbamidomethylation on C, 5 Oxidation on M	323 Oxidation on M	319	329	0	17.9686	0	89.9104	40.3552	29.0903	113.136	0	25.6303	53.2208	39.8137	0	0	102.969	192.404	0	57085.1	55975.8	56239.5	55508.6	56606.1	54664.3	55739.9	55269.6	63799.8	63471.1	63766.8	64569.6	63849.8	63350.3	64479.3	64511.1
298	QTVMTVVYGVTR	Y	O00411	POLRMT	DNA-directed RNA polymerase, mitochondrial	4 Oxidation on M	995 Oxidation on M	992	1003	0	154.226	0	154.16	187.379	0	0	0	146.265	172.054	146.122	0	0	199.183	0	0	57085.1	55975.8	56239.5	55508.6	56606.1	54664.3	55739.9	55269.6	63799.8	63471.1	63766.8	64569.6	63849.8	63350.3	64479.3	64511.1
299	SLQEMFSGTR	Y	O00411	POLRMT	DNA-directed RNA polymerase, mitochondrial	5 Oxidation on M	1043 Oxidation on M	1039	1048	0	0	0	0	0	38.2549	0	0	399.779	291.28	0	0	0	0	0	0	57085.1	55975.8	56239.5	55508.6	56606.1	54664.3	55739.9	55269.6	63799.8	63471.1	63766.8	64569.6	63849.8	63350.3	64479.3	64511.1
300	EIGSTMSGR	Y	O00422	SAP18	Histone deacetylase complex subunit SAP18	6 Oxidation on M	110 Oxidation on M	105	113	3907.85	4322.48	4422.31	3438.58	3991.85	4132.16	4414.52	3430.12	3582.16	3098.46	3835.35	2858.46	3920.85	4047.81	3503.8	3304.1	267921	260117	258925	262069	260577	262072	248196	262426	250407	234142	244640	239900	253166	241723	245337	251438
301	KGTDDSMTLQSQK	Y	O00422	SAP18	Histone deacetylase complex subunit SAP18	7 Oxidation on M	120 Oxidation on M	114	126	845.109	799.407	393.096	562.537	488.333	352.504	416.064	701.046	373.638	631.4	612.863	266.41	686.722	470.001	89.8213	522.618	267921	260117	258925	262069	260577	262072	248196	262426	250407	234142	244640	239900	253166	241723	245337	251438
302	GTDDSMTLQSQK	Y	O00422	SAP18	Histone deacetylase complex subunit SAP18	6 Oxidation on M	120 Oxidation on M	115	126	1772.17	2094.76	1992.05	1073.05	1861.57	1341.85	1747.69	1464.65	1750.19	972.799	1140.1	1419.42	1010.71	1012.13	1217.88	1256.4	267921	260117	258925	262069	260577	262072	248196	262426	250407	234142	244640	239900	253166	241723	245337	251438
303	MVIITGPPEAQFK	N	O00425	IGF2BP3	Insulin-like growth factor 2 mRNA-binding protein 3	1 Oxidation on M	453 Oxidation on M	453	465	34823.8	34533.1	32437.9	19129.8	33531.5	23371.6	34487.7	28818.3	31188.4	28703.5	26190.6	25629.8	18712.3	29241.4	27809.3	28557.5	478052	483402	486340	490262	482641	484992	491023	482971	431669	426574	432953	425960	435126	431280	432505	422675
304	VAYIPDEMAAQQNPLQQPR	Y	O00425	IGF2BP3	Insulin-like growth factor 2 mRNA-binding protein 3	8 Oxidation on M	158 Oxidation on M	151	169	1628.52	1761.93	2032.54	1366.04	2196.19	2545.37	1954.36	1869.73	2301.22	1839.24	1603.32	1893.59	2099.97	2038.15	2230.37	1291.73	478052	483402	486340	490262	482641	484992	491023	482971	431669	426574	432953	425960	435126	431280	432505	422675
305	MEALIPVINK	Y	O00429	DNM1L	Dynamin-1-like protein	1 Acetylation (Protein N-term), 1 Oxidation on M	1 Oxidation on M	1	10	4571.48	4327.92	4590.67	5718.67	5313.69	4073.8	4540.95	5144.69	3805.41	3889.23	4690.5	4722.43	5583.23	3103.4	3901.45	3516.71	201748	208748	207021	208030	207287	209440	205072	209115	214599	217380	214881	217187	218170	217601	217329	219334
306	SSLLDDLLTESEDMAQR	Y	O00429	DNM1L	Dynamin-1-like protein	14 Oxidation on M	706 Oxidation on M	693	709	2555.75	2661.62	1334.05	1641.58	1741.64	1581.91	2079.17	1501.32	1712.05	2565.64	1982.18	1527.82	2765.79	2565.01	2326.56	1587.34	201748	208748	207021	208030	207287	209440	205072	209115	214599	217380	214881	217187	218170	217601	217329	219334
307	LPVTNEMVHNLVAIELAYINTK	Y	O00429	DNM1L	Dynamin-1-like protein	7 Oxidation on M	482 Oxidation on M	476	497	947.018	474.015	797.791	248.791	216.741	740.253	703.119	823.266	582.856	589.201	447.562	588.076	577.515	1011.04	161.961	790.968	201748	208748	207021	208030	207287	209440	205072	209115	214599	217380	214881	217187	218170	217601	217329	219334
308	IFSPNVVNLTLVDLPGMTK	Y	O00429	DNM1L	Dynamin-1-like protein	17 Oxidation on M	150 Oxidation on M	134	152	754.275	1185.43	0	938.412	907.422	1027.29	0	967.101	987.502	839.029	1080.73	512.347	950.334	830.343	406.833	828.719	201748	208748	207021	208030	207287	209440	205072	209115	214599	217380	214881	217187	218170	217601	217329	219334
309	LLMHHIR	Y	O00429	DNM1L	Dynamin-1-like protein	3 Oxidation on M	294 Oxidation on M	292	298	0	0	471.546	0	539.655	0	519.925	0	591.513	192.065	397.474	0	297.786	0	609.196	253.78	201748	208748	207021	208030	207287	209440	205072	209115	214599	217380	214881	217187	218170	217601	217329	219334
310	EAADMLK	Y	O00429	DNM1L	Dynamin-1-like protein	5 Oxidation on M	716 Oxidation on M	712	718	476.546	670.483	475.311	0	627.819	0	912.987	0	0	0	0	512.234	0	701.832	240.046	0	201748	208748	207021	208030	207287	209440	205072	209115	214599	217380	214881	217187	218170	217601	217329	219334
311	LDLMDAGTDAMDVLMGR	Y	O00429	DNM1L	Dynamin-1-like protein	15 Oxidation on M	231 Oxidation on M	217	233	1323.02	2125.67	1345.77	1675.43	1993.43	1788.5	2417.09	1874.33	1979.92	1828.12	1969.35	2068.46	1988.04	2155.96	2140.44	2292.55	201748	208748	207021	208030	207287	209440	205072	209115	214599	217380	214881	217187	218170	217601	217329	219334
312	LDLMDAGTDAMDVLMGR	Y	O00429	DNM1L	Dynamin-1-like protein	4 Oxidation on M	220 Oxidation on M	217	233	1527.69	2087.1	0	0	1463.56	1557.2	1251.23	908.507	0	1639.14	0	1904.51	0	0	693.557	1600.12	201748	208748	207021	208030	207287	209440	205072	209115	214599	217380	214881	217187	218170	217601	217329	219334
313	LDLMDAGTDAMDVLMGR	Y	O00429	DNM1L	Dynamin-1-like protein	11 Oxidation on M	227 Oxidation on M	217	233	0	0	436.474	0	0	579.246	274.084	0	0	541.72	0	0	0	0	0	0	201748	208748	207021	208030	207287	209440	205072	209115	214599	217380	214881	217187	218170	217601	217329	219334
314	HPDFADACGLMNNNIEEQR	Y	O00429	DNM1L	Dynamin-1-like protein	8 Carbamidomethylation on C, 11 Oxidation on M	508 Oxidation on M	498	516	264.809	247.701	0	407.456	269.125	334.792	382.564	0	210.119	418.134	148.444	78.8779	257.774	0	0	259.985	201748	208748	207021	208030	207287	209440	205072	209115	214599	217380	214881	217187	218170	217601	217329	219334
315	CVELVHEEMQR	Y	O00429	DNM1L	Dynamin-1-like protein	1 Carbamidomethylation on C, 9 Oxidation on M	439 Oxidation on M	431	441	29.5958	0	0	42.2064	0	0	0	209.996	0	0	0	48.8029	0	0	57.104	106.52	201748	208748	207021	208030	207287	209440	205072	209115	214599	217380	214881	217187	218170	217601	217329	219334
316	STPGLRPQHLSGLEMIR	Y	O00442	RTCA	RNA 3'-terminal phosphate cyclase	15 Oxidation on M	58 Oxidation on M	44	60	5454.21	6668.09	5066.49	7404.35	5706.64	6126.2	7261.75	7152.53	6146.72	5911.55	6024.14	4639.91	5646.97	5122.78	5563.64	5277.29	152851	152667	151720	158523	151584	152499	154376	153331	143894	145751	144922	143822	148676	148691	148752	144341
317	VGIEAAEMLLANLR	Y	O00442	RTCA	RNA 3'-terminal phosphate cyclase	8 Oxidation on M	280 Oxidation on M	273	286	2162.81	1841.45	1999.56	1914.12	1386.91	1513.59	1710.92	1273.29	1146.5	1430.06	1533.97	1452.16	1761.53	1747.09	1633.35	1706.88	152851	152667	151720	158523	151584	152499	154376	153331	143894	145751	144922	143822	148676	148691	148752	144341
318	DMAAAAVR	Y	O00442	RTCA	RNA 3'-terminal phosphate cyclase	2 Oxidation on M	210 Oxidation on M	209	216	1568.96	1652.7	1557.36	1816.97	971.165	1031.28	0	1089.07	1305.35	1774.64	877.425	782.739	1369.07	1562.14	1170.69	1571.66	152851	152667	151720	158523	151584	152499	154376	153331	143894	145751	144922	143822	148676	148691	148752	144341
319	VEVDGSIMEGGGQILR	Y	O00442	RTCA	RNA 3'-terminal phosphate cyclase	8 Oxidation on M	13 Oxidation on M	6	21	829.626	1319.64	494.239	897.759	919.498	0	1159.03	1302.01	1129.18	620.505	0	637.2	915.745	1090.66	938.197	622.68	152851	152667	151720	158523	151584	152499	154376	153331	143894	145751	144922	143822	148676	148691	148752	144341
320	GGTNAEMAPQIDYTVMVFKPIVEK	Y	O00442	RTCA	RNA 3'-terminal phosphate cyclase	7 Oxidation on M	129 Oxidation on M	123	146	0	0	0	0	0	3645.74	0	5123.82	0	0	0	0	3406.45	0	0	1672.06	152851	152667	151720	158523	151584	152499	154376	153331	143894	145751	144922	143822	148676	148691	148752	144341
321	GGTNAEMAPQIDYTVMVFKPIVEK	Y	O00442	RTCA	RNA 3'-terminal phosphate cyclase	16 Oxidation on M	138 Oxidation on M	123	146	0	0	0	0	1899.35	2076.57	1651.64	1362.12	1272.62	1183.85	0	0	1729.04	959.3	1788.44	0	152851	152667	151720	158523	151584	152499	154376	153331	143894	145751	144922	143822	148676	148691	148752	144341
322	QDMLALQMIK	Y	O00443	PIK3C2A	Phosphatidylinositol 4-phosphate 3-kinase C2 domain-containing subunit alpha	3 Oxidation on M	1147 Oxidation on M	1145	1154	0	0	0	0	0	0	0	0	0	0	0	0	0	0	0	178.403	49728.1	50404	50837.4	50660.3	50968.5	49857.3	48961.8	49640.5	51038.3	52163	52696.5	52982.7	52520.9	53131.5	52382.2	52757
323	DRAPFVLTSDMAYVINGGEK	Y	O00443	PIK3C2A	Phosphatidylinositol 4-phosphate 3-kinase C2 domain-containing subunit alpha	11 Oxidation on M	1295 Oxidation on M	1285	1304	0	0	0	195.316	0	158.621	0	0	0	0	79.0256	0	0	0	0	0	49728.1	50404	50837.4	50660.3	50968.5	49857.3	48961.8	49640.5	51038.3	52163	52696.5	52982.7	52520.9	53131.5	52382.2	52757
324	EVLGSGMQYHLQSNEFLR	Y	O00458	IFRD1	Interferon-related developmental regulator 1	7 Oxidation on M	385 Oxidation on M	379	396	463.553	709.805	828.39	509.939	300.078	659.369	557.675	920.408	252.696	0	638.295	72.0753	0	0	116.921	489.702	26105.6	26652	25587.9	27231	26446.9	25965.7	26025.4	26934.7	11149.5	11261.5	11012.8	10936.7	10757.8	10879.4	10618.9	10840.7
325	MTLTDSIER	Y	O00458	IFRD1	Interferon-related developmental regulator 1	1 Oxidation on M	124 Oxidation on M	124	132	1011.67	0	728.289	875.263	788.094	880.185	673.829	772.41	642.182	374.39	641.56	0	0	169.33	0	0	26105.6	26652	25587.9	27231	26446.9	25965.7	26025.4	26934.7	11149.5	11261.5	11012.8	10936.7	10757.8	10879.4	10618.9	10840.7
326	IICDGSASMQAR	Y	O00458	IFRD1	Interferon-related developmental regulator 1	3 Carbamidomethylation on C, 9 Oxidation on M	184 Oxidation on M	176	187	0	269.954	0	112.165	0	129.073	0	0	0	0	0	69.4296	0	0	0	0	26105.6	26652	25587.9	27231	26446.9	25965.7	26025.4	26934.7	11149.5	11261.5	11012.8	10936.7	10757.8	10879.4	10618.9	10840.7
327	RMNSLKPDLMQLR	Y	O00459	PIK3R2	Phosphatidylinositol 3-kinase regulatory subunit beta	2 Oxidation on M	560 Oxidation on M	559	571	0	716.615	0	0	0	0	904.725	0	0	1135.6	0	0	0	0	0	0	13757.5	13410.1	13174.1	13872.6	13358.2	13112.5	13571.6	13621.1	14059.5	14290.3	13618.4	14134.2	13650	13645	13725.3	13593.9
328	TQAEEMLSGK	Y	O00459	PIK3R2	Phosphatidylinositol 3-kinase regulatory subunit beta	6 Oxidation on M	635 Oxidation on M	630	639	0	539.782	433.241	234.753	495.155	0	455.93	305.282	0	0	0	0	0	0	0	344.413	13757.5	13410.1	13174.1	13872.6	13358.2	13112.5	13571.6	13621.1	14059.5	14290.3	13618.4	14134.2	13650	13645	13725.3	13593.9
329	YSALNVQHQMLK	Y	O00461	GOLIM4	Golgi integral membrane protein 4	10 Oxidation on M	120 Oxidation on M	111	122	236.714	317.273	0	0	245.472	0	448.671	0	900.751	1054.39	567.413	859.261	0	700.326	527.286	645.806	34832.1	36153	36118.9	36563.5	35911.3	36150.2	35759.3	37406.3	77522.8	78721	80990.8	78597.6	80341	78854.6	78285.7	79237.2
330	DTIYLTQVMQAQCVKTETEFYR	Y	O00462	MANBA	Beta-mannosidase	9 Oxidation on M, 13 Carbamidomethylation on C	625 Oxidation on M	617	638	0	0	0	0	0	0	0	0	0	1121.5	0	0	1256.24	1125.35	0	0	10097	10229.8	9688.57	9483.85	10024.8	10178	9492.29	9769.58	12357.7	12242.9	12670.3	11931.9	12211.5	12195	12605.1	11672.7
331	AEKPLFSSNPELDNLMIQAIQVLR	N	O00470	MEIS1	Homeobox protein Meis1	16 Oxidation on M	145 Oxidation on M	130	153	119.789	0	0	231.25	46.1618	90.8199	0	0	93.9745	0	85.9467	29.3055	113.711	0	50.3053	47.1053	45568	46188.6	46011.3	45242.1	48072	43486.4	47369.6	47370.2	41928.9	42786.8	43828.1	42740.6	42351.1	44372.7	43881.4	44198
332	LLEEFVNHIQELQIMDER	Y	O00471	EXOC5	Exocyst complex component 5	15 Oxidation on M	56 Oxidation on M	42	59	1150.53	0	1803.88	0	455.419	573.104	0	0	1042.92	610.197	1520.28	750.876	1501.32	0	1545.13	1342.27	45990.5	46163.3	46324.8	46741	45227.4	45370.8	46486.9	46442.3	44806.5	43546.6	44127.3	42421.7	43952.2	42778	44213.9	43207.7
333	SAMILQR	Y	O00471	EXOC5	Exocyst complex component 5	3 Oxidation on M	363 Oxidation on M	361	367	631.091	531.392	0	812.69	0	550.103	0	0	0	0	641.582	0	599.158	0	0	349.855	45990.5	46163.3	46324.8	46741	45227.4	45370.8	46486.9	46442.3	44806.5	43546.6	44127.3	42421.7	43952.2	42778	44213.9	43207.7
334	EIIEQMEMK	Y	O00471	EXOC5	Exocyst complex component 5	8 Oxidation on M	530 Oxidation on M	523	531	0	861.345	0	0	0	0	0	0	0	0	0	0	0	0	0	0	45990.5	46163.3	46324.8	46741	45227.4	45370.8	46486.9	46442.3	44806.5	43546.6	44127.3	42421.7	43952.2	42778	44213.9	43207.7
335	TLNCMIGQMK	Y	O00471	EXOC5	Exocyst complex component 5	4 Carbamidomethylation on C, 9 Oxidation on M	547 Oxidation on M	539	548	0	0	0	0	0	0	0	0	0	230.402	257.95	334.358	128.255	0	0	14.9008	45990.5	46163.3	46324.8	46741	45227.4	45370.8	46486.9	46442.3	44806.5	43546.6	44127.3	42421.7	43952.2	42778	44213.9	43207.7
336	NSMDGKNVDTVLMELGVR	Y	O00471	EXOC5	Exocyst complex component 5	3 Oxidation on M	594 Oxidation on M	592	609	0	0	0	0	0	0	0	0	0	0	0	96.9613	0	0	0	0	45990.5	46163.3	46324.8	46741	45227.4	45370.8	46486.9	46442.3	44806.5	43546.6	44127.3	42421.7	43952.2	42778	44213.9	43207.7
337	EMLELAK	Y	O00487	PSMD14	26S proteasome non-ATPase regulatory subunit 14	2 Oxidation on M	248 Oxidation on M	247	253	6029.39	7124.9	3973.67	6295.87	7211.33	9199.62	6638.8	6583.82	5015.37	7027.16	8062.42	5903.7	7257.66	4739.77	6516.51	5695.94	302057	323230	324179	324235	313202	321437	325178	329438	301097	297730	292557	303989	304552	298183	300797	308541
338	MLLNLHK	Y	O00487	PSMD14	26S proteasome non-ATPase regulatory subunit 14	1 Oxidation on M	216 Oxidation on M	216	222	3271.81	2054.11	2787.89	2258.13	3330.07	3396.39	2306.7	2293.28	2410.34	2025.48	1502.42	2736.12	1681.64	2036.52	1721.26	1932.66	302057	323230	324179	324235	313202	321437	325178	329438	301097	297730	292557	303989	304552	298183	300797	308541
339	SWMEGLTLQDYSEHCK	Y	O00487	PSMD14	26S proteasome non-ATPase regulatory subunit 14	3 Oxidation on M, 15 Carbamidomethylation on C	226 Oxidation on M	224	239	2239.66	2847.93	2306.29	2925.93	2668.76	2696.4	2385.31	2288.4	1859.3	2191.21	2080.38	1894.65	2489.6	1923.81	1853.32	1578.83	302057	323230	324179	324235	313202	321437	325178	329438	301097	297730	292557	303989	304552	298183	300797	308541
340	LINANMMVLGHEPR	Y	O00487	PSMD14	26S proteasome non-ATPase regulatory subunit 14	7 Oxidation on M	168 Oxidation on M	162	175	0	0	0	0	0	0	0	0	0	1217.93	0	0	1348.82	0	0	0	302057	323230	324179	324235	313202	321437	325178	329438	301097	297730	292557	303989	304552	298183	300797	308541
341	LINANMMVLGHEPR	Y	O00487	PSMD14	26S proteasome non-ATPase regulatory subunit 14	6 Oxidation on M	167 Oxidation on M	162	175	0	0	0	0	0	0	0	719.948	0	0	0	0	0	1181.05	1093.07	0	302057	323230	324179	324235	313202	321437	325178	329438	301097	297730	292557	303989	304552	298183	300797	308541
342	MTPEQLAIK	Y	O00487	PSMD14	26S proteasome non-ATPase regulatory subunit 14	1 Oxidation on M	265 Oxidation on M	265	273	8417.75	7744.08	7455.46	7378.17	7281.16	8733.04	7793.37	0	7167	4948.74	0	6578.69	7080.27	6693.76	8238.45	6616.03	302057	323230	324179	324235	313202	321437	325178	329438	301097	297730	292557	303989	304552	298183	300797	308541
343	VIDVFAMPQSGTGVSVEAVDPVFQAK	Y	O00487	PSMD14	26S proteasome non-ATPase regulatory subunit 14	7 Oxidation on M	75 Oxidation on M	69	94	0	1979.52	0	1156	2711.45	1308.16	0	2369.62	1308.79	0	1604.41	1370.87	1429.7	0	602.689	2450.37	302057	323230	324179	324235	313202	321437	325178	329438	301097	297730	292557	303989	304552	298183	300797	308541
344	LDLPPGFMFK	Y	O00499	BIN1	Myc box-dependent-interacting protein 1	8 Oxidation on M	522 Oxidation on M	515	524	2474.23	2144.28	789.618	2566.08	2583.51	2451.89	2755.43	2408.34	2460.22	0	1531.85	1846.07	2042.3	0	2442.56	0	36308.9	35579.1	37019.9	37164.3	36210.8	36398.7	35500	35846.9	32787.3	30458.1	31589.4	30470.4	31806.5	31378.7	31390	32109.2
345	IAENNDLLWMDYHQK	Y	O00499	BIN1	Myc box-dependent-interacting protein 1	10 Oxidation on M	112 Oxidation on M	103	117	604.899	429.428	552.13	0	469.813	452.735	135.611	206.769	451.244	118.318	329.03	192.805	330.412	104.073	232.362	938.073	36308.9	35579.1	37019.9	37164.3	36210.8	36398.7	35500	35846.9	32787.3	30458.1	31589.4	30470.4	31806.5	31378.7	31390	32109.2
346	MIPGSQR	Y	O00512	BCL9	B-cell CLL/lymphoma 9 protein	1 Oxidation on M	661 Oxidation on M	661	667	0	336.209	54.5838	0	12.7879	0	37.3344	2911	11.8731	144.238	0	2621.92	705.462	0	815.333	908.665	21862.9	23864.3	23289.5	24990.9	23701.6	22190.4	23567.8	25372.5	24830.2	24850.7	25315.9	26714.3	24790.8	23903.9	24641.4	26251.5
347	LNGQLMPTER	Y	O00522	KRIT1	Krev interaction trapped protein 1	6 Oxidation on M	730 Oxidation on M	725	734	0	1129.39	0	0	0	0	0	0	1281.41	0	1564.22	0	0	0	1457.33	0	10256	10427	10985.2	10311	10790.7	9865.91	10026.6	10664.2	12185.2	12219.4	11736.1	12104.9	12042.8	11813.1	11998.3	11892.2
348	AGEGTYALDSESCMEK	Y	O00541	PES1	Pescadillo homolog	13 Carbamidomethylation on C, 14 Oxidation on M	273 Oxidation on M	260	275	4763.94	6200.86	4740.34	4818.03	5053.01	5527.6	5568.57	5831.24	5087.73	4928.19	5097.97	4287.24	5190.8	3959.84	4418.96	4327.76	279149	285613	290300	285974	289918	285402	296206	284764	276668	274996	274124	277414	272958	275210	269667	272906
349	LAIMMMK	Y	O00541	PES1	Pescadillo homolog	5 Oxidation on M	539 Oxidation on M	535	541	0	0	0	0	0	0	0	4855.4	0	0	5365.5	0	0	0	0	5749.38	279149	285613	290300	285974	289918	285402	296206	284764	276668	274996	274124	277414	272958	275210	269667	272906
350	LAIMMMK	Y	O00541	PES1	Pescadillo homolog	4 Oxidation on M	538 Oxidation on M	535	541	0	0	0	4237.13	0	0	0	0	0	0	1903.32	0	1096.99	0	0	0	279149	285613	290300	285974	289918	285402	296206	284764	276668	274996	274124	277414	272958	275210	269667	272906
351	LTVEFMHYIIAAR	Y	O00541	PES1	Pescadillo homolog	6 Oxidation on M	169 Oxidation on M	164	176	515.766	511.407	715.327	640.412	992.952	0	334.224	0	476.072	839.841	663.199	763.941	268.023	599.335	0	0	279149	285613	290300	285974	289918	285402	296206	284764	276668	274996	274124	277414	272958	275210	269667	272906
352	DMTPTIR	Y	O00559	EBAG9	Receptor-binding cancer antigen expressed on SiSo cells	2 Oxidation on M	98 Oxidation on M	97	103	3625.19	4273.56	0	4175.43	3644.97	3169.72	3208.04	3202.57	4552.04	4533.53	4351.94	3205.94	4489.87	3752.78	1884.58	3423.34	5502.74	5433.55	5230.73	4873.68	5762.92	5634.61	5287.43	4855.07	5427.36	4860.41	5392.42	5153.88	5289.32	4729.84	4758.57	4913.52
353	SLMDHTIPEV	Y	O00560	SDCBP	Syntenin-1	3 Oxidation on M	291 Oxidation on M	289	298	7206.02	7610.28	6285.43	5929.28	5419.06	7210.48	5525.71	6323.44	6263.06	6602.58	7330.23	5264.26	5996.54	6532.68	6319.89	5267.67	153161	158005	156669	157714	153354	161011	150267	156543	143156	144624	146535	145514	148361	146058	144074	145170
354	MAPSIMK	Y	O00560	SDCBP	Syntenin-1	1 Oxidation on M	282 Oxidation on M	282	288	2437.27	0	0	0	2956.24	2686.03	0	0	0	1097.59	0	0	728.89	0	2459.71	2292.78	153161	158005	156669	157714	153354	161011	150267	156543	143156	144624	146535	145514	148361	146058	144074	145170
355	MAPSIMK	Y	O00560	SDCBP	Syntenin-1	6 Oxidation on M	287 Oxidation on M	282	288	0	0	0	0	0	215.48	0	0	0	0	0	422.843	0	0	0	0	153161	158005	156669	157714	153354	161011	150267	156543	143156	144624	146535	145514	148361	146058	144074	145170
356	LSEMEAYLENIEK	Y	O00566	MPHOSPH10	U3 small nucleolar ribonucleoprotein protein MPP10	4 Oxidation on M	210 Oxidation on M	207	219	1082.9	1059.21	1443.34	735.74	1159.71	900.087	1010.99	1056.21	818.582	1025.51	755.406	646.783	864.509	925.221	724.521	869.569	84517	82175.2	84781.1	83906	82446.7	80422.1	86699.5	80746.8	80695.3	78991.4	77658.1	81545.4	80020.6	79815.8	79006.2	78017.2
357	MMDSLFLK	Y	O00566	MPHOSPH10	U3 small nucleolar ribonucleoprotein protein MPP10	1 Oxidation on M	499 Oxidation on M	499	506	3599.92	0	2862	3290.16	0	0	3283.72	2957.72	0	0	0	3407.08	0	0	0	2748.68	84517	82175.2	84781.1	83906	82446.7	80422.1	86699.5	80746.8	80695.3	78991.4	77658.1	81545.4	80020.6	79815.8	79006.2	78017.2
358	MMDSLFLK	Y	O00566	MPHOSPH10	U3 small nucleolar ribonucleoprotein protein MPP10	2 Oxidation on M	500 Oxidation on M	499	506	0	0	0	0	0	0	0	0	2559.09	0	0	2924.55	0	0	2999.13	0	84517	82175.2	84781.1	83906	82446.7	80422.1	86699.5	80746.8	80695.3	78991.4	77658.1	81545.4	80020.6	79815.8	79006.2	78017.2
359	MAPVITEETTLQLEDIIK	Y	O00566	MPHOSPH10	U3 small nucleolar ribonucleoprotein protein MPP10	1 Oxidation on M	413 Oxidation on M	413	430	485.308	0	0	709.344	49.7102	0	0	494.081	279.187	497.865	0	0	0	0	539.807	620.817	84517	82175.2	84781.1	83906	82446.7	80422.1	86699.5	80746.8	80695.3	78991.4	77658.1	81545.4	80020.6	79815.8	79006.2	78017.2
360	MAPQVWRR	Y	O00566	MPHOSPH10	U3 small nucleolar ribonucleoprotein protein MPP10	1 Oxidation on M	1 Oxidation on M	1	8	0	0	0	0	70.5917	0	0	0	0	0	0	0	0	0	0	127.228	84517	82175.2	84781.1	83906	82446.7	80422.1	86699.5	80746.8	80695.3	78991.4	77658.1	81545.4	80020.6	79815.8	79006.2	78017.2
361	EAMVQAEEAAAEITR	Y	O00567	NOP56	Nucleolar protein 56	3 Oxidation on M	425 Oxidation on M	423	437	8914.95	8873.55	10742.4	9165.73	8947.9	10403.4	9680.08	8693.69	7464.13	7796.04	8691.35	6721.99	7343.85	7390.16	7934.56	6876.48	257796	256434	263184	260356	255729	261309	259186	256761	224678	220845	222905	220193	224315	224657	225573	222263
362	LEELTMDGAK	Y	O00567	NOP56	Nucleolar protein 56	6 Oxidation on M	236 Oxidation on M	231	240	13239.3	12536	13097.6	11458.9	12250.2	14320.5	13248	12077	9938.22	10910.6	10713.5	10049.5	11223.3	9871.57	10476	10148.2	257796	256434	263184	260356	255729	261309	259186	256761	224678	220845	222905	220193	224315	224657	225573	222263
363	MSQVAPSLSALIGEAVGAR	Y	O00567	NOP56	Nucleolar protein 56	1 Oxidation on M	289 Oxidation on M	289	307	49716.8	54042.9	51983.7	53241	54179.8	61295.8	45744.8	58612.1	41892	42427.5	46046	46181.5	45245.1	54433.7	48038.7	41910	257796	256434	263184	260356	255729	261309	259186	256761	224678	220845	222905	220193	224315	224657	225573	222263
364	QKPQEVPQENGMEDPSISFSKPK	Y	O00567	NOP56	Nucleolar protein 56	12 Oxidation on M	496 Oxidation on M	485	507	5883.58	6661.22	6059.23	6261.53	4703.05	6137.67	6073.91	5464.83	5358.79	4691.33	5283.24	4155.88	5281.63	5107.73	4433.8	4534.63	257796	256434	263184	260356	255729	261309	259186	256761	224678	220845	222905	220193	224315	224657	225573	222263
365	LAALALASSENSSSTPEECEEMSEKPK	Y	O00567	NOP56	Nucleolar protein 56	19 Carbamidomethylation on C, 22 Oxidation on M	475 Oxidation on M	454	480	3610.85	4225.53	3255.93	3806.74	2863.18	4939.33	3954.78	3910.29	3281.12	3703.76	3136.21	2366.11	2941.87	3398.09	3719.26	2534.5	257796	256434	263184	260356	255729	261309	259186	256761	224678	220845	222905	220193	224315	224657	225573	222263
366	VDNMIIQSISLLDQLDK	Y	O00567	NOP56	Nucleolar protein 56	4 Oxidation on M	167 Oxidation on M	164	180	1081.38	892.759	703.807	1215.36	1196.57	768.603	776.966	1197.32	747.687	779.726	518.776	323.725	789.786	1051.66	1346.25	0	257796	256434	263184	260356	255729	261309	259186	256761	224678	220845	222905	220193	224315	224657	225573	222263
367	QKPQEVPQENGMEDPSISFSK	Y	O00567	NOP56	Nucleolar protein 56	12 Oxidation on M	496 Oxidation on M	485	505	758.744	1087.61	1124.55	0	855.546	1039.39	1204.93	1068.45	745.524	977.047	1243.2	962.134	598.129	1218.15	1141.87	963.853	257796	256434	263184	260356	255729	261309	259186	256761	224678	220845	222905	220193	224315	224657	225573	222263
368	PQEVPQENGMEDPSISFSKPK	Y	O00567	NOP56	Nucleolar protein 56	10 Oxidation on M	496 Oxidation on M	487	507	184.793	251.526	133.652	470.557	161.045	276.177	334.537	319.086	451.87	166.374	179.078	331.603	277.989	223.149	0	221.191	257796	256434	263184	260356	255729	261309	259186	256761	224678	220845	222905	220193	224315	224657	225573	222263
369	PQEVPQENGMEDPSISFSK	Y	O00567	NOP56	Nucleolar protein 56	10 Oxidation on M	496 Oxidation on M	487	505	3720.3	5901.6	5138.82	3499.27	6013.45	1942.52	7032.12	7781.12	6749.17	5482.33	4416.18	5290.05	0	5221.06	5068.93	3911.08	257796	256434	263184	260356	255729	261309	259186	256761	224678	220845	222905	220193	224315	224657	225573	222263
370	VDNMIIQSISLLDQLDKDINTFSMR	Y	O00567	NOP56	Nucleolar protein 56	24 Oxidation on M	187 Oxidation on M	164	188	1705.99	568.938	0	1325.04	0	1722.72	1519.56	0	0	0	1281.36	0	1242.25	0	0	1425.08	257796	256434	263184	260356	255729	261309	259186	256761	224678	220845	222905	220193	224315	224657	225573	222263
371	DINTFSMR	Y	O00567	NOP56	Nucleolar protein 56	7 Oxidation on M	187 Oxidation on M	181	188	859.091	0	385.676	709.534	946.102	0	784.701	855.608	152.505	954.649	574.365	432.763	0	1096.42	684.024	611.804	257796	256434	263184	260356	255729	261309	259186	256761	224678	220845	222905	220193	224315	224657	225573	222263
372	SSMGMDISAIDLINIESFSSR	Y	O00567	NOP56	Nucleolar protein 56	5 Oxidation on M	254 Oxidation on M	250	270	0	463.261	0	0	0	0	0	0	0	0	0	0	0	0	0	0	257796	256434	263184	260356	255729	261309	259186	256761	224678	220845	222905	220193	224315	224657	225573	222263
373	MLDMGFEPQIR	N	O00571	DDX3X	ATP-dependent RNA helicase DDX3X	1 Oxidation on M	352 Oxidation on M	352	362	210189	222882	207422	184851	201082	224825	197512	202392	198259	204091	204798	180428	206692	187608	226711	190814	1.13907e+06	1.11321e+06	1.13018e+06	1.12088e+06	1.11993e+06	1.13623e+06	1.1286e+06	1.11651e+06	1.16176e+06	1.13245e+06	1172375	1160937	1.15998e+06	1160598	1.16978e+06	1184232
374	MLDMGFEPQIR	N	O00571	DDX3X	ATP-dependent RNA helicase DDX3X	4 Oxidation on M	355 Oxidation on M	352	362	170919	178419	146970	145060	156637	171297	167931	151238	141545	147148	162412	137110	138944	162988	163115	143184	1.13907e+06	1.11321e+06	1.13018e+06	1.12088e+06	1.11993e+06	1.13623e+06	1.1286e+06	1.11651e+06	1.16176e+06	1.13245e+06	1172375	1160937	1.15998e+06	1160598	1.16978e+06	1184232
375	MLDMGFEPQIR	N	O00571	DDX3X	ATP-dependent RNA helicase DDX3X	1 Oxidation on M, 4 Oxidation on M	352 Oxidation on M, 355 Oxidation on M	352	362	10396.6	12858.5	8395.37	9073.62	8441.27	10000.4	8844.35	7760.44	8578.65	5185.35	9532.86	9932.14	9540.14	9890.73	9668.6	7518.59	1.13907e+06	1.11321e+06	1.13018e+06	1.12088e+06	1.11993e+06	1.13623e+06	1.1286e+06	1.11651e+06	1.16176e+06	1.13245e+06	1172375	1160937	1.15998e+06	1160598	1.16978e+06	1184232
376	LVDMMER	N	O00571	DDX3X	ATP-dependent RNA helicase DDX3X	5 Oxidation on M	331 Oxidation on M	327	333	28079	31048.5	27968.8	0	26281.8	0	27787.4	0	26317.2	0	28010.9	27531.3	29818.4	28023.6	30739.7	24708.9	1.13907e+06	1.11321e+06	1.13018e+06	1.12088e+06	1.11993e+06	1.13623e+06	1.1286e+06	1.11651e+06	1.16176e+06	1.13245e+06	1172375	1160937	1.15998e+06	1160598	1.16978e+06	1184232
377	LVDMMER	N	O00571	DDX3X	ATP-dependent RNA helicase DDX3X	4 Oxidation on M	330 Oxidation on M	327	333	8425.61	0	6855.89	9094.69	0	8756.42	7888.04	6743.4	0	7361.33	7938.32	7971.44	8213.27	0	6822.2	0	1.13907e+06	1.11321e+06	1.13018e+06	1.12088e+06	1.11993e+06	1.13623e+06	1.1286e+06	1.11651e+06	1.16176e+06	1.13245e+06	1172375	1160937	1.15998e+06	1160598	1.16978e+06	1184232
378	EIQMLAR	N	O00571	DDX3X	ATP-dependent RNA helicase DDX3X	4 Oxidation on M	391 Oxidation on M	388	394	5921	6585.06	6073.18	4669.46	6184.72	4517.78	5913.26	5200.83	6411.31	6104.45	6620.85	5925.69	6665.05	5568.92	5933.01	6732.28	1.13907e+06	1.11321e+06	1.13018e+06	1.12088e+06	1.11993e+06	1.13623e+06	1.1286e+06	1.11651e+06	1.16176e+06	1.13245e+06	1172375	1160937	1.15998e+06	1160598	1.16978e+06	1184232
379	QEVPSWLENMAYEHHYK	N	O00571	DDX3X	ATP-dependent RNA helicase DDX3X	10 Oxidation on M	574 Oxidation on M	565	581	13065.7	14544.1	13422.9	13263.8	13369.8	15525.7	12043.1	13192.4	13013.4	12770.6	13578.7	12383.4	13960.9	11616.7	11531.1	10439.7	1.13907e+06	1.11321e+06	1.13018e+06	1.12088e+06	1.11993e+06	1.13623e+06	1.1286e+06	1.11651e+06	1.16176e+06	1.13245e+06	1172375	1160937	1.15998e+06	1160598	1.16978e+06	1184232
380	DLMACAQTGSGK	N	O00571	DDX3X	ATP-dependent RNA helicase DDX3X	3 Oxidation on M, 5 Carbamidomethylation on C	221 Oxidation on M	219	230	5687.93	5572.93	4748.91	5185.81	5011.39	6012.54	5886.54	6671.76	4935.43	5437.95	5380.85	4105.01	5377.77	5329.04	6571.75	6587.92	1.13907e+06	1.11321e+06	1.13018e+06	1.12088e+06	1.11993e+06	1.13623e+06	1.1286e+06	1.11651e+06	1.16176e+06	1.13245e+06	1172375	1160937	1.15998e+06	1160598	1.16978e+06	1184232
381	HTMMFSATFPK	N	O00571	DDX3X	ATP-dependent RNA helicase DDX3X	4 Oxidation on M	380 Oxidation on M	377	387	0	0	0	0	0	971.033	0	0	0	0	0	1428.33	0	0	0	0	1.13907e+06	1.11321e+06	1.13018e+06	1.12088e+06	1.11993e+06	1.13623e+06	1.1286e+06	1.11651e+06	1.16176e+06	1.13245e+06	1172375	1160937	1.15998e+06	1160598	1.16978e+06	1184232
382	HTMMFSATFPK	N	O00571	DDX3X	ATP-dependent RNA helicase DDX3X	3 Oxidation on M	379 Oxidation on M	377	387	722.759	0	0	0	648.895	0	0	0	1163.73	687.251	832.643	847.086	0	0	0	913.452	1.13907e+06	1.11321e+06	1.13018e+06	1.12088e+06	1.11993e+06	1.13623e+06	1.1286e+06	1.11651e+06	1.16176e+06	1.13245e+06	1172375	1160937	1.15998e+06	1160598	1.16978e+06	1184232
383	IVEQDTMPPK	N	O00571	DDX3X	ATP-dependent RNA helicase DDX3X	7 Oxidation on M	370 Oxidation on M	364	373	9841.07	10974.6	9787.38	9197.11	9809.77	11189.1	9091.88	9154.51	9655.18	8732.96	9529.01	9102.3	10132.1	8862.97	9603.67	8656.83	1.13907e+06	1.11321e+06	1.13018e+06	1.12088e+06	1.11993e+06	1.13623e+06	1.1286e+06	1.11651e+06	1.16176e+06	1.13245e+06	1172375	1160937	1.15998e+06	1160598	1.16978e+06	1184232
384	RIVEQDTMPPK	N	O00571	DDX3X	ATP-dependent RNA helicase DDX3X	8 Oxidation on M	370 Oxidation on M	363	373	1147.11	994.293	230.676	991.686	353.224	1691.34	1836.8	202.209	1151.48	906.549	513.067	233.241	994.077	401.25	0	353.452	1.13907e+06	1.11321e+06	1.13018e+06	1.12088e+06	1.11993e+06	1.13623e+06	1.1286e+06	1.11651e+06	1.16176e+06	1.13245e+06	1172375	1160937	1.15998e+06	1160598	1.16978e+06	1184232
385	LIMVQHWPETVCEK	Y	O00584	RNASET2	Ribonuclease T2	3 Oxidation on M, 12 Carbamidomethylation on C	39 Oxidation on M	37	50	0	194.667	0	0	232.029	0	235.734	415.477	0	377.603	480.402	516.594	0	482.09	576.787	491.653	55979.2	55697.7	54824.3	55256.8	55931.1	54894.7	56404.1	55330.9	63371.5	60844.8	61725.9	63049.2	62431.8	59807.5	62434.2	61285.2
386	SWPFNLEEIKDLLPEMR	Y	O00584	RNASET2	Ribonuclease T2	16 Oxidation on M	93 Oxidation on M	78	94	169.666	0	0	0	1033.86	0	0	0	0	536.88	947.771	361.185	0	943.131	0	659.968	55979.2	55697.7	54824.3	55256.8	55931.1	54894.7	56404.1	55330.9	63371.5	60844.8	61725.9	63049.2	62431.8	59807.5	62434.2	61285.2
387	MVEPQYQELK	Y	O00625	PIR	Pirin	1 Oxidation on M	126 Oxidation on M	126	135	6752.29	5679.08	5498.11	5334.02	5993.6	5058.08	5522.24	5148.75	4444.94	4528.99	3899.93	3903.51	4868.38	4164.65	3977.38	3843.85	103105	100270	103815	104509	107379	103060	103914	99867.6	89744.3	92160.7	91180.9	90143.4	91593.4	90958.1	89357.7	93373.9
388	MNPGDLQWMTAGR	Y	O00625	PIR	Pirin	9 Oxidation on M	93 Oxidation on M	85	97	5579.98	665.912	5335.13	4084.16	4400.42	5038.02	4296.59	3261.44	0	4369.91	0	0	0	3874.18	0	4040.27	103105	100270	103815	104509	107379	103060	103914	99867.6	89744.3	92160.7	91180.9	90143.4	91593.4	90958.1	89357.7	93373.9
389	MNPGDLQWMTAGR	Y	O00625	PIR	Pirin	1 Oxidation on M	85 Oxidation on M	85	97	0	1139.45	0	1859.19	4217.22	0	0	2129.88	3179.31	0	954.623	0	0	0	2692.69	0	103105	100270	103815	104509	107379	103060	103914	99867.6	89744.3	92160.7	91180.9	90143.4	91593.4	90958.1	89357.7	93373.9
390	GFETVSYLLEGGSMAHEDFCGHTGK	Y	O00625	PIR	Pirin	14 Oxidation on M, 20 Carbamidomethylation on C	73 Oxidation on M	60	84	1309.7	1540.72	845.97	1406.27	1320.95	946.426	893.326	848.23	660.495	1180.16	1309.79	535.366	1092.45	965.745	1477.89	771.337	103105	100270	103815	104509	107379	103060	103914	99867.6	89744.3	92160.7	91180.9	90143.4	91593.4	90958.1	89357.7	93373.9
391	MAEDEAETIGNLIEECGGLEK	Y	O00629	KPNA4	Importin subunit alpha-3	1 Oxidation on M, 16 Carbamidomethylation on C	441 Oxidation on M	441	461	1884.86	1519.63	1641.87	2523.81	1633.05	1576.93	2024.04	1324.24	1589.86	2120.17	1849.08	1849.16	2353.34	1860.34	1273.6	1403.21	83095.6	87885.8	90196.5	85994	88961.7	87918.4	82743.2	84973.9	94775.7	89937.6	86223.2	87418.5	92739.5	90515.6	91452.3	88413.8
392	DQDMSSPTTMKK	Y	O00712	NFIB	Nuclear factor 1 B-type	4 Oxidation on M	310 Oxidation on M	307	318	0	9.10671	0	0	0	0	0	0	0	0	0	0	0	0	0	0	5052.24	5537.33	4695.09	5221.7	5485.95	5558.82	4649.18	5097.23	5635.97	5754.3	6000.47	6004	5244.6	5373.36	6891.18	5589.08
393	GFTLVGMK	Y	O00746	NME4	Nucleoside diphosphate kinase, mitochondrial	7 Oxidation on M	71 Oxidation on M	65	72	1285.2	1032.75	1350.58	1359.63	1977.24	1347.55	1440.07	909.353	1000.31	1500.97	1210.48	1068	1190.78	1491.58	1530.31	1349.62	38045.1	37261.3	39200.7	37225.2	37593.8	39158.4	38042.8	38806.9	37583.3	38944.4	37244.6	39129.1	37751.2	40296.7	40552.6	39412.2
394	MLQAPESVLAEHYQDLR	Y	O00746	NME4	Nucleoside diphosphate kinase, mitochondrial	1 Oxidation on M	73 Oxidation on M	73	89	0	0	1496.18	1684.13	1469.6	2071.57	1574.58	0	0	0	1357.64	1755.05	1839.39	1088.41	2038.25	0	38045.1	37261.3	39200.7	37225.2	37593.8	39158.4	38042.8	38806.9	37583.3	38944.4	37244.6	39129.1	37751.2	40296.7	40552.6	39412.2
395	YMSSGPVVAMVWEGYNVVR	Y	O00746	NME4	Nucleoside diphosphate kinase, mitochondrial	2 Oxidation on M	101 Oxidation on M	100	118	0	0	607.488	0	0	0	0	0	0	0	0	1047.27	0	2722.69	0	0	38045.1	37261.3	39200.7	37225.2	37593.8	39158.4	38042.8	38806.9	37583.3	38944.4	37244.6	39129.1	37751.2	40296.7	40552.6	39412.2
396	AMGTSPAPK	Y	O00750	PIK3C2B	Phosphatidylinositol 4-phosphate 3-kinase C2 domain-containing subunit beta	2 Oxidation on M	1484 Oxidation on M	1483	1491	0	0	0	257.136	0	0	0	0	203.227	0	0	0	0	0	0	0	11595.9	11197.8	11931.6	11629.3	11115.7	11708.5	11947.1	11154.4	11970.9	12223.1	12439	12072.2	12047.7	12351.1	12518.3	11946.4
397	GVSEPLMENGSGAWVR	Y	O00754	MAN2B1	Lysosomal alpha-mannosidase	7 Oxidation on M	830 Oxidation on M	824	839	1490.89	1391.22	979.267	965.056	1163.63	1528.74	1219.14	1252.11	1569.79	1220.36	1830.62	1451.59	1794.59	1246.82	1287.71	1328.28	33960.2	34742.4	35086.2	34459.9	33895.3	33943.1	35080.2	36284.5	43440.7	40234.6	41883.2	41183.9	41081.8	40032.3	41243.6	41375
398	IYITDGNMQLTVLTDR	Y	O00754	MAN2B1	Lysosomal alpha-mannosidase	8 Oxidation on M	789 Oxidation on M	782	797	204.691	487.217	0	0	0	27.9077	822.505	530.035	0	0	727.492	211.327	0	311.18	1036.68	0	33960.2	34742.4	35086.2	34459.9	33895.3	33943.1	35080.2	36284.5	43440.7	40234.6	41883.2	41183.9	41081.8	40032.3	41243.6	41375
399	LQQELMTLMMSGDK	Y	O00762	UBE2C	Ubiquitin-conjugating enzyme E2 C	6 Oxidation on M, 9 Oxidation on M	40 Oxidation on M, 43 Oxidation on M	35	48	357.868	0	0	0	0	0	0	0	0	0	0	0	0	0	0	0	68250.4	73908.3	78079.2	74743.5	71492	74774.5	79821.3	76781.1	96863.3	96455.9	94971.5	113043	94652.3	95724.9	94361.7	108636
400	FVVMVTPEDLK	N	O00763	ACACB	Acetyl-CoA carboxylase 2	4 Oxidation on M	298 Oxidation on M	295	305	1595.45	2183.46	1686.07	1339.64	1530.79	2156.23	1811.05	1983.13	1204.19	1075.12	1508.25	1736.32	1562.35	1699.18	1300.49	625.675	97085.9	100458	99339.1	99956.4	98596.5	100198	99716.3	99246.2	93851.6	91902.7	97320.2	96409.2	93945.7	95926.6	92639.2	94211.3
401	EEAISNMVVALK	N	O00763	ACACB	Acetyl-CoA carboxylase 2	7 Oxidation on M	717 Oxidation on M	711	722	0	1058.44	290.067	393.826	528.996	487.784	548.999	298.619	522.693	478.997	544.875	884.668	495.603	0	0	497.448	97085.9	100458	99339.1	99956.4	98596.5	100198	99716.3	99246.2	93851.6	91902.7	97320.2	96409.2	93945.7	95926.6	92639.2	94211.3
402	LPLMIFANWR	Y	O00763	ACACB	Acetyl-CoA carboxylase 2	4 Oxidation on M	2152 Oxidation on M	2149	2158	257.787	0	0	0	0	449.342	0	356.066	0	0	0	0	192.724	0	0	453.47	97085.9	100458	99339.1	99956.4	98596.5	100198	99716.3	99246.2	93851.6	91902.7	97320.2	96409.2	93945.7	95926.6	92639.2	94211.3
403	AQAGEGVRPSPMQLELR	Y	O00764	PDXK	Pyridoxal kinase	12 Oxidation on M	287 Oxidation on M	276	292	2602.7	1772.72	3198.55	2118.58	1490.34	964.973	2000.23	2121.15	1961.65	836.572	827.422	562.843	1595.06	1472.72	1929.9	1567.13	120455	121227	123255	114801	122500	120629	120762	121960	112914	108237	109566	107691	106920	112324	112371	113524
404	NPAGSVVMER	Y	O00764	PDXK	Pyridoxal kinase	8 Oxidation on M	216 Oxidation on M	209	218	2169.87	1813.69	2617.21	2098.6	1772.46	2180.96	2124.15	1998.04	2484.81	1887.37	1277.51	1590.51	1957.63	1609.53	1602.14	1387.09	120455	121227	123255	114801	122500	120629	120762	121960	112914	108237	109566	107691	106920	112324	112371	113524
405	PSPMQLELR	Y	O00764	PDXK	Pyridoxal kinase	4 Oxidation on M	287 Oxidation on M	284	292	889.312	905.878	1014.13	997.451	0	1355.98	785.627	1336.47	0	1112.14	1368.04	908.373	784.367	970.393	1282.08	1215.08	120455	121227	123255	114801	122500	120629	120762	121960	112914	108237	109566	107691	106920	112324	112371	113524
406	LETMPLYLEDDIRPDIK	Y	O00767	SCD	Stearoyl-CoA desaturase	4 Oxidation on M	38 Oxidation on M	35	51	9291.04	8265.04	6862.77	7277.11	7300.7	7792.21	7733.93	8114.46	6864.75	6279.39	6270.94	5121.25	6242.43	7215.94	5848.67	5925.52	257924	255878	264052	262598	253023	263562	266595	258100	229738	225821	227204	219340	216087	224146	220853	220169
407	NMSLCVVDGVR	Y	O14492	SH2B2	SH2B adapter protein 2	2 Oxidation on M, 5 Carbamidomethylation on C	140 Oxidation on M	139	149	3.41478	0	0	0	42.9987	0	321.803	0	198.197	75.703	83.0864	0	14.2396	0	0	0	1966.67	1921.34	1720.61	1730.1	1924.47	1809.61	1584.44	1700.79	1538.77	1665.28	1871.34	1832.67	1334.26	1783.44	1833.94	1679.73
408	SLSFVPGNDFEMSK	Y	O14497	ARID1A	AT-rich interactive domain-containing protein 1A	12 Oxidation on M	2001 Oxidation on M	1990	2003	4025.27	4118.77	2693.31	3355.23	3411.93	4360.82	3655.25	2615.05	2834.33	3284.79	2291.98	3845.47	3364.23	3249.47	2418.62	3605.29	57193.9	56784.4	58033.2	58867.1	58183.3	57586.9	57628.9	59883.4	56813	56749.3	57148.6	57239.6	55793.1	55904.9	56419.2	57061.3
409	AAGPGLGNVAMGPR	Y	O14497	ARID1A	AT-rich interactive domain-containing protein 1A	11 Oxidation on M	1273 Oxidation on M	1263	1276	2493.45	3159.56	2788.62	2490.53	2890.58	3085.81	2535.49	3349.64	2417.02	2513.19	2801.34	3280.46	2300.12	3754.59	2398.3	2221.2	57193.9	56784.4	58033.2	58867.1	58183.3	57586.9	57628.9	59883.4	56813	56749.3	57148.6	57239.6	55793.1	55904.9	56419.2	57061.3
410	MSYEPNKDPYGSMR	Y	O14497	ARID1A	AT-rich interactive domain-containing protein 1A	13 Oxidation on M	1236 Oxidation on M	1224	1237	0	636.896	930.134	470.976	762.132	1068.82	728.814	0	806.006	571.584	582.857	354.16	324.957	0	539.002	0	57193.9	56784.4	58033.2	58867.1	58183.3	57586.9	57628.9	59883.4	56813	56749.3	57148.6	57239.6	55793.1	55904.9	56419.2	57061.3
411	SHHAPMSPGSSGGGGQPLAR	Y	O14497	ARID1A	AT-rich interactive domain-containing protein 1A	6 Oxidation on M	362 Oxidation on M	357	376	0	80.3947	0	34.7926	0	86.0982	55.7235	71.429	156.301	77.5751	37.5948	102.456	0	163.203	56.6582	79.3525	57193.9	56784.4	58033.2	58867.1	58183.3	57586.9	57628.9	59883.4	56813	56749.3	57148.6	57239.6	55793.1	55904.9	56419.2	57061.3
412	ITATMDDMLSTR	Y	O14497	ARID1A	AT-rich interactive domain-containing protein 1A	8 Oxidation on M	1914 Oxidation on M	1907	1918	0	0	0	0	0	0	0	703.045	891.711	0	0	0	0	0	0	0	57193.9	56784.4	58033.2	58867.1	58183.3	57586.9	57628.9	59883.4	56813	56749.3	57148.6	57239.6	55793.1	55904.9	56419.2	57061.3
413	ITATMDDMLSTR	Y	O14497	ARID1A	AT-rich interactive domain-containing protein 1A	5 Oxidation on M	1911 Oxidation on M	1907	1918	0	5581.42	0	0	477.532	2715.64	0	0	0	0	8176.37	0	0	722.176	0	0	57193.9	56784.4	58033.2	58867.1	58183.3	57586.9	57628.9	59883.4	56813	56749.3	57148.6	57239.6	55793.1	55904.9	56419.2	57061.3
414	GGQEDMNLSLQSR	Y	O14497	ARID1A	AT-rich interactive domain-containing protein 1A	6 Oxidation on M	628 Oxidation on M	623	635	268.238	371.673	272.905	346.841	515.214	393.843	491.216	0	0	356.997	543.931	0	224.451	398.698	452.221	650.939	57193.9	56784.4	58033.2	58867.1	58183.3	57586.9	57628.9	59883.4	56813	56749.3	57148.6	57239.6	55793.1	55904.9	56419.2	57061.3
415	TPQPSSPMDQMGK	Y	O14497	ARID1A	AT-rich interactive domain-containing protein 1A	8 Oxidation on M	384 Oxidation on M	377	389	0	155.312	0	83.2082	153.929	0	0	0	0	204.958	0	0	0	0	0	0	57193.9	56784.4	58033.2	58867.1	58183.3	57586.9	57628.9	59883.4	56813	56749.3	57148.6	57239.6	55793.1	55904.9	56419.2	57061.3
416	VSSPAPMEGGEEEEELLGPK	Y	O14497	ARID1A	AT-rich interactive domain-containing protein 1A	7 Oxidation on M	1759 Oxidation on M	1753	1772	0	0	0	117.231	86.2608	157.592	0	0	0	114.716	57.9028	285.59	39.8129	0	0	0	57193.9	56784.4	58033.2	58867.1	58183.3	57586.9	57628.9	59883.4	56813	56749.3	57148.6	57239.6	55793.1	55904.9	56419.2	57061.3
417	YPMTMQGR	Y	O14497	ARID1A	AT-rich interactive domain-containing protein 1A	3 Oxidation on M	432 Oxidation on M	430	437	0	0	0	0	0	0	0	0	0	0	825.373	0	0	0	0	0	57193.9	56784.4	58033.2	58867.1	58183.3	57586.9	57628.9	59883.4	56813	56749.3	57148.6	57239.6	55793.1	55904.9	56419.2	57061.3
418	YPMTMQGR	Y	O14497	ARID1A	AT-rich interactive domain-containing protein 1A	5 Oxidation on M	434 Oxidation on M	430	437	0	0	350.588	0	770.781	0	0	0	0	0	0	0	0	0	0	0	57193.9	56784.4	58033.2	58867.1	58183.3	57586.9	57628.9	59883.4	56813	56749.3	57148.6	57239.6	55793.1	55904.9	56419.2	57061.3
419	VTGELTMTFPAGIVR	Y	O14526	FCHO1	F-BAR domain only protein 1	7 Oxidation on M	657 Oxidation on M	651	665	0	0	0	0	885.159	0	0	0	0	488.753	0	0	0	0	0	0	329.485	241.037	427.229	289.309	553.558	311.067	451.439	332.811	849.426	588.819	659.132	676.195	640.352	542.364	681.312	827.511
420	LDQMDEDELER	Y	O14530	TXNDC9	Thioredoxin domain-containing protein 9	4 Oxidation on M	39 Oxidation on M	36	46	2585.28	1833.01	1877.24	1117.81	917.661	1402.47	830.497	1323.84	2295.36	1783.68	1211.72	1215.84	1748.42	2250.48	2444.62	1955.89	86150.3	88100.9	87455.5	87085.7	85299.5	88430.8	85847.7	84727.1	103828	98882.4	102381	106267	103314	102910	99606	105846
421	LGSSDILNYSGNLMEPPFQNQK	Y	O14530	TXNDC9	Thioredoxin domain-containing protein 9	14 Oxidation on M	192 Oxidation on M	179	200	572.501	0	941.922	0	314.751	963.3	786.457	0	525.118	838.956	966.072	567.909	932.267	1280	776.521	508.032	86150.3	88100.9	87455.5	87085.7	85299.5	88430.8	85847.7	84727.1	103828	98882.4	102381	106267	103314	102910	99606	105846
422	GLYDGPVHEVMVPAKPGSGAPAR	Y	O14531	DPYSL4	Dihydropyrimidinase-related protein 4	11 Oxidation on M	507 Oxidation on M	497	519	1001.12	1102.58	0	1013.36	864.143	1094.64	831.444	1133.19	964.991	1294.44	1301.29	0	1061.94	1544.57	923.597	878.903	59669.1	59053.4	60577	59852.3	61225.7	60504.9	59632.5	58568.6	66491.4	66707.2	66427.6	68603.3	66636.8	65848.9	65130.8	66029.8
423	MDENEFVAVTSTNAAK	Y	O14531	DPYSL4	Dihydropyrimidinase-related protein 4	1 Oxidation on M	375 Oxidation on M	375	390	589.48	692.965	659.373	538.033	777.688	0	830.05	589.533	778.66	647.05	333.922	837.211	619.584	519.525	784.502	454.47	59669.1	59053.4	60577	59852.3	61225.7	60504.9	59632.5	58568.6	66491.4	66707.2	66427.6	68603.3	66636.8	65848.9	65130.8	66029.8
424	AALAGGTTMILDHVFPDTGVSLLAAYEQWR	Y	O14531	DPYSL4	Dihydropyrimidinase-related protein 4	9 Oxidation on M	103 Oxidation on M	95	124	0	874.414	0	0	1854.73	1175.37	2474.95	1501.22	783.396	0	0	1598.18	1933.69	881.647	0	979.376	59669.1	59053.4	60577	59852.3	61225.7	60504.9	59632.5	58568.6	66491.4	66707.2	66427.6	68603.3	66636.8	65848.9	65130.8	66029.8
425	MFVTPGAGR	Y	O14531	DPYSL4	Dihydropyrimidinase-related protein 4	1 Oxidation on M	459 Oxidation on M	459	467	0	0	0	0	0	0	0	151.134	0	0	0	0	339.912	0	0	0	59669.1	59053.4	60577	59852.3	61225.7	60504.9	59632.5	58568.6	66491.4	66707.2	66427.6	68603.3	66636.8	65848.9	65130.8	66029.8
426	QIEALDPPMR	Y	O14545	TRAFD1	TRAF-type zinc finger domain-containing protein 1	9 Oxidation on M	179 Oxidation on M	171	180	768.91	936.888	660.616	1066.26	1001.31	758.001	2095.88	1089.02	1246	1353.72	1626.76	983.474	1449.43	1356.42	957.874	841.231	44213.5	45618.9	45038.9	45367.5	44634.3	44290	44890.8	46001.9	55583.8	56564.9	56822.1	58053.3	56856.5	58173.4	55661.7	57754.9
427	NIGMCPTCK	Y	O14545	TRAFD1	TRAF-type zinc finger domain-containing protein 1	4 Oxidation on M, 5 Carbamidomethylation on C, 8 Carbamidomethylation on C	38 Oxidation on M	35	43	502.337	0	440.577	0	0	0	61.5845	0	508.576	454.308	162.455	0	0	0	445.003	0	44213.5	45618.9	45038.9	45367.5	44634.3	44290	44890.8	46001.9	55583.8	56564.9	56822.1	58053.3	56856.5	58173.4	55661.7	57754.9
428	LMCPQEIVDYIADK	Y	O14561	NDUFAB1	Acyl carrier protein, mitochondrial	2 Oxidation on M, 3 Carbamidomethylation on C	139 Oxidation on M	138	151	14486.1	13726.6	13875	13667.8	12129.1	14405.4	13048.4	14367	12170.6	13414.8	12557	11365.9	9455.73	10841.8	13409.8	11204.1	99544.4	107917	100515	107470	98674.3	108757	106310	104548	90408.2	103045	99638.2	89681.3	100808	95506.5	96896.2	97030.8
429	LSVNSHFMK	Y	O14561	NDUFAB1	Acyl carrier protein, mitochondrial	8 Oxidation on M	105 Oxidation on M	98	106	3596.99	4192.12	1632.07	3683.43	3397.78	4159.09	3933.52	3275.44	992.475	4191.62	3553.51	2962.86	3584.05	3417.41	2808	3323.09	99544.4	107917	100515	107470	98674.3	108757	106310	104548	90408.2	103045	99638.2	89681.3	100808	95506.5	96896.2	97030.8
430	LPTVPLSGMYNK	Y	O14562	UBFD1	Ubiquitin domain-containing protein UBFD1	9 Oxidation on M	221 Oxidation on M	213	224	7359.45	6776.9	6971.4	5777.42	6754.25	7754.8	6571.96	6111.01	5495.43	5435.69	4648.97	5750.62	5926.7	5834.31	5261.98	5217.81	119258	121323	119428	117723	117356	122197	121287	116332	109202	109717	116208	107923	114323	112655	113098	114755
431	GKPEDVMPSVK	Y	O14562	UBFD1	Ubiquitin domain-containing protein UBFD1	7 Oxidation on M	203 Oxidation on M	197	207	2003.65	829.449	2144.98	1164.62	1699.59	1635.42	1578.03	1019.81	1488.12	1685.92	1583.04	0	1230.79	1078.6	201.885	1570.67	119258	121323	119428	117723	117356	122197	121287	116332	109202	109717	116208	107923	114323	112655	113098	114755
432	IMVVGSTINDVLAVNTPK	Y	O14562	UBFD1	Ubiquitin domain-containing protein UBFD1	2 Oxidation on M	151 Oxidation on M	150	167	6028.02	6925.13	5565.56	5554.38	5604.41	5401.74	5730.79	5511.42	5695.52	4986.04	5004.87	5410.22	4512.3	6129.4	5638.63	4504.59	119258	121323	119428	117723	117356	122197	121287	116332	109202	109717	116208	107923	114323	112655	113098	114755
433	LPMGSIK	Y	O14562	UBFD1	Ubiquitin domain-containing protein UBFD1	3 Oxidation on M	253 Oxidation on M	251	257	17608.5	16370.8	0	0	13229.7	0	12311.7	13491.2	8784.04	19225.5	16308.9	3314.73	0	0	7163.67	18780.8	119258	121323	119428	117723	117356	122197	121287	116332	109202	109717	116208	107923	114323	112655	113098	114755
434	AQEEMISELR	Y	O14578	CIT	Citron Rho-interacting kinase	5 Oxidation on M	808 Oxidation on M	804	813	193.409	83.4554	1066.69	218.889	428.223	0	1028.45	177.548	0	314.366	162.128	346.088	217.449	144.4	370.259	0	53813.7	53041	53860.6	53252.5	53719.3	53073.4	52879.9	52693.4	55338.8	54461.5	54011.5	55537.7	53171.4	53617.3	53812.4	55056.6
435	TSSMEKK	Y	O14578	CIT	Citron Rho-interacting kinase	4 Oxidation on M	447 Oxidation on M	444	450	0	15073.8	12146.2	12806.8	12941.8	14184.6	12280.9	12320.8	12487.1	13521.4	13474.8	10504.9	11150.9	14015.9	14988.4	12642	53813.7	53041	53860.6	53252.5	53719.3	53073.4	52879.9	52693.4	55338.8	54461.5	54011.5	55537.7	53171.4	53617.3	53812.4	55056.6
436	MEGTISQQTK	Y	O14578	CIT	Citron Rho-interacting kinase	1 Oxidation on M	1212 Oxidation on M	1212	1221	218.724	386.128	232.568	156.913	215.531	0	174.379	260.092	238.235	0	189.893	232.855	77.2282	111.209	120.715	163.467	53813.7	53041	53860.6	53252.5	53719.3	53073.4	52879.9	52693.4	55338.8	54461.5	54011.5	55537.7	53171.4	53617.3	53812.4	55056.6
437	EQEYQAQVEEMR	Y	O14578	CIT	Citron Rho-interacting kinase	11 Oxidation on M	564 Oxidation on M	554	565	0	134.072	0	161.75	113.196	134.215	168.966	0	0	129.362	90.6205	85.0952	0	238.989	185.901	211.583	53813.7	53041	53860.6	53252.5	53719.3	53073.4	52879.9	52693.4	55338.8	54461.5	54011.5	55537.7	53171.4	53617.3	53812.4	55056.6
438	MHHNIPHR	Y	O14578	CIT	Citron Rho-interacting kinase	1 Oxidation on M	1357 Oxidation on M	1357	1364	0	91.0051	80.7061	0	32.258	0	56.3397	52.9928	0	0	0	54.4209	82.0075	0	0	60.7546	53813.7	53041	53860.6	53252.5	53719.3	53073.4	52879.9	52693.4	55338.8	54461.5	54011.5	55537.7	53171.4	53617.3	53812.4	55056.6
439	MFADYLAHESR	Y	O14579	COPE	Coatomer subunit epsilon	1 Oxidation on M	86 Oxidation on M	86	96	3564.83	3291.41	2714.95	2378.48	2444.53	4864.71	4055.3	2087.72	3275.02	3830.01	2609.8	2674.3	4043.76	2869.83	2229.87	2548.44	200758	216325	214010	197697	196335	205301	203842	210308	220062	212956	217721	222055	216166	216573	220426	215972
440	LQDAYYIFQEMADK	Y	O14579	COPE	Coatomer subunit epsilon	11 Oxidation on M	208 Oxidation on M	198	211	2463.22	2505.87	1729.08	1191.76	1613.24	2456.23	1883.38	1961.95	1858.11	1670.94	1179.58	2258.22	1807.37	2135.72	2406.84	2362.18	200758	216325	214010	197697	196335	205301	203842	210308	220062	212956	217721	222055	216166	216573	220426	215972
441	CSPTLLLLNGQAACHMAQGR	Y	O14579	COPE	Coatomer subunit epsilon	1 Carbamidomethylation on C, 14 Carbamidomethylation on C, 16 Oxidation on M	227 Oxidation on M	212	231	1697.81	1521.7	807.239	1240.46	0	838.298	855.621	791.857	971.183	607.897	1025.95	975.458	801.24	747.495	827.371	823.599	200758	216325	214010	197697	196335	205301	203842	210308	220062	212956	217721	222055	216166	216573	220426	215972
442	ALHQGDSLECTAMTVQILLK	Y	O14579	COPE	Coatomer subunit epsilon	10 Carbamidomethylation on C, 13 Oxidation on M	151 Oxidation on M	139	158	595.945	873.665	898.405	527.288	525.093	701.076	644.261	688.548	650.301	803.536	740.335	637.48	624.235	771.715	633.89	521.436	200758	216325	214010	197697	196335	205301	203842	210308	220062	212956	217721	222055	216166	216573	220426	215972
443	SVDVTNTTFLLMAASIYLHDQNPDAALR	Y	O14579	COPE	Coatomer subunit epsilon	12 Oxidation on M	122 Oxidation on M	111	138	0	0	0	0	0	0	0	0	0	624.375	0	0	705.131	407.501	0	0	200758	216325	214010	197697	196335	205301	203842	210308	220062	212956	217721	222055	216166	216573	220426	215972
444	VPGLPMSDQYVK	Y	O14617	AP3D1	AP-3 complex subunit delta-1	6 Oxidation on M	720 Oxidation on M	715	726	8733.9	11354.4	11089.2	9992.61	10534.4	10895.3	11140	10179.4	10036.2	9619.73	9515.22	9011.07	10884	9899.41	10461.8	9006.8	174598	174849	174885	172330	177565	174313	175114	178599	178314	172250	175307	173740	177396	174256	171882	177072
445	ALDLLYGMVSK	Y	O14617	AP3D1	AP-3 complex subunit delta-1	8 Oxidation on M	367 Oxidation on M	360	370	4023.55	3817.72	3619.94	3038.95	4187.85	4743.16	4321.96	4138.1	3256.11	4127.78	4823.39	3358.79	3680.13	3741.69	2534.75	3643.28	174598	174849	174885	172330	177565	174313	175114	178599	178314	172250	175307	173740	177396	174256	171882	177072
446	NLMEIVK	Y	O14617	AP3D1	AP-3 complex subunit delta-1	3 Oxidation on M	374 Oxidation on M	372	378	87.1789	218.63	93.5674	70.4265	129.695	367.236	106.885	662.594	753.829	584.846	0	278.289	179.763	71.0372	37.5643	153.06	174598	174849	174885	172330	177565	174313	175114	178599	178314	172250	175307	173740	177396	174256	171882	177072
447	GMELSVLDSLNAR	Y	O14617	AP3D1	AP-3 complex subunit delta-1	2 Oxidation on M	964 Oxidation on M	963	975	3453.76	4769.71	4635.94	3623.67	4821.7	4969.15	3867.64	4446.79	3204.48	4500.42	4785.24	2868.6	4221.74	3879.13	5034.48	3987.15	174598	174849	174885	172330	177565	174313	175114	178599	178314	172250	175307	173740	177396	174256	171882	177072
448	LMTSSTNNWVLIK	Y	O14617	AP3D1	AP-3 complex subunit delta-1	2 Oxidation on M	229 Oxidation on M	228	240	1881.55	1540.15	1740.13	1498.72	2009.03	1781.2	1670.35	370.399	2191.35	1185.08	2068.68	0	1202.34	1707.84	2040.1	1247.1	174598	174849	174885	172330	177565	174313	175114	178599	178314	172250	175307	173740	177396	174256	171882	177072
449	AVLIMYK	Y	O14617	AP3D1	AP-3 complex subunit delta-1	5 Oxidation on M	170 Oxidation on M	166	172	5586.48	5540.5	4732.82	4970.33	4935.06	5323.88	3965.31	4696.89	4662.66	4675.28	4902.75	3966.31	4244.15	4887.54	4521.93	3969.84	174598	174849	174885	172330	177565	174313	175114	178599	178314	172250	175307	173740	177396	174256	171882	177072
450	YLGLLAMSK	Y	O14617	AP3D1	AP-3 complex subunit delta-1	7 Oxidation on M	327 Oxidation on M	321	329	1656.02	1308.49	1236.53	981.389	1558	1546.34	850.834	1030.07	1671.58	1021.74	1471.69	894.083	1423.91	1484.63	0	956.409	174598	174849	174885	172330	177565	174313	175114	178599	178314	172250	175307	173740	177396	174256	171882	177072
451	DLANDIMTLMSHTK	Y	O14617	AP3D1	AP-3 complex subunit delta-1	7 Oxidation on M	152 Oxidation on M	146	159	0	983.65	656.348	0	0	0	0	0	685.613	0	0	0	799.608	0	0	0	174598	174849	174885	172330	177565	174313	175114	178599	178314	172250	175307	173740	177396	174256	171882	177072
452	DLANDIMTLMSHTKPYIR	Y	O14617	AP3D1	AP-3 complex subunit delta-1	7 Oxidation on M	152 Oxidation on M	146	163	0	551.955	377.385	0	117.538	698.439	0	291.357	0	0	739.927	0	0	0	719.327	0	174598	174849	174885	172330	177565	174313	175114	178599	178314	172250	175307	173740	177396	174256	171882	177072
453	IGYLAASQSFHEGTDVIMLTTNQIR	Y	O14617	AP3D1	AP-3 complex subunit delta-1	18 Oxidation on M	110 Oxidation on M	93	117	269.943	717.986	904.391	284.53	557.999	1016.13	1159.17	1271.52	825.301	960.449	671.774	468.394	943.492	567.447	584.924	950.325	174598	174849	174885	172330	177565	174313	175114	178599	178314	172250	175307	173740	177396	174256	171882	177072
454	FAVSQMSALLDSAHLLASSTQR	Y	O14617	AP3D1	AP-3 complex subunit delta-1	6 Oxidation on M	459 Oxidation on M	454	475	0	0	307.379	0	271.902	0	413.263	536.675	0	706.927	514.992	527.6	321.78	0	369.746	0	174598	174849	174885	172330	177565	174313	175114	178599	178314	172250	175307	173740	177396	174256	171882	177072
455	MSFQNLLAK	Y	O14617	AP3D1	AP-3 complex subunit delta-1	1 Oxidation on M	1079 Oxidation on M	1079	1087	27.4553	307.707	0	0	0	216.569	207.676	104.251	126.469	214.773	130.738	148.411	126.3	265.497	217.015	0	174598	174849	174885	172330	177565	174313	175114	178599	178314	172250	175307	173740	177396	174256	171882	177072
456	LLESGDLSMSSIK	Y	O14617	AP3D1	AP-3 complex subunit delta-1	9 Oxidation on M	1069 Oxidation on M	1061	1073	492.342	1005.03	872.276	0	793.407	923.682	724.229	478.505	1022.68	875.173	927.012	381.554	0	0	616.916	625.8	174598	174849	174885	172330	177565	174313	175114	178599	178314	172250	175307	173740	177396	174256	171882	177072
457	DVPMVEK	Y	O14617	AP3D1	AP-3 complex subunit delta-1	4 Oxidation on M	836 Oxidation on M	833	839	624.385	628.034	0	482.328	443.086	0	382.912	591.042	0	243.681	544.57	280.603	456.977	1156.35	648.366	0	174598	174849	174885	172330	177565	174313	175114	178599	178314	172250	175307	173740	177396	174256	171882	177072
458	VPGLPMSDQYVKLEEER	Y	O14617	AP3D1	AP-3 complex subunit delta-1	6 Oxidation on M	720 Oxidation on M	715	731	0	0	0	0	0	0	0	0	0	0	0	0	0	0	81.5721	459.132	174598	174849	174885	172330	177565	174313	175114	178599	178314	172250	175307	173740	177396	174256	171882	177072
459	GMGSGQLQNLGAAVAILGGPGTVQGVVR	Y	O14618	CCS	Copper chaperone for superoxide dismutase	2 Oxidation on M	78 Oxidation on M	77	104	2041.5	2018.03	2649.39	2160.57	1783.3	2096.66	2052.18	2217.54	1736.83	793.11	2163.45	1350.82	2745.41	2165.01	2561.54	1720.37	65748.6	70333.1	69060.8	68007.5	67241.5	68999.3	67971.8	67294.5	59556.8	58216.9	59795.6	59525.7	61493	59713.4	60884	58191.7
460	GVSMPNMLEPK	Y	O14639	ABLIM1	Actin-binding LIM protein 1	7 Oxidation on M	710 Oxidation on M	704	714	7144.33	0	0	0	0	0	7626.6	0	3597.76	0	0	0	0	0	0	0	26571.8	27336.1	27313.8	27055.8	26758	27824.6	27061.2	27895.9	26569.2	26703.1	27526.9	26660.8	27297	26948.1	27181.5	27298.8
461	SMDQDFGVVK	N	O14640	DVL1	Segment polarity protein dishevelled homolog DVL-1	2 Oxidation on M	52 Oxidation on M	51	60	961.407	1270.78	883.306	1226.45	570.384	919.99	599.194	1069.55	1060.92	1346.91	1238.57	981.647	1207.44	919.498	1015	804.314	43253.9	47468.6	44666.6	45281.7	44120.5	44498.5	45860.8	45988.2	48799.3	45958.3	47341	48179.4	49537.3	47996.3	47252.6	48885.2
462	GDGGIYIGSIMK	N	O14640	DVL1	Segment polarity protein dishevelled homolog DVL-1	11 Oxidation on M	284 Oxidation on M	274	285	811.749	2250.52	621.452	1444.73	1087.26	2056.09	1300.73	890.572	1086.7	110.455	0	0	131.514	899.795	1682.9	120.912	43253.9	47468.6	44666.6	45281.7	44120.5	44498.5	45860.8	45988.2	48799.3	45958.3	47341	48179.4	49537.3	47996.3	47252.6	48885.2
463	AMAAPESGLEVR	Y	O14641	DVL2	Segment polarity protein dishevelled homolog DVL-2	2 Oxidation on M	430 Oxidation on M	429	440	1455.57	2403.98	2473.94	1753.2	2286.32	2911.48	3388.94	2825.35	1970.76	1642.81	1940.51	1567.3	1972.64	2400.31	1593.59	2241.3	41678.9	41556.6	42281.8	41690.6	41767.4	41418	41596.9	42402.3	38886.1	39717.9	39564.5	39408.3	39273.9	40985.5	37948	39594.9
464	GLSVHTDMASVTK	Y	O14641	DVL2	Segment polarity protein dishevelled homolog DVL-2	8 Oxidation on M	423 Oxidation on M	416	428	181.539	193.121	430.674	0	712.479	72.4859	412.91	0	184.113	232.374	0	355.291	175.596	323.413	0	0	41678.9	41556.6	42281.8	41690.6	41767.4	41418	41596.9	42402.3	38886.1	39717.9	39564.5	39408.3	39273.9	40985.5	37948	39594.9
465	MVLDHLVIQR	N	O14646	CHD1	Chromodomain-helicase-DNA-binding protein 1	1 Oxidation on M	930 Oxidation on M	930	939	1052.19	1264.61	871.739	325.806	721.522	1169.31	676.975	840.578	1022.23	1405.45	1239.07	1115.13	698.95	1254.84	834.344	986.117	77736.7	76770.4	75993.8	76741.3	76683.6	76455.4	75784	76515.7	79335.3	78043.8	79053.2	80325.9	79660.7	78902.3	77416.8	80248.3
466	ELEEIYMLPR	N	O14646	CHD1	Chromodomain-helicase-DNA-binding protein 1	7 Oxidation on M	1069 Oxidation on M	1063	1072	2532.21	2890.45	3861.83	4107.54	4439.5	3341.1	4250.86	3354.65	4087.49	4313.74	2774.91	2510.67	3020.04	3473.36	4348.72	3113.24	77736.7	76770.4	75993.8	76741.3	76683.6	76455.4	75784	76515.7	79335.3	78043.8	79053.2	80325.9	79660.7	78902.3	77416.8	80248.3
467	MLDILAEYLK	Y	O14646	CHD1	Chromodomain-helicase-DNA-binding protein 1	1 Oxidation on M	816 Oxidation on M	816	825	1558.95	1463.78	1854.87	1440.75	1294.33	2164.32	1723.51	165.374	1625.31	1501.44	1851.01	1654.19	1786.19	1923.8	1338.69	1721	77736.7	76770.4	75993.8	76741.3	76683.6	76455.4	75784	76515.7	79335.3	78043.8	79053.2	80325.9	79660.7	78902.3	77416.8	80248.3
468	YHSDWQMDHR	Y	O14646	CHD1	Chromodomain-helicase-DNA-binding protein 1	7 Oxidation on M	1666 Oxidation on M	1660	1669	262.393	310.153	264.316	87.9194	666.031	437.02	529.108	628.023	381.545	56.6335	445.257	255.348	470.673	330.523	242.826	62.2339	77736.7	76770.4	75993.8	76741.3	76683.6	76455.4	75784	76515.7	79335.3	78043.8	79053.2	80325.9	79660.7	78902.3	77416.8	80248.3
469	ELWSLLHFIMPEK	N	O14646	CHD1	Chromodomain-helicase-DNA-binding protein 1	10 Oxidation on M	661 Oxidation on M	652	664	1049.98	665.445	713.484	447.766	998.551	729.421	750.587	1055.11	1338.93	1037.54	641.433	1057.11	855.317	624.847	1230.09	821.788	77736.7	76770.4	75993.8	76741.3	76683.6	76455.4	75784	76515.7	79335.3	78043.8	79053.2	80325.9	79660.7	78902.3	77416.8	80248.3
470	MLDILAEYLTIK	Y	O14647	CHD2	Chromodomain-helicase-DNA-binding protein 2	1 Oxidation on M	819 Oxidation on M	819	830	531.343	647.381	829.307	790.02	243.031	605.334	601.672	535.522	799.8	492.709	278.605	497.508	399.325	271.319	571.189	0	22466.8	22208	22101.6	23315.6	23034.6	22924.6	23405.8	21968.2	17114.5	16777.9	17366.9	16760	16797.4	16671.3	16982.4	16213.2
471	ILDIANMLGLSNTVMR	Y	O14653	GOSR2	Golgi SNAP receptor complex member 2	15 Oxidation on M	179 Oxidation on M	165	180	1783.23	347.514	1691.79	2169.37	2507.37	2438.43	1638.06	1540.16	1588.59	2097.39	1998.04	1766.68	1789.61	1361.56	226.122	2420.51	70870.6	73043.4	72708.3	72503.9	74528.8	76009.7	73476.4	75061	75705.6	77658.3	78286.6	82891.1	80722.5	78755.9	76069.1	80457.9
472	VHNGMDDLILDGHNILDGLR	Y	O14653	GOSR2	Golgi SNAP receptor complex member 2	5 Oxidation on M	137 Oxidation on M	133	152	1158.25	562.295	363.618	837.887	640.542	603.076	553.081	1233.97	838.104	667.12	560.704	1620.91	1038.14	727.076	523.581	873.337	70870.6	73043.4	72708.3	72503.9	74528.8	76009.7	73476.4	75061	75705.6	77658.3	78286.6	82891.1	80722.5	78755.9	76069.1	80457.9
473	EADSSSDYVNMDFTK	Y	O14654	IRS4	Insulin receptor substrate 4	11 Oxidation on M	924 Oxidation on M	914	928	2944.74	2388.6	2785.78	2042.5	1844.15	2860.35	2818.08	1591.86	3246.24	2687.85	3349.91	2546.98	2774.62	2691.61	2337.54	2918.2	320217	315187	316358	316987	311461	314631	318605	321759	334581	332917	330105	333317	332056	336227	337320	330793
474	GYMMMFPR	Y	O14654	IRS4	Insulin receptor substrate 4	5 Oxidation on M	746 Oxidation on M	742	749	0	0	0	0	0	0	0	0	0	0	0	6096.03	0	0	0	0	320217	315187	316358	316987	311461	314631	318605	321759	334581	332917	330105	333317	332056	336227	337320	330793
475	GYMMMFPR	Y	O14654	IRS4	Insulin receptor substrate 4	3 Oxidation on M	744 Oxidation on M	742	749	5371.04	4940.32	5282.16	4497.06	4298.06	4149.5	5124.94	4936.19	4555.89	5119.09	4886.5	4680.26	5304.38	0	4828.03	4050.43	320217	315187	316358	316987	311461	314631	318605	321759	334581	332917	330105	333317	332056	336227	337320	330793
476	GYMMMFPR	Y	O14654	IRS4	Insulin receptor substrate 4	4 Oxidation on M	745 Oxidation on M	742	749	3030.68	3989.16	0	2282.4	3020.81	0	0	0	3610.08	3536.22	0	3735.95	2325.79	2922.72	3663.88	0	320217	315187	316358	316987	311461	314631	318605	321759	334581	332917	330105	333317	332056	336227	337320	330793
477	SSPLGQNDNSEYVPMLPGK	Y	O14654	IRS4	Insulin receptor substrate 4	15 Oxidation on M	831 Oxidation on M	817	835	1215.95	1393.16	1466.4	1576.24	1320.22	2283.48	0	2349.06	1492.9	1915.99	0	2118.73	449.722	2028.24	1683.39	2199.9	320217	315187	316358	316987	311461	314631	318605	321759	334581	332917	330105	333317	332056	336227	337320	330793
478	AIGDGEDEMLFTR	Y	O14654	IRS4	Insulin receptor substrate 4	9 Oxidation on M	393 Oxidation on M	385	397	23248.1	22882	20255.2	18749.2	20712.5	21107	20247.7	17126.1	20679.6	20334.8	18127.2	18824.9	19902	19044.6	20932	18698.3	320217	315187	316358	316987	311461	314631	318605	321759	334581	332917	330105	333317	332056	336227	337320	330793
479	VAEEMTFFPK	Y	O14656	TOR1A	Torsin-1A	5 Oxidation on M	304 Oxidation on M	300	309	0	2395.17	631.08	4589.41	1050.08	2675.36	3210.74	0	1937.71	1734.04	1803.47	2147.12	1587.28	4230.18	1120.84	1281.59	28604.3	28124.5	27244.4	28391.7	26971.1	28173.9	28445.2	27422.3	25985.1	24360.9	26105.3	25350.4	25023.8	25730.6	24696	24014.4
480	MHAGLIDAIKPFLDYYDLVDGVSYQK	Y	O14656	TOR1A	Torsin-1A	1 Oxidation on M	175 Oxidation on M	175	200	13073.7	11469.7	11946.1	12824.9	10432.2	11485.6	8520.06	11120.8	10950.8	11743.5	12942.2	0	11942.7	13239.4	11550.8	9859.38	28604.3	28124.5	27244.4	28391.7	26971.1	28173.9	28445.2	27422.3	25985.1	24360.9	26105.3	25350.4	25023.8	25730.6	24696	24014.4
481	WIRGNVSACANSVFIFDEMDK	Y	O14657	TOR1B	Torsin-1B	9 Carbamidomethylation on C, 19 Oxidation on M	179 Oxidation on M	161	181	287	0	334.993	0	0	0	0	0	0	50.4748	351.935	499.64	0	0	0	189.109	23717.5	24202.7	24548.7	23229	23995.7	23496.5	23713.6	23440.3	25272.3	24978.1	25279.2	24342.5	25049.8	25602.6	24992.2	25274.1
482	GIEMHQR	Y	O14681	EI24	Etoposide-induced protein 2.4 homolog	4 Oxidation on M	228 Oxidation on M	225	231	135.395	275.408	264.99	230.882	409.209	258.697	193.871	205.094	446.467	318.285	276.731	321.696	364.186	185.992	410.899	69.4276	56864.1	57715.1	62083.2	60736	57477.5	62054.9	63361.6	62380.2	62696.4	61092.6	63755.9	61913.5	61619.1	63164.1	62690.3	61734.7
483	VVGVSDEAELHEMETEK	Y	O14686	KMT2D	Histone-lysine N-methyltransferase 2D	13 Oxidation on M	1073 Oxidation on M	1061	1077	141.249	134.679	127.02	273.789	328.439	368.711	255.852	248.981	178.645	172.787	79.9223	140.085	134.052	169.362	162.294	202.96	90410.3	88785.9	89753.8	89876.2	88733	87243.6	88807.2	88694.4	85244.1	84821.7	85431	84497.2	82916.1	83250.4	85024.9	84482.9
484	HTMVIEYIGTIIR	N	O14686	KMT2D	Histone-lysine N-methyltransferase 2D	3 Oxidation on M	5422 Oxidation on M	5420	5432	1629.69	1384.78	576.486	0	0	953.949	1128.26	564.843	1302.98	1452.2	1333.99	0	762.961	983.727	0	1216.15	90410.3	88785.9	89753.8	89876.2	88733	87243.6	88807.2	88694.4	85244.1	84821.7	85431	84497.2	82916.1	83250.4	85024.9	84482.9
485	EHTNLMAEYR	Y	O14686	KMT2D	Histone-lysine N-methyltransferase 2D	6 Oxidation on M	3592 Oxidation on M	3587	3596	1817.99	1342.66	1005.07	0	1461.55	0	0	0	1276.53	972.376	1815.63	1450.53	366.988	840.212	0	1288.71	90410.3	88785.9	89753.8	89876.2	88733	87243.6	88807.2	88694.4	85244.1	84821.7	85431	84497.2	82916.1	83250.4	85024.9	84482.9
486	QQKEHTNLMAEYR	Y	O14686	KMT2D	Histone-lysine N-methyltransferase 2D	9 Oxidation on M	3592 Oxidation on M	3584	3596	0	0	0	0	0	26.6489	0	0	0	0	0	0	0	0	0	0	90410.3	88785.9	89753.8	89876.2	88733	87243.6	88807.2	88694.4	85244.1	84821.7	85431	84497.2	82916.1	83250.4	85024.9	84482.9
487	TEDSDDIHFEPVVQMPEK	N	O14715	RGPD8	RANBP2-like and GRIP domain-containing protein 8	15 Oxidation on M	1043 Oxidation on M	1029	1046	0	1378.21	1292.6	4110.21	1098.61	2190.05	1795.34	870.552	1540.07	957.005	1626.07	1044.07	1656.17	1186.45	2287.94	2021.32	168100	172968	169029	171610	171360	171856	168348	170352	191054	190373	189966	196269	192155	191386	187846	192006
488	VCANHWITTTMNLKPLSGSDR	N	O14715	RGPD8	RANBP2-like and GRIP domain-containing protein 8	2 Carbamidomethylation on C, 11 Oxidation on M	1117 Oxidation on M	1107	1127	0	1605.04	599.814	1045.79	842.812	547.799	1088.49	1411.44	1401.58	234.395	1224	0	547.015	1040.34	772.901	589.358	168100	172968	169029	171610	171360	171856	168348	170352	191054	190373	189966	196269	192155	191386	187846	192006
489	MLKDFLEDDTDVNQYLLPPK	Y	O14717	TRDMT1	tRNA (cytosine(38)-C(5))-methyltransferase	1 Oxidation on M	252 Oxidation on M	252	271	10867.6	8521.26	9330.2	7884.79	1686.04	8627.12	4263.32	1396.47	2193.82	0	8725.51	9732.12	0	1294.94	9088.66	7053.05	12043	11360.9	10879.2	11059.4	10643.7	11089.8	11015.8	11530.7	12594.9	13170.1	12778.9	12802.1	12870.9	12953.9	12914.8	13257.7
490	SVTDSVMGPK	Y	O14727	APAF1	Apoptotic protease-activating factor 1	7 Oxidation on M	274 Oxidation on M	268	277	0	297.439	588.447	167.855	0	0	170.917	174.955	291.595	121.926	122.778	203.774	0	184.07	0	0	37143.7	37645.6	37019.8	36683.8	36633.2	36080.7	35189.8	36188.3	39567.6	38218.6	39147.6	38839.6	38077.7	37109.6	37657.5	37799.2
491	LFLSNMER	Y	O14732	IMPA2	Inositol monophosphatase 2	6 Oxidation on M	190 Oxidation on M	185	192	224.825	0	92.5168	0	0	0	359.765	0	0	0	149.967	0	0	165.792	171.848	0	11447.4	11902	10258.3	11590.4	11692.9	11638.4	11169.5	11133.4	10082.6	10951.5	8363.78	10787.5	9677.54	9796.27	9882.67	9548.07
492	HMLGLPSTLFTPR	Y	O14733	MAP2K7	Dual specificity mitogen-activated protein kinase kinase 7	2 Oxidation on M	74 Oxidation on M	73	85	4236.45	4781.15	3970.34	4463.7	4716.38	5965.37	4145.95	4126.23	4384.62	2943.02	3868	4081.73	4103.64	3707.22	3872.17	4377.31	46443.8	48521.2	47603.2	46793.3	47959.2	46741.2	45993.6	45983.8	46043.5	45172.1	45509.8	45130.8	45417.8	45211.9	44374.1	45121.5
493	VLQEEPPLLPGHMGFSGDFQSFVK	Y	O14733	MAP2K7	Dual specificity mitogen-activated protein kinase kinase 7	13 Oxidation on M	347 Oxidation on M	335	358	304.093	794.287	0	0	829.304	1055.16	137.11	0	821.051	511.845	688.731	480.899	0	986.125	905.376	680.764	46443.8	48521.2	47603.2	46793.3	47959.2	46741.2	45993.6	45983.8	46043.5	45172.1	45509.8	45130.8	45417.8	45211.9	44374.1	45121.5
494	SMESIEIDQK	Y	O14733	MAP2K7	Dual specificity mitogen-activated protein kinase kinase 7	2 Oxidation on M	87 Oxidation on M	86	95	0	233.551	266.486	0	288.426	0	0	0	361.765	420.777	153.011	201.878	0	267.058	303.027	335.33	46443.8	48521.2	47603.2	46793.3	47959.2	46741.2	45993.6	45983.8	46043.5	45172.1	45509.8	45130.8	45417.8	45211.9	44374.1	45121.5
495	NMAALDAADR	Y	O14735	CDIPT	CDP-diacylglycerol--inositol 3-phosphatidyltransferase	2 Oxidation on M	201 Oxidation on M	200	209	0	0	291.015	0	0	0	0	189.813	631.873	406.272	531.734	0	0	0	168.912	0	3959.81	3423.64	3472.52	3492.34	3047.06	3169.69	3131.39	3327.6	2837.66	3360.78	3079.31	3278.03	3061.21	3186.54	2979.48	3282.95
496	AVENYLIQMAR	Y	O14737	PDCD5	Programmed cell death protein 5	9 Oxidation on M	77 Oxidation on M	69	79	10951.7	9360.1	8343.59	8757.67	8831.99	9979.24	8351.31	9328.01	9127.57	8965.82	9185.52	7324.06	9774.16	9320.71	9908.42	7063.26	452186	462568	467319	461802	458100	469051	459180	476998	491287	492194	493395	482581	519582	494310	490066	494444
497	AAMAVGGAGGSR	Y	O14744	PRMT5	Protein arginine N-methyltransferase 5	1 Acetylation (Protein N-term), 3 Oxidation on M	4 Oxidation on M	2	13	5599.69	6054.3	6503.6	4823.47	5004.37	4907.28	4161.92	3963.26	4843.95	5074.46	4980.39	4079.36	3520.36	5058.98	4194.23	3066.03	509754	510487	513033	512466	507520	513970	508811	503241	482863	488056	481762	483232	496759	496321	485756	490210
498	DPEAQFEMPYVVR	Y	O14744	PRMT5	Protein arginine N-methyltransferase 5	8 Oxidation on M	500 Oxidation on M	493	505	5702.94	6009.42	6229.25	5241.45	6020.47	5950.84	5712.5	5802.14	5940.37	6067.54	5377.5	5837.09	4938.34	6009.18	5803.73	4237.68	509754	510487	513033	512466	507520	513970	508811	503241	482863	488056	481762	483232	496759	496321	485756	490210
499	DPMIDNNR	Y	O14744	PRMT5	Protein arginine N-methyltransferase 5	3 Oxidation on M	529 Oxidation on M	527	534	1052.2	1632.63	937.6	1131.3	0	1964.51	1696.22	719.633	1312.8	0	1623.35	800.58	1939.35	0	1753.77	745.574	509754	510487	513033	512466	507520	513970	508811	503241	482863	488056	481762	483232	496759	496321	485756	490210
500	VLTNHIHTGHHSSMFWMR	Y	O14744	PRMT5	Protein arginine N-methyltransferase 5	17 Oxidation on M	153 Oxidation on M	137	154	0	328.353	0	0	0	0	0	0	0	0	235.223	394.3	0	0	0	0	509754	510487	513033	512466	507520	513970	508811	503241	482863	488056	481762	483232	496759	496321	485756	490210
501	VLTNHIHTGHHSSMFWMR	Y	O14744	PRMT5	Protein arginine N-methyltransferase 5	14 Oxidation on M	150 Oxidation on M	137	154	0	0	0	0	0	0	0	0	781.728	0	0	0	0	0	0	0	509754	510487	513033	512466	507520	513970	508811	503241	482863	488056	481762	483232	496759	496321	485756	490210
502	TWMWWHNFR	Y	O14744	PRMT5	Protein arginine N-methyltransferase 5	3 Oxidation on M	187 Oxidation on M	185	193	3067.99	3130.3	3562.59	3753.52	3020.72	2375.02	2912.81	3022.99	3268.54	2436.47	2670.17	1730.9	2931.97	2120.65	2438.59	2615.06	509754	510487	513033	512466	507520	513970	508811	503241	482863	488056	481762	483232	496759	496321	485756	490210
503	DTNVQVLMVLGAGR	Y	O14744	PRMT5	Protein arginine N-methyltransferase 5	8 Oxidation on M	362 Oxidation on M	355	368	8451.82	7336.79	7553.99	9838.36	10178	8334.81	7048.73	8228.06	8705.79	7767.52	7183.33	9295.33	6827.39	8248.08	8538.93	8316.03	509754	510487	513033	512466	507520	513970	508811	503241	482863	488056	481762	483232	496759	496321	485756	490210
504	QGFDFLCMPVFHPR	Y	O14744	PRMT5	Protein arginine N-methyltransferase 5	7 Carbamidomethylation on C, 8 Oxidation on M	43 Oxidation on M	36	49	8170.02	6465.41	7066.11	5488.95	7399.1	7933.87	7560.27	6781.09	7508.47	6519.85	6983.45	5778.54	6295.34	6964.64	6008.57	3964.7	509754	510487	513033	512466	507520	513970	508811	503241	482863	488056	481762	483232	496759	496321	485756	490210
505	DRDPEAQFEMPYVVR	Y	O14744	PRMT5	Protein arginine N-methyltransferase 5	10 Oxidation on M	500 Oxidation on M	491	505	1727.66	2863.74	3028.56	1912.88	4186.82	4347.98	3366.62	1676.97	1238.58	2465.52	2811.63	3051.66	3309.72	2825.7	1553.22	3077.58	509754	510487	513033	512466	507520	513970	508811	503241	482863	488056	481762	483232	496759	496321	485756	490210
506	IVEVNGVCMEGK	Y	O14745	NHERF1	Na(+)/H(+) exchange regulatory cofactor NHE-RF1	8 Carbamidomethylation on C, 9 Oxidation on M	207 Oxidation on M	199	210	1826.89	2202.12	1794.17	2017.32	1504.75	1802.78	1410.82	2199.71	2004.6	1787.21	2103.46	2102.21	2201.77	1606.14	2126.45	1507.18	210422	212253	217377	206457	211617	207219	213072	209428	220273	211681	217193	224794	218886	217681	218845	221488
507	IEPDIGMPEPDAQR	Y	O14757	CHEK1	Serine/threonine-protein kinase Chk1	7 Oxidation on M	102 Oxidation on M	96	109	0	1187.12	1212.05	199.429	0	1158.92	1675.17	861.971	1576.75	1673.89	1867.19	616.678	1637.31	565.451	1300.75	1295.55	68055	64935.8	68521.6	66968.7	67781.5	67653.6	67787.2	68276.1	77162.9	78432.3	77977.7	80768.6	77365.8	79969.1	77339.4	80795.5
508	SCMNQVTISTTDR	Y	O14757	CHEK1	Serine/threonine-protein kinase Chk1	2 Carbamidomethylation on C, 3 Oxidation on M	409 Oxidation on M	407	419	0	118.458	0	97.0419	0	175.306	306.01	225.341	433.402	0	144.944	151.298	340.224	358.957	395.383	0	68055	64935.8	68521.6	66968.7	67781.5	67653.6	67787.2	68276.1	77162.9	78432.3	77977.7	80768.6	77365.8	79969.1	77339.4	80795.5
509	MLLAFYEK	Y	O14772	FPGT	Fucose-1-phosphate guanylyltransferase	1 Oxidation on M	296 Oxidation on M	296	303	314.72	230.816	389.679	0	0	454.687	0	390.38	0	248.638	0	336.821	435.598	0	0	287.406	33270.8	33114.6	33855.4	33864	33602.1	33325.2	32517.6	33853.6	33061	32847.7	32860.7	31077.1	33296.9	33650.9	32632.9	33480.4
510	LLSIEEMLIYK	Y	O14772	FPGT	Fucose-1-phosphate guanylyltransferase	7 Oxidation on M	580 Oxidation on M	574	584	0	0	0	0	319.635	0	194.007	0	124.173	0	321.815	0	493.748	0	279.671	404.36	33270.8	33114.6	33855.4	33864	33602.1	33325.2	32517.6	33853.6	33061	32847.7	32860.7	31077.1	33296.9	33650.9	32632.9	33480.4
511	LSMWDRPDDLIGR	Y	O14776	TCERG1	Transcription elongation regulator 1	3 Oxidation on M	555 Oxidation on M	553	565	14998.6	15392.2	11359.1	14147.1	13518.4	16130.1	12661.2	12675.9	14892.7	13839.9	16077.9	11603	14555.7	13415.1	14337.1	11479.9	213822	217275	216671	215434	212225	211453	216009	213389	211186	205013	209140	207614	211381	207116	209713	205533
512	ALLSDMVR	Y	O14776	TCERG1	Transcription elongation regulator 1	6 Oxidation on M	910 Oxidation on M	905	912	5833.65	5459.49	4118.15	5306.77	3380.79	6408.86	4825.45	695.15	3740.73	2899.18	3860.46	3193.65	3878.65	1463.86	3811.63	2429.96	213822	217275	216671	215434	212225	211453	216009	213389	211186	205013	209140	207614	211381	207116	209713	205533
513	IKEPIKEPSEEPLPMETEEEDPK	Y	O14776	TCERG1	Transcription elongation regulator 1	15 Oxidation on M	487 Oxidation on M	473	495	5713.21	7963.29	5213.17	5363.41	6284.13	5421.84	6068.23	4963.92	7553.08	5295.98	5155.46	6122.72	6783.91	6033	6034.89	5514.93	213822	217275	216671	215434	212225	211453	216009	213389	211186	205013	209140	207614	211381	207116	209713	205533
514	HPTPTMLSIQK	Y	O14776	TCERG1	Transcription elongation regulator 1	6 Oxidation on M	594 Oxidation on M	589	599	1889.75	2723.05	1893.96	1830.48	1249.66	2522.39	2185.93	2155.8	1762.96	1876.83	2642.87	1660.43	2320.56	1881.64	1409.89	1137.91	213822	217275	216671	215434	212225	211453	216009	213389	211186	205013	209140	207614	211381	207116	209713	205533
515	WQFSMSAIK	Y	O14776	TCERG1	Transcription elongation regulator 1	5 Oxidation on M	604 Oxidation on M	600	608	4415.01	5904.14	4562.37	3642.44	4740.13	4949.11	5510.11	4688.48	4387.31	4225.36	5273.29	4569.76	4035.6	4458.42	5285.38	4325	213822	217275	216671	215434	212225	211453	216009	213389	211186	205013	209140	207614	211381	207116	209713	205533
516	AVDSSSMR	Y	O14776	TCERG1	Transcription elongation regulator 1	7 Oxidation on M	835 Oxidation on M	829	836	367.242	285.171	400.843	338.175	206.004	285.058	282.965	280.136	267.131	99.5376	310.53	433.601	157.754	265.404	352.841	115.324	213822	217275	216671	215434	212225	211453	216009	213389	211186	205013	209140	207614	211381	207116	209713	205533
517	EEEMTEEEK	Y	O14776	TCERG1	Transcription elongation regulator 1	4 Oxidation on M	511 Oxidation on M	508	516	562.167	381.544	628.081	385.929	517.839	412.295	515.924	274.403	302.021	465.607	554.283	550.308	387.03	533.509	291.257	334.651	213822	217275	216671	215434	212225	211453	216009	213389	211186	205013	209140	207614	211381	207116	209713	205533
518	GMEELKK	Y	O14776	TCERG1	Transcription elongation regulator 1	2 Oxidation on M	581 Oxidation on M	580	586	70.185	124.713	208.503	0	140.378	70.3681	202.719	17.3465	0	0	120.713	0	69.647	61.1522	30.9781	194.56	213822	217275	216671	215434	212225	211453	216009	213389	211186	205013	209140	207614	211381	207116	209713	205533
519	EAAMEAEIK	Y	O14776	TCERG1	Transcription elongation regulator 1	4 Oxidation on M	644 Oxidation on M	641	649	855.547	1249.11	1491.11	1928.55	0	0	710.53	1132.57	904.478	663.151	1234.07	0	2370.66	1456.95	0	835.667	213822	217275	216671	215434	212225	211453	216009	213389	211186	205013	209140	207614	211381	207116	209713	205533
520	LSMQELR	Y	O14777	NDC80	Kinetochore protein NDC80 homolog	3 Oxidation on M	16 Oxidation on M	14	20	10423.2	9791.5	0	10811.2	0	0	0	0	0	8553.91	0	0	9355.77	8207.6	538.154	0	41063.3	39996.4	41498.3	41208.7	41147.4	40972.1	40861.2	41169.8	46172.8	45794.7	46573	46796	46493.1	46771.9	45854.7	47526.4
521	ESSPLFDDGQPWGEETEDGIMHNK	Y	O14777	NDC80	Kinetochore protein NDC80 homolog	21 Oxidation on M	220 Oxidation on M	200	223	950.221	687.042	896.067	0	0	935.784	1019.61	0	941.868	1006.71	1055.94	0	802.154	830.026	1241.97	877.817	41063.3	39996.4	41498.3	41208.7	41147.4	40972.1	40861.2	41169.8	46172.8	45794.7	46573	46796	46493.1	46771.9	45854.7	47526.4
522	LLEMVATHVGSVEK	Y	O14777	NDC80	Kinetochore protein NDC80 homolog	4 Oxidation on M	588 Oxidation on M	585	598	0	0	0	200.954	889.663	0	868.142	0	0	176.516	0	0	0	434.913	0	0	41063.3	39996.4	41498.3	41208.7	41147.4	40972.1	40861.2	41169.8	46172.8	45794.7	46573	46796	46493.1	46771.9	45854.7	47526.4
523	YQAYMSNLESHSAILDQK	Y	O14777	NDC80	Kinetochore protein NDC80 homolog	5 Oxidation on M	314 Oxidation on M	310	327	210.836	217.777	482.189	0	0	0	0	0	192.296	363.163	0	0	0	48.82	0	0	41063.3	39996.4	41498.3	41208.7	41147.4	40972.1	40861.2	41169.8	46172.8	45794.7	46573	46796	46493.1	46771.9	45854.7	47526.4
524	TYTMQGTWVEPELRGVIPNAFEHIFTHISR	Y	O14782	KIF3C	Kinesin-like protein KIF3C	4 Oxidation on M	107 Oxidation on M	104	133	23.8535	0	0	0	0	8.17609	146.119	15.4178	0	0	0	26.1572	0	0	53.71	0	3174.61	3030.47	3130.52	3375.03	3333.48	3552.04	3328.4	3336.91	3468.74	3456.36	3228.91	3736.79	3953.02	3077.98	3882.11	3874.33
525	IMINFNPHFDLEDR	Y	O14786	NRP1	Neuropilin-1	2 Oxidation on M	68 Oxidation on M	67	80	413.573	0	662.314	1186.45	574.855	0	987.398	174.059	1474.12	0	699.195	161.949	558.193	222.996	0	726.109	9873.79	9981.5	10104.9	9674.36	9848.3	9839.81	9575.26	9489.07	11225	11004.6	11291.9	10782.9	10524.1	10781.1	10970.5	10672.4
526	EVLASHLVQLIPILVNGMK	Y	O14787	TNPO2	Transportin-2	18 Oxidation on M	306 Oxidation on M	289	307	4183.86	4597.34	4783.69	4815.23	3745.33	4598.5	3993.43	4353.43	4341.65	4160.27	4831.21	3466.63	3399.53	3036.1	3605.69	4442.91	85484.6	85438.4	86639.1	88694	87820.2	87123.7	90239.4	89231	83285.6	81677.9	82477.9	82593.2	86011.6	83073.2	86767.7	84466.3
527	SHAIACVNQFIMDR	Y	O14787	TNPO2	Transportin-2	6 Carbamidomethylation on C, 12 Oxidation on M	201 Oxidation on M	190	203	752.643	702.384	623.498	514.216	783.109	543.684	937.937	655.456	858.665	808.247	901.779	828.024	977.346	691.609	807.593	469.033	85484.6	85438.4	86639.1	88694	87820.2	87123.7	90239.4	89231	83285.6	81677.9	82477.9	82593.2	86011.6	83073.2	86767.7	84466.3
528	ICEDSSELLDSDALNRPLNIMIPK	Y	O14787	TNPO2	Transportin-2	2 Carbamidomethylation on C, 21 Oxidation on M	173 Oxidation on M	153	176	817.483	850.35	875.355	254.129	1158.74	834.522	1602.36	798.402	942.744	497.215	767.615	882.697	1237.99	1043.41	944.824	704	85484.6	85438.4	86639.1	88694	87820.2	87123.7	90239.4	89231	83285.6	81677.9	82477.9	82593.2	86011.6	83073.2	86767.7	84466.3
529	SNIMTLLFQCMQDSMPEVR	Y	O14787	TNPO2	Transportin-2	10 Carbamidomethylation on C, 15 Oxidation on M	677 Oxidation on M	663	681	0	0	143.741	0	0	569.556	0	0	401.116	0	0	395.965	0	0	288.257	0	85484.6	85438.4	86639.1	88694	87820.2	87123.7	90239.4	89231	83285.6	81677.9	82477.9	82593.2	86011.6	83073.2	86767.7	84466.3
530	IDECVRQMADILGQVR	Y	O14795	UNC13B	Protein unc-13 homolog B	4 Carbamidomethylation on C, 8 Oxidation on M	1237 Oxidation on M	1230	1245	7269.55	8377.02	10730.4	0	8863.1	0	6868.87	8148.59	4775.85	0	0	9489.74	7367.15	0	5755.28	9939.75	66580.7	65891.4	64942.2	65759.8	67231.2	67037.7	66549.4	65356.9	61169.8	60986.9	62282.4	60493.2	62277.8	58806.9	62700.3	59796.3
531	GLIWDTMVGTVWIALK	Y	O14795	UNC13B	Protein unc-13 homolog B	7 Oxidation on M	74 Oxidation on M	68	83	0	0	0	0	0	0	0	0	0	0	0	0	0	68.1674	0	0	66580.7	65891.4	64942.2	65759.8	67231.2	67037.7	66549.4	65356.9	61169.8	60986.9	62282.4	60493.2	62277.8	58806.9	62700.3	59796.3
532	AEALVLMGTK	Y	O14802	POLR3A	DNA-directed RNA polymerase III subunit RPC1	7 Oxidation on M	523 Oxidation on M	517	526	765.095	2003.64	901.197	1106.51	1036.62	1822.37	1840.06	0	1522.15	1111.28	1331.43	506.432	872.161	1465.16	636.011	703.467	112990	109987	110328	109839	111827	110393	110484	110654	101768	102569	100500	101038	101136	100261	100428	100443
533	AVMATHGVK	Y	O14802	POLR3A	DNA-directed RNA polymerase III subunit RPC1	3 Oxidation on M	1236 Oxidation on M	1234	1242	601.053	894.091	947.068	741.149	850.893	642.462	782.025	632.524	581.78	1124.7	838.603	922.019	913.292	959.778	677.412	0	112990	109987	110328	109839	111827	110393	110484	110654	101768	102569	100500	101038	101136	100261	100428	100443
534	SSMYYVLQFLK	Y	O14802	POLR3A	DNA-directed RNA polymerase III subunit RPC1	3 Oxidation on M	1185 Oxidation on M	1183	1193	520.318	374.756	660.596	498.781	651.414	573.972	311.347	540.509	331.637	286.99	487.822	380.784	465.109	365.56	31.1838	186.183	112990	109987	110328	109839	111827	110393	110484	110654	101768	102569	100500	101038	101136	100261	100428	100443
535	TAETGYMQR	Y	O14802	POLR3A	DNA-directed RNA polymerase III subunit RPC1	7 Oxidation on M	871 Oxidation on M	865	873	317.536	484.834	383.953	297.405	625.252	310.454	531.737	268.725	507.557	309.631	336.606	348.836	525.083	310.822	473.89	367.682	112990	109987	110328	109839	111827	110393	110484	110654	101768	102569	100500	101038	101136	100261	100428	100443
536	NELILTTESIMK	Y	O14802	POLR3A	DNA-directed RNA polymerase III subunit RPC1	11 Oxidation on M	953 Oxidation on M	943	954	0	1223.09	1703.01	876.429	0	2426.99	1214.22	1449.18	1818.43	1683.97	1178.17	1425.26	1262.17	1096.59	2005.58	740.616	112990	109987	110328	109839	111827	110393	110484	110654	101768	102569	100500	101038	101136	100261	100428	100443
537	HVMLLSDLMTYK	Y	O14802	POLR3A	DNA-directed RNA polymerase III subunit RPC1	3 Oxidation on M	1288 Oxidation on M	1286	1297	0	571.34	0	0	382.572	0	0	0	0	0	432.307	0	0	0	208.168	0	112990	109987	110328	109839	111827	110393	110484	110654	101768	102569	100500	101038	101136	100261	100428	100443
538	SGTNEDDLTMK	Y	O14802	POLR3A	DNA-directed RNA polymerase III subunit RPC1	10 Oxidation on M	281 Oxidation on M	272	282	247.857	368.833	220.853	326.421	0	218.961	238.159	318.865	236.369	544.285	358.704	346.385	381.433	322.337	0	99.1023	112990	109987	110328	109839	111827	110393	110484	110654	101768	102569	100500	101038	101136	100261	100428	100443
539	GFVANSFYSGLTPTEFFFHTMAGR	Y	O14802	POLR3A	DNA-directed RNA polymerase III subunit RPC1	21 Oxidation on M	852 Oxidation on M	832	855	0	212.974	0	338.965	0	0	0	883.115	0	0	369.92	473.555	508.243	0	440.589	0	112990	109987	110328	109839	111827	110393	110484	110654	101768	102569	100500	101038	101136	100261	100428	100443
540	EAEAQAAMEANSEGSLTRPK	Y	O14810	CPLX1	Complexin-1	8 Oxidation on M	86 Oxidation on M	79	98	427.389	270.004	310.58	484.035	282.171	469.966	0	254.171	349.737	237.304	201.979	325.416	226.228	133.239	265.842	157.125	31892.6	29572.7	29356.5	30731.6	31060.1	32658.8	29040.7	29008	25223.7	23049	22518.6	22935	22233.7	23522.5	23441.7	24551.4
541	NIELAVMR	Y	O14818	PSMA7	Proteasome subunit alpha type-7	7 Oxidation on M	211 Oxidation on M	205	212	11372.4	12911.6	13394.5	13601.6	13400.8	14799.2	11439.2	8016.26	15062.7	12627	13794.6	10479.7	12526.9	7455.49	6623.52	6984.82	1.0539e+06	1.07457e+06	1.08915e+06	1.06882e+06	1082691	1.10484e+06	1.08472e+06	1.04413e+06	1.06853e+06	1.05835e+06	1.04693e+06	1.037e+06	1.06925e+06	1055390	1.04274e+06	1.05529e+06
542	ICALDDNVCMAFAGLTADAR	Y	O14818	PSMA7	Proteasome subunit alpha type-7	2 Carbamidomethylation on C, 9 Carbamidomethylation on C, 10 Oxidation on M	71 Oxidation on M	62	81	1019.94	944.873	686.455	674.633	435.218	866.196	632.219	448.743	653.389	845.775	333.22	472.52	1022.32	828.763	410.788	1250.65	1.0539e+06	1.07457e+06	1.08915e+06	1.06882e+06	1082691	1.10484e+06	1.08472e+06	1.04413e+06	1.06853e+06	1.05835e+06	1.04693e+06	1.037e+06	1.06925e+06	1055390	1.04274e+06	1.05529e+06
543	QNNWPPLPSFCPVQPCFFQDISMEIPQEFQK	Y	O14828	SCAMP3	Secretory carrier-associated membrane protein 3	11 Carbamidomethylation on C, 16 Carbamidomethylation on C, 23 Oxidation on M	154 Oxidation on M	132	162	321.653	76.7847	0	35.8971	0	0	0	23.2806	211.18	146.73	252.03	0	362.25	0	130.643	0	90502.2	103815	108832	111761	97839.4	108301	111020	112464	95212.4	101133	95384.5	103515	96212.4	97499.9	100394	104216
544	ASPPLQDSASQTYESMCLEK	Y	O14867	BACH1	Transcription regulator protein BACH1	16 Oxidation on M, 17 Carbamidomethylation on C	210 Oxidation on M	195	214	0	0	0	51.7468	0	0	0	0	0	0	0	0	0	0	0	0	10949.3	11462.6	11063.1	10950.6	10855.8	10737.5	10727	11633.1	10935.2	10848.8	11233	10161.2	10925.4	10705.2	10273.8	10719.9
545	MLATHHLALHEDKPDFVGIICTR	Y	O14874	BCKDK	Branched-chain alpha-ketoacid dehydrogenase kinase	1 Oxidation on M, 21 Carbamidomethylation on C	202 Oxidation on M	202	224	1305.72	508.834	845.447	0	381.536	461.257	538.367	0	738.922	0	563.423	417.417	0	0	602.825	812.662	92651	92492.4	100219	97358.7	93697.7	89116	94168	91480.8	99169.2	99535.9	95062	95830.9	95822.7	98684.3	97465.2	99376.2
546	VEYPIMYSTDPENGHIFNCIQR	Y	O14880	MGST3	Glutathione S-transferase 3, mitochondrial	6 Oxidation on M, 19 Carbamidomethylation on C	43 Oxidation on M	38	59	2326.91	2177.68	1581.76	1791.25	2262.58	1770.19	2403	2623.55	2083.41	1847.57	1133.35	1572.08	1040.53	1174.42	1725.85	1584.91	13296.3	14691.4	15644.3	16014	13463.6	14019.6	14582.8	14131.9	11859.1	13129.2	12726.1	12601.4	12132.9	13214.9	13320.4	12626
547	SQQLDSNVTMPK	Y	O14893	GEMIN2	Gem-associated protein 2	10 Oxidation on M	135 Oxidation on M	126	137	1318.21	1397.25	1187.2	1091.03	1191.34	1433.45	992.104	938.009	778.176	1265.5	1003.3	1046.57	879.587	1327.59	1035.08	890.515	60908.9	58641.6	59103.6	58294.6	58996.4	57541.2	60789.2	59730.1	53698.4	56212.6	55079.4	55020.5	56551.7	56596.3	53898.8	55570.8
548	DTELAATMVELGK	Y	O14908	GIPC1	PDZ domain-containing protein GIPC1	8 Oxidation on M	287 Oxidation on M	280	292	726.319	1220.36	949.522	1303.55	785.634	1329.83	724.931	689.518	540.488	676.092	719.101	1388.22	730.659	745.281	1569.07	734.963	75973.1	77212.9	74579	76044.9	79411.7	76629.3	76981.3	75115.1	84874	81304	83582.9	86968.4	83704.3	78674.8	80984.1	82267.3
549	AFDMISQR	Y	O14908	GIPC1	PDZ domain-containing protein GIPC1	4 Oxidation on M	220 Oxidation on M	217	224	0	922.174	0	0	304.031	1000.47	0	357.749	0	0	748.318	842.419	0	536.494	0	1059	75973.1	77212.9	74579	76044.9	79411.7	76629.3	76981.3	75115.1	84874	81304	83582.9	86968.4	83704.3	78674.8	80984.1	82267.3
550	LPTAEVMFCTLNTHK	Y	O14908	GIPC1	PDZ domain-containing protein GIPC1	7 Oxidation on M, 9 Carbamidomethylation on C	98 Oxidation on M	92	106	10092.9	8091.72	9824.28	9604.09	8541.93	9551.11	9527.95	10361.6	5576.69	6210.6	6931.59	6276.8	6256.26	6189.74	5111.92	4562.39	75973.1	77212.9	74579	76044.9	79411.7	76629.3	76981.3	75115.1	84874	81304	83582.9	86968.4	83704.3	78674.8	80984.1	82267.3
551	TEGDSQEMVR	Y	O14920	IKBKB	Inhibitor of nuclear factor kappa-B kinase subunit beta	8 Oxidation on M	590 Oxidation on M	583	592	10.5293	119.51	0	0	123.162	12.4499	194.712	25.156	36.9599	82.556	0	0	0	95.8396	0	0	33016	32205.1	32670.2	32874.5	32706.2	31573.4	32298.5	31892	29572.6	29071.1	28437.6	28747.6	28623.4	29007.2	28934.7	29736.8
552	WLQLMLMWHPR	Y	O14920	IKBKB	Inhibitor of nuclear factor kappa-B kinase subunit beta	7 Oxidation on M	282 Oxidation on M	276	286	0	0	790.955	0	188.06	0	0	0	0	0	762.404	0	0	0	0	298.417	33016	32205.1	32670.2	32874.5	32706.2	31573.4	32298.5	31892	29572.6	29071.1	28437.6	28747.6	28623.4	29007.2	28934.7	29736.8
553	WLQLMLMWHPR	Y	O14920	IKBKB	Inhibitor of nuclear factor kappa-B kinase subunit beta	5 Oxidation on M	280 Oxidation on M	276	286	0	0	0	0	235.939	0	0	0	0	0	0	0	0	0	0	0	33016	32205.1	32670.2	32874.5	32706.2	31573.4	32298.5	31892	29572.6	29071.1	28437.6	28747.6	28623.4	29007.2	28934.7	29736.8
554	GGLTGLTLTSLYALYNNWEHMK	Y	O14925	TIMM23	Mitochondrial import inner membrane translocase subunit Tim23	21 Oxidation on M	200 Oxidation on M	180	201	3065.95	3233.58	1855.46	2175.88	1849.12	1959.64	3932.66	2170.73	0	1392.12	3135.76	2477.51	3143.08	2861.27	3009.45	4465.11	9354.99	10077.9	9870.04	10625.8	9163.08	9687.57	9848.68	9422.68	9950.08	9180.09	10822.7	10057.6	10166.9	9916.11	10460.4	9939.96
555	VSQMLILTPFQGQGHGAQLLETVHR	Y	O14929	HAT1	Histone acetyltransferase type B catalytic subunit	4 Oxidation on M	241 Oxidation on M	238	262	19476.9	18578.7	17397.8	17852.5	16217.9	19739.6	15965.5	17888.5	19261.6	19106.6	18681.3	18524.6	18637.9	18742.8	17348.4	15830.4	97256.3	101024	97083.8	98196.5	98336.8	102934	102526	93517.4	101569	102103	99073.4	101021	99401.9	100249	101348	99863.4
556	AGFGAMEK	Y	O14929	HAT1	Histone acetyltransferase type B catalytic subunit	1 Acetylation (Protein N-term), 6 Oxidation on M	7 Oxidation on M	2	9	6112.56	7628.61	5467.74	4715.02	7030.05	7579.07	6837.5	4864.96	5204.34	5939.42	6190.75	5518.93	5493.82	4912.05	4707.19	3086.04	97256.3	101024	97083.8	98196.5	98336.8	102934	102526	93517.4	101569	102103	99073.4	101021	99401.9	100249	101348	99863.4
557	LLVTDMSDAEQYR	Y	O14929	HAT1	Histone acetyltransferase type B catalytic subunit	6 Oxidation on M	342 Oxidation on M	337	349	10658.5	12539.7	11610.4	9983.08	9894.02	12367.5	10650.8	9195.45	11372.1	10248.2	11146.4	8856.18	11774.7	10990.7	11146.1	9003.94	97256.3	101024	97083.8	98196.5	98336.8	102934	102526	93517.4	101569	102103	99073.4	101021	99401.9	100249	101348	99863.4
558	ILLYYIAGSLSTMFR	Y	O14929	HAT1	Histone acetyltransferase type B catalytic subunit	13 Oxidation on M	86 Oxidation on M	74	88	963.272	1114.17	1714.18	1443.52	0	0	1530.09	1187.72	1757.07	1020.22	1546.85	0	485.976	1221.12	685.11	1086.94	97256.3	101024	97083.8	98196.5	98336.8	102934	102526	93517.4	101569	102103	99073.4	101021	99401.9	100249	101348	99863.4
559	NTDEPMGITLK	Y	O14936	CASK	Peripheral plasma membrane protein CASK	6 Oxidation on M	501 Oxidation on M	496	506	642.972	931.152	635.709	678.495	1173.59	1210.97	819.57	524.097	403.734	765.868	1332.94	969.084	711.56	381.611	654.744	910.77	83263.3	84892.8	82814.3	84722.4	84595.9	84928.6	84204.6	83452.6	79022.1	78481.3	78017.8	76368.8	77934.7	77944.8	74962.7	77668
560	MLMLDPAER	Y	O14936	CASK	Peripheral plasma membrane protein CASK	3 Oxidation on M	258 Oxidation on M	256	264	0	2556.73	0	0	0	1727.12	0	0	0	0	0	0	0	0	0	0	83263.3	84892.8	82814.3	84722.4	84595.9	84928.6	84204.6	83452.6	79022.1	78481.3	78017.8	76368.8	77934.7	77944.8	74962.7	77668
561	VACIAMEK	Y	O14936	CASK	Peripheral plasma membrane protein CASK	3 Carbamidomethylation on C, 6 Oxidation on M	687 Oxidation on M	682	689	762.456	690.06	769.688	0	0	813.834	0	653.147	0	0	0	667.804	259.86	225.561	0	0	83263.3	84892.8	82814.3	84722.4	84595.9	84928.6	84204.6	83452.6	79022.1	78481.3	78017.8	76368.8	77934.7	77944.8	74962.7	77668
562	VGTPHFMAPEVVK	Y	O14936	CASK	Peripheral plasma membrane protein CASK	7 Oxidation on M	186 Oxidation on M	180	192	233.506	0	310.798	0	202.989	415.713	352.38	413.407	0	378.92	0	0	155.906	344.926	0	0	83263.3	84892.8	82814.3	84722.4	84595.9	84928.6	84204.6	83452.6	79022.1	78481.3	78017.8	76368.8	77934.7	77944.8	74962.7	77668
563	IMHGGMIHR	Y	O14936	CASK	Peripheral plasma membrane protein CASK	6 Oxidation on M	523 Oxidation on M	518	526	0	0	293.202	0	0	0	0	0	0	0	0	0	0	0	0	369.905	83263.3	84892.8	82814.3	84722.4	84595.9	84928.6	84204.6	83452.6	79022.1	78481.3	78017.8	76368.8	77934.7	77944.8	74962.7	77668
564	IMHGGMIHR	Y	O14936	CASK	Peripheral plasma membrane protein CASK	2 Oxidation on M	519 Oxidation on M	518	526	0	0	0	0	0	0	79.3555	0	0	0	35.2646	0	0	38.488	0	0	83263.3	84892.8	82814.3	84722.4	84595.9	84928.6	84204.6	83452.6	79022.1	78481.3	78017.8	76368.8	77934.7	77944.8	74962.7	77668
565	MGREFGNLTR	Y	O14949	UQCRQ	Cytochrome b-c1 complex subunit 8	1 Oxidation on M	1 Oxidation on M	1	10	0	3930.72	3679.28	3585.85	3897.65	3429.23	0	3401.23	26928.8	0	3511.63	0	3807.93	2898.26	0	3573.39	37922.8	40467.1	44723.7	43408.3	37768.1	42141	43627.2	43913	37973.5	37114.2	38548.4	37313	36947.5	38182.5	38532.5	40090.2
566	EDLHDMLASLGK	N	O14950	MYL12B	Myosin regulatory light chain 12B	6 Oxidation on M	57 Oxidation on M	52	63	20745.3	20214.4	18817.2	18482.1	19581.2	20330.1	18188.5	20418.6	18889.9	19450.3	18343.3	16067.7	18730	19462.5	21862.1	16864.6	-	-	-	-	-	-	-	-	-	-	-	-	-	-	-	-
567	EAFNMIDQNR	N	O14950	MYL12B	Myosin regulatory light chain 12B	5 Oxidation on M	40 Oxidation on M	36	45	12434.5	12275.5	11478.8	11046.3	10382.9	13465.7	11508	10249.1	10938.7	11755.4	12608	9738.56	11036.4	11620	11949.5	10247.2	-	-	-	-	-	-	-	-	-	-	-	-	-	-	-	-
568	ELLTTMGDR	N	O14950	MYL12B	Myosin regulatory light chain 12B	6 Oxidation on M	130 Oxidation on M	125	133	12292.9	13706.4	13922	11616.1	10539.2	15613.3	11455.9	9433.64	11665.3	11773.1	13724	12441.3	11287.2	12910.5	12709.4	10645.9	-	-	-	-	-	-	-	-	-	-	-	-	-	-	-	-
569	ESDAMFAAER	Y	O14964	HGS	Hepatocyte growth factor-regulated tyrosine kinase substrate	5 Oxidation on M	151 Oxidation on M	147	156	1269.43	1672.04	1427.25	1305.1	1229.39	1471.95	1693.98	1271.41	1529.2	1641.32	1124.59	894.352	1012.39	1022.76	1139.92	926.996	73797.5	74652.8	74245.8	73927	73948	73053.9	73348.1	76039.6	76101	73746.2	75700.7	72894.6	74395.6	72698.6	71603.1	71779.4
570	VVQDTYQIMK	Y	O14964	HGS	Hepatocyte growth factor-regulated tyrosine kinase substrate	9 Oxidation on M	135 Oxidation on M	127	136	1898.13	1626.5	1022.01	1755.47	1846.46	1947.38	1605.73	1272.38	1039.13	1646.18	1076.03	1314.96	1945.22	1199.95	1078.47	1497.61	73797.5	74652.8	74245.8	73927	73948	73053.9	73348.1	76039.6	76101	73746.2	75700.7	72894.6	74395.6	72698.6	71603.1	71779.4
571	VQFGVMTR	Y	O14964	HGS	Hepatocyte growth factor-regulated tyrosine kinase substrate	6 Oxidation on M	176 Oxidation on M	171	178	2326.13	2162.2	2582.41	1850.71	1533.69	1765.1	1377.25	1738.38	2125.61	1613.42	1903.85	2271.08	338.01	2158.74	704.051	2041.43	73797.5	74652.8	74245.8	73927	73948	73053.9	73348.1	76039.6	76101	73746.2	75700.7	72894.6	74395.6	72698.6	71603.1	71779.4
572	PMDLEEEK	Y	O14967	CLGN	Calmegin	2 Oxidation on M	534 Oxidation on M	533	540	260.16	2379.47	2013.64	0	2105.69	2192.13	2501.77	2496.1	0	1863.2	2450.92	2105.5	2368.35	2082.69	2593.51	2437.51	21871.3	22263.3	22598.7	22629.8	23130.5	22195.3	21566	22916.8	17754.9	18570.1	17799	17838.8	17765.1	17652.8	18530.3	17929.9
573	TSYIIMFGPDK	Y	O14967	CLGN	Calmegin	6 Oxidation on M	179 Oxidation on M	174	184	0	950.928	144.123	345.151	0	963.378	427.192	957.718	0	417.541	0	804.009	802.935	0	416.655	0	21871.3	22263.3	22598.7	22629.8	23130.5	22195.3	21566	22916.8	17754.9	18570.1	17799	17838.8	17765.1	17652.8	18530.3	17929.9
574	GLSVPIYMVFPR	Y	O14972	VPS26C	Vacuolar protein sorting-associated protein 26C	8 Oxidation on M	252 Oxidation on M	245	256	1211.1	1723	598.327	1280.63	462.26	1464.22	870.622	2298.43	881.85	1379.05	1185.52	1148.73	1522.77	0	0	0	21379.8	21306.7	21734.3	21113.1	21041.7	22170.9	22264.8	20332.5	20411.7	18958.2	20611.4	19941.2	19962.9	19725.3	18531	19067.5
575	ILVDNLCDMEMVNK	Y	O14974	PPP1R12A	Protein phosphatase 1 regulatory subunit 12A	7 Carbamidomethylation on C, 11 Oxidation on M	260 Oxidation on M	250	263	0	0	0	0	0	975.595	0	0	0	0	0	619.021	0	0	0	0	89710.6	89806.8	92315.7	90562.5	87944.7	89785.2	90331.8	93574.9	99751.2	101580	99018.5	101227	100334	101702	100222	101413
576	AQLHDTNMELTDLK	Y	O14974	PPP1R12A	Protein phosphatase 1 regulatory subunit 12A	8 Oxidation on M	955 Oxidation on M	948	961	1845.38	1438.94	959.386	531.292	1666.95	1340.67	305.017	2596.47	815.135	2324.84	2299.92	828.913	1589.93	433.066	1691.32	450.234	89710.6	89806.8	92315.7	90562.5	87944.7	89785.2	90331.8	93574.9	99751.2	101580	99018.5	101227	100334	101702	100222	101413
577	ISEMEEELK	Y	O14974	PPP1R12A	Protein phosphatase 1 regulatory subunit 12A	4 Oxidation on M	997 Oxidation on M	994	1002	638.738	160.354	684.933	655.086	451.436	688.751	583.717	790.128	536.903	529.294	860.921	438.259	777.149	1053.3	753.972	738.378	89710.6	89806.8	92315.7	90562.5	87944.7	89785.2	90331.8	93574.9	99751.2	101580	99018.5	101227	100334	101702	100222	101413
578	SPLIESTANMDNNQSQK	Y	O14974	PPP1R12A	Protein phosphatase 1 regulatory subunit 12A	10 Oxidation on M	308 Oxidation on M	299	315	294.187	581.049	441.088	600.45	279.56	485.325	393.068	427.106	536.56	363.253	430.593	735.216	747.06	449.919	475.224	528.464	89710.6	89806.8	92315.7	90562.5	87944.7	89785.2	90331.8	93574.9	99751.2	101580	99018.5	101227	100334	101702	100222	101413
579	WTPVGMADLVAPEQVK	Y	O14976	GAK	Cyclin-G-associated kinase	6 Oxidation on M	1254 Oxidation on M	1249	1264	2762.16	2093.24	2130.49	1872.95	2192.22	1521.15	1316.46	2105.06	1489.36	2282.69	2435.08	1271.55	2042.16	1945.25	2202.97	1929.07	39164.2	38022.5	39818.5	39339.5	39164.9	38582	38788.4	39306.9	40737.5	41850.2	42277.3	42141.3	41646.3	41700.6	42177.6	42675.6
580	IAVMSFPAEGVESALK	Y	O14976	GAK	Cyclin-G-associated kinase	4 Oxidation on M	420 Oxidation on M	417	432	234.926	1628.85	1608.22	1257.51	1306.43	1153.03	1731.1	1133.98	1176.1	1595.41	1371.7	1111.55	1535.69	1061.07	1407.09	1121.69	39164.2	38022.5	39818.5	39339.5	39164.9	38582	38788.4	39306.9	40737.5	41850.2	42277.3	42141.3	41646.3	41700.6	42177.6	42675.6
581	AVVMTPVPLFSK	Y	O14976	GAK	Cyclin-G-associated kinase	4 Oxidation on M	582 Oxidation on M	579	590	1809.7	0	984.167	1672.2	763.169	2112.18	1349.51	2275.77	1160.84	1459.17	1788.49	1145.86	1794.84	2456.97	1837.71	1727.77	39164.2	38022.5	39818.5	39339.5	39164.9	38582	38788.4	39306.9	40737.5	41850.2	42277.3	42141.3	41646.3	41700.6	42177.6	42675.6
582	NVCVVHCMDGR	Y	O14976	GAK	Cyclin-G-associated kinase	3 Carbamidomethylation on C, 7 Carbamidomethylation on C, 8 Oxidation on M	509 Oxidation on M	502	512	11.7691	12.3432	0	0	0	27.8945	0	0	0	0	0	0	28.8632	71.5774	180.823	79.2665	39164.2	38022.5	39818.5	39339.5	39164.9	38582	38788.4	39306.9	40737.5	41850.2	42277.3	42141.3	41646.3	41700.6	42177.6	42675.6
583	EYFGAFGEIENIELPMDTK	Y	O14979	HNRNPDL	Heterogeneous nuclear ribonucleoprotein D-like	16 Oxidation on M	266 Oxidation on M	251	269	5205.96	7257.93	7898.93	4247.7	6681.5	6713.28	3941.12	5563.22	7037.67	4045.05	6418.04	4275.14	6837.79	5329.13	6043.97	4238.56	974472	976868	998672	946181	980650	959653	958665	956052	956193	967870	936927	917104	944928	938286	949837	916867
584	MFIGGLSWDTSK	Y	O14979	HNRNPDL	Heterogeneous nuclear ribonucleoprotein D-like	1 Oxidation on M	150 Oxidation on M	150	161	104947	105547	118943	108229	117455	97112.3	104242	92947.7	110246	89800.2	120229	101306	120213	91450.9	95837.6	94743	974472	976868	998672	946181	980650	959653	958665	956052	956193	967870	936927	917104	944928	938286	949837	916867
585	MAQEVLTHLK	Y	O14980	XPO1	Exportin-1	1 Oxidation on M	45 Oxidation on M	45	54	5289.07	5611.93	4742.74	4423.06	4647.55	4791.64	5011.32	3888.78	3829.79	4895.11	4194.9	3675.74	4469.26	4413.54	4811.54	4046.19	346394	348577	344562	347942	344092	351485	350123	348409	335788	343035	340156	338471	340798	336005	342537	344148
586	FLNVPMFR	Y	O14980	XPO1	Exportin-1	6 Oxidation on M	259 Oxidation on M	254	261	12502.9	10704.1	12529.9	11469.2	10711	12455.5	4668.13	11885	11742.7	11865.7	11355.4	10959	11501.8	10358.1	9953.7	10198.9	346394	348577	344562	347942	344092	351485	350123	348409	335788	343035	340156	338471	340798	336005	342537	344148
587	EPEVLSTMAIIVNK	Y	O14980	XPO1	Exportin-1	8 Oxidation on M	804 Oxidation on M	797	810	2017	2292.46	2157.8	2069.19	1837.26	2088.05	2278.12	2397.13	1853.59	2222.3	2366.84	1603.11	2253.63	1913.76	3074.17	2283.82	346394	348577	344562	347942	344092	351485	350123	348409	335788	343035	340156	338471	340798	336005	342537	344148
588	QMLPLNTNIR	Y	O14980	XPO1	Exportin-1	2 Oxidation on M	297 Oxidation on M	296	305	7212.4	8316.54	6226.71	6544.38	6648.36	7186.66	6400.1	6022.7	6769.26	5883.47	7262.92	6164.25	6371.73	6457.41	7425.64	5159.76	346394	348577	344562	347942	344092	351485	350123	348409	335788	343035	340156	338471	340798	336005	342537	344148
589	QLYLPMLFK	Y	O14980	XPO1	Exportin-1	6 Oxidation on M	412 Oxidation on M	407	415	17543.3	15301.9	13803.3	13829.7	13556	12846.1	14976.3	14378.9	15233	13695.1	15043.1	13529.2	14010.3	12698.5	12241.7	11609	346394	348577	344562	347942	344092	351485	350123	348409	335788	343035	340156	338471	340798	336005	342537	344148
590	AIIASNIMYIVGQYPR	Y	O14980	XPO1	Exportin-1	8 Oxidation on M	545 Oxidation on M	538	553	5523.1	6941.26	5769.52	5835.48	5392.79	6058.45	7859.06	5055.74	6011.51	5444.55	5939.84	6110.09	5842.31	4914.64	6183.26	5285.31	346394	348577	344562	347942	344092	351485	350123	348409	335788	343035	340156	338471	340798	336005	342537	344148
591	VDTILEFSQNMNTK	Y	O14980	XPO1	Exportin-1	11 Oxidation on M	73 Oxidation on M	63	76	4339.88	5304.21	4358.79	4626.88	5483.15	5380.58	4510.87	5312.03	3784.27	5404.26	4402.08	4588.68	5082.04	4760.08	5338.74	4234.64	346394	348577	344562	347942	344092	351485	350123	348409	335788	343035	340156	338471	340798	336005	342537	344148
592	TSESLCQNNMVILK	Y	O14980	XPO1	Exportin-1	6 Carbamidomethylation on C, 10 Oxidation on M	168 Oxidation on M	159	172	3052.76	3128.38	3646.17	3030.18	2666.44	3550.76	4105.7	3430.91	3527.04	3843.46	3394.81	2674.24	3499.84	3737.64	3704.13	2906.95	346394	348577	344562	347942	344092	351485	350123	348409	335788	343035	340156	338471	340798	336005	342537	344148
593	NLNTLCWAIGSISGAMHEEDEK	Y	O14980	XPO1	Exportin-1	6 Carbamidomethylation on C, 16 Oxidation on M	508 Oxidation on M	493	514	1858.84	3190.82	2685.61	2262.77	1961.82	2428.82	1344.11	2506.98	2418.72	2852.11	1532.75	1765.13	1597.43	3032.61	875.373	1768.53	346394	348577	344562	347942	344092	351485	350123	348409	335788	343035	340156	338471	340798	336005	342537	344148
594	NLNTLCWAIGSISGAMHEEDEKR	Y	O14980	XPO1	Exportin-1	6 Carbamidomethylation on C, 16 Oxidation on M	508 Oxidation on M	493	515	889.085	237.801	516.296	0	584.638	1101.11	0	131.414	881.465	0	734.189	203.745	630.962	0	477.868	372.546	346394	348577	344562	347942	344092	351485	350123	348409	335788	343035	340156	338471	340798	336005	342537	344148
595	LFEFMHETHDGVQDMACDTFIK	Y	O14980	XPO1	Exportin-1	5 Oxidation on M, 17 Carbamidomethylation on C	573 Oxidation on M	569	590	1693.79	2410.6	697.648	1622.54	2078.23	2460.83	2461.61	572.761	613.445	459.626	1100.64	0	2036.25	663.547	442.977	1267.1	346394	348577	344562	347942	344092	351485	350123	348409	335788	343035	340156	338471	340798	336005	342537	344148
596	LFEFMHETHDGVQDMACDTFIK	Y	O14980	XPO1	Exportin-1	15 Oxidation on M, 17 Carbamidomethylation on C	583 Oxidation on M	569	590	874.719	0	625.173	195.898	1301.87	773.303	725.928	0	308.261	340.42	1002.46	0	1182.17	0	793.034	98.4628	346394	348577	344562	347942	344092	351485	350123	348409	335788	343035	340156	338471	340798	336005	342537	344148
597	YMLLPNQVWDSIIQQATK	Y	O14980	XPO1	Exportin-1	2 Oxidation on M	658 Oxidation on M	657	674	4137.7	5225.5	3558.84	3101.17	3599.66	4372.93	4447.53	4393.3	3703.22	5012.9	4934.57	3090.16	4213.53	3628.84	4091.19	2701.33	346394	348577	344562	347942	344092	351485	350123	348409	335788	343035	340156	338471	340798	336005	342537	344148
598	LNMILVQILK	Y	O14980	XPO1	Exportin-1	3 Oxidation on M	132 Oxidation on M	130	139	6217.4	5997.02	5580.41	6336.25	6223.3	6038.42	6619.04	5579.31	5341.81	5859.55	6601.02	5279.46	5980.01	5998.94	6639.94	5514.82	346394	348577	344562	347942	344092	351485	350123	348409	335788	343035	340156	338471	340798	336005	342537	344148
599	IYLDMLNVYK	Y	O14980	XPO1	Exportin-1	5 Oxidation on M	717 Oxidation on M	713	722	1544.51	2651.63	1052.53	1499.73	2174.9	2022.09	1297.18	1629.1	580.846	1724.1	1640.58	1671.82	923.647	1465.78	1038.91	855.629	346394	348577	344562	347942	344092	351485	350123	348409	335788	343035	340156	338471	340798	336005	342537	344148
600	MAKPEEVLVVENDQGEVVR	Y	O14980	XPO1	Exportin-1	1 Oxidation on M	424 Oxidation on M	424	442	25705.9	25110.4	23748.3	22981.1	23600.6	25198.6	25186.5	22108.3	23403.8	23264.8	24338.4	21541.5	21360.1	22039.1	21844.7	22115.3	346394	348577	344562	347942	344092	351485	350123	348409	335788	343035	340156	338471	340798	336005	342537	344148
601	PAIMTMLADHAAR	Y	O14980	XPO1	Exportin-1	6 Oxidation on M	7 Oxidation on M	2	14	0	1969.77	1474.94	0	182.986	0	0	1061.68	1820.49	0	0	1459.47	982.435	0	0	0	346394	348577	344562	347942	344092	351485	350123	348409	335788	343035	340156	338471	340798	336005	342537	344148
602	LPHLWDAMVGPLR	Y	O14981	BTAF1	TATA-binding protein-associated factor 172	8 Oxidation on M	1053 Oxidation on M	1046	1058	540.163	1201.06	1618.53	617.195	1699.03	1139.88	820.897	1089.11	1028.16	307.127	140.226	1396.2	1132.47	614.138	721.54	0	35682.9	34703.1	35383.3	35562.1	35251	34917.9	34993	35386.3	34312.2	33930.7	33874.8	34897.6	34600.6	34053.9	34417.2	35008.8
603	HFGGEMAVK	Y	O14981	BTAF1	TATA-binding protein-associated factor 172	6 Oxidation on M	1042 Oxidation on M	1037	1045	384.134	0	303.456	700.838	237.171	117.066	342.761	479.089	0	454.437	530.019	598.264	342.135	430.598	389.246	327.224	35682.9	34703.1	35383.3	35562.1	35251	34917.9	34993	35386.3	34312.2	33930.7	33874.8	34897.6	34600.6	34053.9	34417.2	35008.8
604	LHGILCDDMGLGK	Y	O14981	BTAF1	TATA-binding protein-associated factor 172	6 Carbamidomethylation on C, 9 Oxidation on M	1293 Oxidation on M	1285	1297	0	0	4074.77	9713.4	2854.43	2305.22	0	0	11825.7	1672.93	5984.32	3837.55	9622.02	0	0	2403.62	35682.9	34703.1	35383.3	35562.1	35251	34917.9	34993	35386.3	34312.2	33930.7	33874.8	34897.6	34600.6	34053.9	34417.2	35008.8
605	QEPTSESSMEDSPTTER	Y	O14981	BTAF1	TATA-binding protein-associated factor 172	9 Oxidation on M	92 Oxidation on M	84	100	350.306	0	0	0	170.918	0	353.084	0	485.444	163.609	395.832	0	500.322	252.51	320.35	235.388	35682.9	34703.1	35383.3	35562.1	35251	34917.9	34993	35386.3	34312.2	33930.7	33874.8	34897.6	34600.6	34053.9	34417.2	35008.8
606	VHLENMGSHDIVDGNHR	N	O15020	SPTBN2	Spectrin beta chain, non-erythrocytic 2	6 Oxidation on M	136 Oxidation on M	131	147	1447.69	1256.38	1268.99	536.53	927.863	1248.21	1143.07	889.873	1395.54	1126.3	1235.23	1045.68	1414.05	1350.75	1810.4	829.06	170132	168851	167982	169304	169176	169087	168559	168832	165149	164145	163376	164189	165028	165276	165836	165020
607	MLTAQDVSYDEAR	Y	O15020	SPTBN2	Spectrin beta chain, non-erythrocytic 2	1 Oxidation on M	1298 Oxidation on M	1298	1310	305.134	243.345	192.168	429.729	632.827	526.893	223.16	575.645	580.548	107.526	431.593	378.275	256.863	341.774	648.147	475.278	170132	168851	167982	169304	169176	169087	168559	168832	165149	164145	163376	164189	165028	165276	165836	165020
608	DAGMAEAWLCSQEPLVR	Y	O15020	SPTBN2	Spectrin beta chain, non-erythrocytic 2	4 Oxidation on M, 10 Carbamidomethylation on C	2024 Oxidation on M	2021	2037	393.056	434.582	171.919	366.036	287.363	232.06	134.377	320.221	349.157	214.969	0	313.941	244.463	218.285	128.681	0	170132	168851	167982	169304	169176	169087	168559	168832	165149	164145	163376	164189	165028	165276	165836	165020
609	GPAPSAMPQSR	Y	O15020	SPTBN2	Spectrin beta chain, non-erythrocytic 2	7 Oxidation on M	2194 Oxidation on M	2188	2198	0	730.016	388.769	539.017	0	506.617	0	637.473	512.165	619.189	525.969	435.431	485.508	644.122	518.421	422.038	170132	168851	167982	169304	169176	169087	168559	168832	165149	164145	163376	164189	165028	165276	165836	165020
610	VLDHAMEAER	Y	O15020	SPTBN2	Spectrin beta chain, non-erythrocytic 2	6 Oxidation on M	301 Oxidation on M	296	305	307.677	1204.34	0	483.704	718.691	283.048	705.552	293.169	657.565	929.446	661.896	871.926	0	75.8136	686.669	752.692	170132	168851	167982	169304	169176	169087	168559	168832	165149	164145	163376	164189	165028	165276	165836	165020
611	QQMLEWEMAVR	Y	O15020	SPTBN2	Spectrin beta chain, non-erythrocytic 2	8 Oxidation on M	1432 Oxidation on M	1425	1435	0	0	270.41	336.16	419.523	0	0	0	0	0	0	0	631.489	671.931	0	0	170132	168851	167982	169304	169176	169087	168559	168832	165149	164145	163376	164189	165028	165276	165836	165020
612	LPMASSMEHGK	Y	O15020	SPTBN2	Spectrin beta chain, non-erythrocytic 2	7 Oxidation on M	1514 Oxidation on M	1508	1518	0	0	0	0	0	0	0	0	329.933	0	0	0	0	0	0	0	170132	168851	167982	169304	169176	169087	168559	168832	165149	164145	163376	164189	165028	165276	165836	165020
613	AALTSALSIQNYHLECTETQAWMR	Y	O15020	SPTBN2	Spectrin beta chain, non-erythrocytic 2	16 Carbamidomethylation on C, 23 Oxidation on M	974 Oxidation on M	952	975	525.163	0	0	0	762.124	0	302.546	509.197	326.808	542.418	0	472.553	693.433	251.073	322.806	699.053	170132	168851	167982	169304	169176	169087	168559	168832	165149	164145	163376	164189	165028	165276	165836	165020
614	DLPSVQLLMK	Y	O15020	SPTBN2	Spectrin beta chain, non-erythrocytic 2	9 Oxidation on M	1527 Oxidation on M	1519	1528	2819.95	3149.09	0	0	0	3052.65	3346.68	0	0	0	0	0	1615.51	0	1344.39	2137.2	170132	168851	167982	169304	169176	169087	168559	168832	165149	164145	163376	164189	165028	165276	165836	165020
615	DAAEAEAWMGEQELHMMGQEK	Y	O15020	SPTBN2	Spectrin beta chain, non-erythrocytic 2	16 Oxidation on M	1611 Oxidation on M	1596	1616	0	0	0	601.323	0	0	0	0	0	0	0	0	0	0	0	0	170132	168851	167982	169304	169176	169087	168559	168832	165149	164145	163376	164189	165028	165276	165836	165020
616	MSSTLSPTDFDSLEIQGQYSDINNR	Y	O15020	SPTBN2	Spectrin beta chain, non-erythrocytic 2	1 Oxidation on M	1 Oxidation on M	1	25	0	0	0	0	0	217.14	0	0	0	117.884	0	0	0	0	0	0	170132	168851	167982	169304	169176	169087	168559	168832	165149	164145	163376	164189	165028	165276	165836	165020
617	TMATMGDTLASR	Y	O15027	SEC16A	Protein transport protein Sec16A	5 Oxidation on M	1726 Oxidation on M	1722	1733	0	251.151	0	0	0	0	0	0	0	0	218.897	0	0	0	0	422.484	70029.4	69175.6	71375.3	73073	70848.4	69378.2	71171.9	72768.8	69645.3	70251.4	68151.2	69900.2	68715.8	68810.6	69093	70671.5
618	TMATMGDTLASR	Y	O15027	SEC16A	Protein transport protein Sec16A	2 Oxidation on M	1723 Oxidation on M	1722	1733	0	0	0	0	0	0	0	0	0	0	0	0	0	0	629.245	478.688	70029.4	69175.6	71375.3	73073	70848.4	69378.2	71171.9	72768.8	69645.3	70251.4	68151.2	69900.2	68715.8	68810.6	69093	70671.5
619	LAEMGLATQAFHYCEAIAK	Y	O15027	SEC16A	Protein transport protein Sec16A	4 Oxidation on M, 14 Carbamidomethylation on C	1816 Oxidation on M	1813	1831	529.963	911.566	932.251	0	268.082	560.924	0	754.572	815.409	75.4517	652.558	354.002	240.372	575.441	0	342.162	70029.4	69175.6	71375.3	73073	70848.4	69378.2	71171.9	72768.8	69645.3	70251.4	68151.2	69900.2	68715.8	68810.6	69093	70671.5
620	VIPNLPSEGQPALVEVHSMEALLQHTSEQEEMR	Y	O15027	SEC16A	Protein transport protein Sec16A	32 Oxidation on M	1494 Oxidation on M	1463	1495	0	0	0	0	0	0	0	0	0	0	0	0	1254.16	0	0	0	70029.4	69175.6	71375.3	73073	70848.4	69378.2	71171.9	72768.8	69645.3	70251.4	68151.2	69900.2	68715.8	68810.6	69093	70671.5
621	AHASPFSGALTPSAPPGPEMNR	Y	O15027	SEC16A	Protein transport protein Sec16A	20 Oxidation on M	138 Oxidation on M	119	140	1537.48	216.049	1011.09	0	0	0	238.89	703.162	0	1275.07	806.615	905.874	1106.18	395.855	183.577	435.37	70029.4	69175.6	71375.3	73073	70848.4	69378.2	71171.9	72768.8	69645.3	70251.4	68151.2	69900.2	68715.8	68810.6	69093	70671.5
622	MIEFVVR	Y	O15042	U2SURP	U2 snRNP-associated SURP motif-containing protein	1 Oxidation on M	434 Oxidation on M	434	440	4640.83	4696.93	3646.08	4441.64	4383.38	4485.98	4233.21	4135.09	3936.88	3158.01	3428.03	3811.38	3938.78	3856.14	3893.7	3286.48	247780	246152	251420	245858	241434	250226	251221	250454	243654	242079	238797	242607	239629	237977	243813	244779
623	EINNPMFR	Y	O15042	U2SURP	U2 snRNP-associated SURP motif-containing protein	6 Oxidation on M	458 Oxidation on M	453	460	2502.74	2384.92	3869.24	3318.7	3690.86	2794.67	3399.25	3373.56	3369.48	2458.37	2305.88	2098.89	2658.06	3276.43	3171.31	2724.6	247780	246152	251420	245858	241434	250226	251221	250454	243654	242079	238797	242607	239629	237977	243813	244779
624	EGPMFEAMIMNR	Y	O15042	U2SURP	U2 snRNP-associated SURP motif-containing protein	10 Oxidation on M	450 Oxidation on M	441	452	0	0	0	0	3343.53	3886.58	0	0	3383.55	0	0	0	0	0	3875.8	0	247780	246152	251420	245858	241434	250226	251221	250454	243654	242079	238797	242607	239629	237977	243813	244779
625	EGPMFEAMIMNR	Y	O15042	U2SURP	U2 snRNP-associated SURP motif-containing protein	8 Oxidation on M	448 Oxidation on M	441	452	0	0	0	0	0	2981.39	2347.77	0	0	3714.08	2827.38	3414.03	2741.11	2069.89	1505.58	2423.11	247780	246152	251420	245858	241434	250226	251221	250454	243654	242079	238797	242607	239629	237977	243813	244779
626	EGPMFEAMIMNR	Y	O15042	U2SURP	U2 snRNP-associated SURP motif-containing protein	4 Oxidation on M	444 Oxidation on M	441	452	0	2527.89	1816.54	2361.41	2903.13	0	2034.71	0	0	2062.96	0	1922.54	0	2158.05	0	969.859	247780	246152	251420	245858	241434	250226	251221	250454	243654	242079	238797	242607	239629	237977	243813	244779
627	MIMSFEMK	Y	O15042	U2SURP	U2 snRNP-associated SURP motif-containing protein	3 Oxidation on M	344 Oxidation on M	342	349	3380.61	4278.62	4015.7	3230.77	3357.76	4428.89	3564.1	3323.48	3725.2	3715.83	0	0	3302.9	3344.68	3657.28	3612.95	247780	246152	251420	245858	241434	250226	251221	250454	243654	242079	238797	242607	239629	237977	243813	244779
628	MIMSFEMK	Y	O15042	U2SURP	U2 snRNP-associated SURP motif-containing protein	7 Oxidation on M	348 Oxidation on M	342	349	0	2576.86	1925.08	1828.39	0	0	0	1730.32	2097.25	1970.33	2015.15	2548.61	1738.68	1969.4	2504.77	0	247780	246152	251420	245858	241434	250226	251221	250454	243654	242079	238797	242607	239629	237977	243813	244779
629	MIMSFEMK	Y	O15042	U2SURP	U2 snRNP-associated SURP motif-containing protein	1 Oxidation on M	342 Oxidation on M	342	349	0	0	842.962	0	886.451	1460.16	0	0	1399.46	0	1366	564.402	926.223	1094.11	705.225	956.665	247780	246152	251420	245858	241434	250226	251221	250454	243654	242079	238797	242607	239629	237977	243813	244779
630	SSDVHSSGSSDAHMDASGPSDSDMPSR	Y	O15042	U2SURP	U2 snRNP-associated SURP motif-containing protein	14 Oxidation on M	31 Oxidation on M	18	44	0	0	0	0	1135.85	870.038	824.786	22.1227	605.201	0	680.279	0	0	673.113	692.371	379.217	247780	246152	251420	245858	241434	250226	251221	250454	243654	242079	238797	242607	239629	237977	243813	244779
631	SSDVHSSGSSDAHMDASGPSDSDMPSR	Y	O15042	U2SURP	U2 snRNP-associated SURP motif-containing protein	24 Oxidation on M	41 Oxidation on M	18	44	970.011	884.981	1316.03	1324.96	0	646.89	0	0	497.883	1050.44	0	366.19	637.076	647.372	518.648	127.976	247780	246152	251420	245858	241434	250226	251221	250454	243654	242079	238797	242607	239629	237977	243813	244779
632	SMDAPSR	Y	O15042	U2SURP	U2 snRNP-associated SURP motif-containing protein	2 Oxidation on M	245 Oxidation on M	244	250	566.424	548.197	250.133	454.58	521.543	438.185	736.728	345.461	584.885	623.696	453.157	652.299	107.888	440.158	335.749	317.716	247780	246152	251420	245858	241434	250226	251221	250454	243654	242079	238797	242607	239629	237977	243813	244779
633	YSEMSEEK	Y	O15042	U2SURP	U2 snRNP-associated SURP motif-containing protein	4 Oxidation on M	836 Oxidation on M	833	840	882.593	510.424	1011.02	895.614	962.471	727.106	786.488	782.915	509.277	903.094	756.011	772.334	863.631	938.573	1182.05	640.796	247780	246152	251420	245858	241434	250226	251221	250454	243654	242079	238797	242607	239629	237977	243813	244779
634	NCGFVAFMNR	Y	O15042	U2SURP	U2 snRNP-associated SURP motif-containing protein	2 Carbamidomethylation on C, 8 Oxidation on M	326 Oxidation on M	319	328	0	544.482	1115.33	1128.92	644.579	610.87	1021.16	0	0	0	0	1245.92	1053.94	516.981	1618.95	0	247780	246152	251420	245858	241434	250226	251221	250454	243654	242079	238797	242607	239629	237977	243813	244779
635	NGSFWRPPPLNPYLHGMSEEQETEAFVEEPSK	Y	O15042	U2SURP	U2 snRNP-associated SURP motif-containing protein	17 Oxidation on M	515 Oxidation on M	499	530	601.085	783.251	0	618.082	413.907	518.306	327.238	378.294	459.927	781.204	570.561	684.224	581.692	0	0	269.589	247780	246152	251420	245858	241434	250226	251221	250454	243654	242079	238797	242607	239629	237977	243813	244779
636	LLSAIGTSAIMDSDLLKLNQLK	Y	O15047	SETD1A	Histone-lysine N-methyltransferase SETD1A	11 Oxidation on M	1553 Oxidation on M	1543	1564	0	0	0	0	0	0	0	0	0	0	0	446.993	0	0	0	0	58355.5	57305.3	57372.2	57426.4	57752.4	58884	57757.1	57253	53518.8	52601.8	54420.7	53499.3	53498.4	54089.8	53551.1	54084.2
637	MLDESIR	Y	O15054	KDM6B	Lysine-specific demethylase 6B	1 Oxidation on M	701 Oxidation on M	701	707	2253.62	2383.94	2263.15	2590.1	2745.49	2295.08	2515.19	2440.01	2341.71	2682.69	2720.73	2711.34	2909.74	2051.75	8403.93	5519.42	321839	342440	332225	346968	353280	332269	343577	321240	322871	315444	330051	348672	325222	355177	340164	331993
638	MWGEQLQK	Y	O15056	SYNJ2	Synaptojanin-2	1 Oxidation on M	606 Oxidation on M	606	613	0	0	0	4.15903	0	478.11	394.124	0	0	0	0	21.1858	0	0	85.0686	0	17553	17459.7	17857.8	17857.3	18195.1	17346.1	17552	17513.1	19009.7	18489.2	19222.1	18641.6	19645.6	17992.8	19075	19130.2
639	MLSWRLQTGPEK	Y	O15061	SYNM	Synemin	1 Oxidation on M	1 Oxidation on M	1	12	10801.2	13014.9	8519.68	1961.66	13153.9	9168.35	11858.5	9690.26	11488.5	10827	10646.1	0	6108.25	10891.6	7150.67	12427.1	4155.28	3968.42	3908.98	4115.52	4060.03	4251.48	4351.51	3866.33	5963.19	6040.67	6133.92	6369.13	6122.46	5516.22	5972.79	7303
640	MVDQRSVISDEK	Y	O15061	SYNM	Synemin	1 Oxidation on M	1535 Oxidation on M	1535	1546	1862.23	1818.31	1248.09	1435.29	2076.35	846.343	1993.45	1551.74	1780.43	2027.67	2347.71	2462.29	1711.23	1229	1622.7	1881.21	4155.28	3968.42	3908.98	4115.52	4060.03	4251.48	4351.51	3866.33	5963.19	6040.67	6133.92	6369.13	6122.46	5516.22	5972.79	7303
641	ATLTLAMADWLR	Y	O15061	SYNM	Synemin	7 Oxidation on M	287 Oxidation on M	281	292	417.829	603.882	0	604.24	0	0	758.805	0	680.113	0	704.857	0	465.128	0	0	0	4155.28	3968.42	3908.98	4115.52	4060.03	4251.48	4351.51	3866.33	5963.19	6040.67	6133.92	6369.13	6122.46	5516.22	5972.79	7303
642	VMIGSPR	Y	O15062	ZBTB5	Zinc finger and BTB domain-containing protein 5	2 Oxidation on M	521 Oxidation on M	520	526	0	2969.58	0	1204.43	3398.03	0	0	3743.47	3661.55	2155.54	0	3082.9	5788.85	1853.24	2537.69	0	4799.4	4356.48	4574.67	4459.79	5013.96	4804.13	4831.71	4941.4	4706.21	4434.64	4672.62	4693.63	4544.85	4970.96	4855.04	4422.53
643	SVGATNMNEHSSR	N	O15066	KIF3B	Kinesin-like protein KIF3B	7 Oxidation on M	208 Oxidation on M	202	214	164.64	260.792	102.652	150.302	138.081	158.853	102.01	50.5017	85.5666	66.3489	205.276	162.764	281.378	114.638	189.139	0	22435.7	22716.7	21719.1	21985.3	22004	22319	22224.3	22005.5	23275	23183.3	23486	23037.9	23313.5	23285.2	23530.7	23461.5
644	LENQQMMK	Y	O15066	KIF3B	Kinesin-like protein KIF3B	6 Oxidation on M	625 Oxidation on M	620	627	0	0	0	0	42.0896	0	0	0	0	0	0	0	0	0	0	0	22435.7	22716.7	21719.1	21985.3	22004	22319	22224.3	22005.5	23275	23183.3	23486	23037.9	23313.5	23285.2	23530.7	23461.5
645	VGPGPALMLR	Y	O15067	PFAS	Phosphoribosylformylglycinamidine synthase	8 Oxidation on M	1218 Oxidation on M	1211	1220	20715.3	22809.1	19313.5	17579.8	22005	23641.4	20120.6	23687.2	17132.3	16177.4	19871.4	20765.7	18978.7	21559	17034.2	17563	321357	319133	327708	322033	323107	323411	316247	313799	316997	310860	317965	322023	320024	317973	317841	325008
646	EAPEPGMEVVK	Y	O15067	PFAS	Phosphoribosylformylglycinamidine synthase	7 Oxidation on M	447 Oxidation on M	441	451	16582.1	18134.6	17380.4	15262.7	15422.6	19184.8	16491.9	14888.3	14872.7	14864.1	15279.1	14123	13569.3	16618.9	15507.3	15745.2	321357	319133	327708	322033	323107	323411	316247	313799	316997	310860	317965	322023	320024	317973	317841	325008
647	KPPMLQPLALPPGLSVHQALER	Y	O15067	PFAS	Phosphoribosylformylglycinamidine synthase	4 Oxidation on M	649 Oxidation on M	646	667	29491.4	28697.5	28321.4	23840.8	29988.7	27332.8	26944.1	25931.3	26700.5	23857.3	27303.2	22364.6	25921.3	25577.7	27188.7	26346.7	321357	319133	327708	322033	323107	323411	316247	313799	316997	310860	317965	322023	320024	317973	317841	325008
648	DAGLHCLELGHTGEAGPHAMVR	Y	O15067	PFAS	Phosphoribosylformylglycinamidine synthase	6 Carbamidomethylation on C, 20 Oxidation on M	989 Oxidation on M	970	991	4221.47	3858.53	2489.36	2208.16	2183.03	3717.89	2730.77	1733.98	2868.02	3806.77	2714.4	3304.64	3219.38	3880.29	4445.65	3128.78	321357	319133	327708	322033	323107	323411	316247	313799	316997	310860	317965	322023	320024	317973	317841	325008
649	LVHSLFESIMSTQESSNPNNVLK	Y	O15067	PFAS	Phosphoribosylformylglycinamidine synthase	10 Oxidation on M	255 Oxidation on M	246	268	2922.03	3267.64	3588.67	2462.8	2546.51	3855.51	2659.64	3053.74	3313.12	2747.23	2355.4	2300.45	3141.7	2319.07	3106.33	3351.91	321357	319133	327708	322033	323107	323411	316247	313799	316997	310860	317965	322023	320024	317973	317841	325008
650	DSLSMAAR	Y	O15067	PFAS	Phosphoribosylformylglycinamidine synthase	5 Oxidation on M	808 Oxidation on M	804	811	0	2417.02	1776.31	1932.55	1945.38	2250.57	1682.25	2124.48	2543.49	1718.56	2721.19	2549.11	1736.86	2558.64	1956.5	1462	321357	319133	327708	322033	323107	323411	316247	313799	316997	310860	317965	322023	320024	317973	317841	325008
651	GDPEMEQK	Y	O15067	PFAS	Phosphoribosylformylglycinamidine synthase	5 Oxidation on M	491 Oxidation on M	487	494	2273.87	0	2231.29	1857.9	1384.88	2099.64	2543.25	1833.36	2195.05	1694.32	1735.54	1546.57	1918.72	2046.14	1811.69	1834.05	321357	319133	327708	322033	323107	323411	316247	313799	316997	310860	317965	322023	320024	317973	317841	325008
652	MGPSYCLPPTFPK	Y	O15067	PFAS	Phosphoribosylformylglycinamidine synthase	1 Oxidation on M, 6 Carbamidomethylation on C	1039 Oxidation on M	1039	1051	2557.39	1759.43	2960.39	2078.74	2750.23	2645.95	1113.56	823.106	1768.04	2336.79	2639.25	1888.35	2284.68	2216.64	2075.55	2551.49	321357	319133	327708	322033	323107	323411	316247	313799	316997	310860	317965	322023	320024	317973	317841	325008
653	MTEQHFPHPIQSFSPESMPEPLNGPINILGEGR	Y	O15067	PFAS	Phosphoribosylformylglycinamidine synthase	1 Oxidation on M	149 Oxidation on M	149	181	0	3320.28	0	0	2458.28	3812.51	2364.59	2794.42	0	0	0	0	0	3705.84	4058.7	0	321357	319133	327708	322033	323107	323411	316247	313799	316997	310860	317965	322023	320024	317973	317841	325008
654	MTEQHFPHPIQSFSPESMPEPLNGPINILGEGR	Y	O15067	PFAS	Phosphoribosylformylglycinamidine synthase	18 Oxidation on M	166 Oxidation on M	149	181	0	0	0	0	1203.85	0	0	0	0	887.771	0	947.461	664.644	0	1811.46	1543.1	321357	319133	327708	322033	323107	323411	316247	313799	316997	310860	317965	322023	320024	317973	317841	325008
655	LMWLFGCPLLLDDVAR	Y	O15067	PFAS	Phosphoribosylformylglycinamidine synthase	2 Oxidation on M, 7 Carbamidomethylation on C	61 Oxidation on M	60	75	14149.8	5921.18	7987.41	7646.63	9451.33	7296.54	10621.2	8589.04	10678.3	9655.68	5892.77	9092.73	9536.78	6752.2	11691.9	10800.3	321357	319133	327708	322033	323107	323411	316247	313799	316997	310860	317965	322023	320024	317973	317841	325008
656	HLAVMPHPER	Y	O15067	PFAS	Phosphoribosylformylglycinamidine synthase	5 Oxidation on M	1295 Oxidation on M	1291	1300	1695.14	0	4398.51	3754.62	3747.3	2079.62	0	0	3632.41	3304.17	2465.46	3724.57	2449.35	1872.65	2608.09	2089.36	321357	319133	327708	322033	323107	323411	316247	313799	316997	310860	317965	322023	320024	317973	317841	325008
657	EWIKPIMFSGGIGSMEADHISK	Y	O15067	PFAS	Phosphoribosylformylglycinamidine synthase	15 Oxidation on M	433 Oxidation on M	419	440	2808.26	616.968	306.375	1516.81	2084.48	1753.65	1959.92	2358.2	803.17	1557.03	1591.94	2023.36	204.389	2540.4	1879.06	2494.51	321357	319133	327708	322033	323107	323411	316247	313799	316997	310860	317965	322023	320024	317973	317841	325008
658	EWIKPIMFSGGIGSMEADHISK	Y	O15067	PFAS	Phosphoribosylformylglycinamidine synthase	7 Oxidation on M	425 Oxidation on M	419	440	1681.88	0	0	0	0	0	0	0	0	0	0	0	701.564	533.189	1005.09	577.861	321357	319133	327708	322033	323107	323411	316247	313799	316997	310860	317965	322023	320024	317973	317841	325008
659	PIMFSGGIGSMEADHISK	Y	O15067	PFAS	Phosphoribosylformylglycinamidine synthase	3 Oxidation on M	425 Oxidation on M	423	440	1720.54	2686.27	2338.42	0	2335.28	1944.47	2650.91	1491.79	2043.85	2145.64	2458.92	2163.7	1980.59	1836.64	1996.62	1818.8	321357	319133	327708	322033	323107	323411	316247	313799	316997	310860	317965	322023	320024	317973	317841	325008
660	PIMFSGGIGSMEADHISK	Y	O15067	PFAS	Phosphoribosylformylglycinamidine synthase	11 Oxidation on M	433 Oxidation on M	423	440	157.249	0	287.643	326	0	0	0	0	535.785	0	0	0	0	0	0	430.566	321357	319133	327708	322033	323107	323411	316247	313799	316997	310860	317965	322023	320024	317973	317841	325008
661	CSGNWMWAAK	Y	O15067	PFAS	Phosphoribosylformylglycinamidine synthase	1 Carbamidomethylation on C, 6 Oxidation on M	769 Oxidation on M	764	773	217.104	0	225.018	583.664	196.5	285.979	248.298	0	0	295.427	358.578	550.514	427.438	0	579.135	0	321357	319133	327708	322033	323107	323411	316247	313799	316997	310860	317965	322023	320024	317973	317841	325008
662	EMADAFHLAGFEVWDVTMQDLCSGAIGLDTFR	Y	O15067	PFAS	Phosphoribosylformylglycinamidine synthase	18 Oxidation on M, 22 Carbamidomethylation on C	1095 Oxidation on M	1078	1109	0	0	0	346.568	0	0	0	0	0	0	438.227	0	384.879	0	0	0	321357	319133	327708	322033	323107	323411	316247	313799	316997	310860	317965	322023	320024	317973	317841	325008
663	MANIEQENEK	Y	O15078	CEP290	Centrosomal protein of 290 kDa	1 Oxidation on M	2163 Oxidation on M	2163	2172	124.833	148.415	0	110.149	30.7826	104.144	0	148.498	13.6188	41.0134	81.5439	128.23	0	0	64.9891	0	36311.8	36098.6	35268.9	35753	35988.4	35338.6	35592.1	35042.2	36261.2	35159.1	35663.8	35831.2	35781	35744.6	35340.5	35270.5
664	SNVMALQQGIQER	Y	O15078	CEP290	Centrosomal protein of 290 kDa	4 Oxidation on M	351 Oxidation on M	348	360	0	441.078	341.966	0	0	249.163	162.096	294.865	212.155	250.729	294.837	0	66.8954	0	0	0	36311.8	36098.6	35268.9	35753	35988.4	35338.6	35592.1	35042.2	36261.2	35159.1	35663.8	35831.2	35781	35744.6	35340.5	35270.5
665	TMIDLTEFR	Y	O15078	CEP290	Centrosomal protein of 290 kDa	2 Oxidation on M	514 Oxidation on M	513	521	0	0	389.671	0	0	0	0	0	0	0	0	1024.73	0	748.346	0	266.601	36311.8	36098.6	35268.9	35753	35988.4	35338.6	35592.1	35042.2	36261.2	35159.1	35663.8	35831.2	35781	35744.6	35340.5	35270.5
666	MQLLDYQAQSDEK	Y	O15078	CEP290	Centrosomal protein of 290 kDa	1 Oxidation on M	1185 Oxidation on M	1185	1197	0	2532.18	0	0	2738.36	393.773	0	0	1758.64	0	0	0	0	0	3084.33	0	36311.8	36098.6	35268.9	35753	35988.4	35338.6	35592.1	35042.2	36261.2	35159.1	35663.8	35831.2	35781	35744.6	35340.5	35270.5
667	EIMKVDPDDLPR	Y	O15078	CEP290	Centrosomal protein of 290 kDa	3 Oxidation on M	11 Oxidation on M	9	20	1220.61	0	539.25	1429.94	1374.15	800.259	609.221	0	0	469.449	589.103	0	0	0	917.361	716.723	36311.8	36098.6	35268.9	35753	35988.4	35338.6	35592.1	35042.2	36261.2	35159.1	35663.8	35831.2	35781	35744.6	35340.5	35270.5
668	LGNESSMDK	Y	O15078	CEP290	Centrosomal protein of 290 kDa	7 Oxidation on M	1040 Oxidation on M	1034	1042	0	0	74.2364	0	0	0	0	100.441	0	0	0	0	113.272	0	0	0	36311.8	36098.6	35268.9	35753	35988.4	35338.6	35592.1	35042.2	36261.2	35159.1	35663.8	35831.2	35781	35744.6	35340.5	35270.5
669	NGLTMVVQELLGK	Y	O15084	ANKRD28	Serine/threonine-protein phosphatase 6 regulatory ankyrin repeat subunit A	5 Oxidation on M	940 Oxidation on M	936	948	957.562	939.93	1064.19	1017.09	1144.63	752.529	1026.37	1363.47	619.688	1242.52	990.875	1273.8	839.481	1098.74	1315.71	1274.9	37451.9	37184.1	38211.5	37619.8	36643.6	36213.5	36883.9	36657.6	37905.7	37123	36896.8	37652.2	36630.5	36228.6	36985.5	37863.5
670	TVSFEALPIMR	Y	O15084	ANKRD28	Serine/threonine-protein phosphatase 6 regulatory ankyrin repeat subunit A	10 Oxidation on M	1018 Oxidation on M	1009	1019	2708.43	2167.41	2081.75	1786.84	1938.47	1863.8	1827.34	1200.44	1154.52	1952.11	0	1472.33	1446.29	1390.87	2010.36	1553.86	37451.9	37184.1	38211.5	37619.8	36643.6	36213.5	36883.9	36657.6	37905.7	37123	36896.8	37652.2	36630.5	36228.6	36985.5	37863.5
671	LSLDSQEGDSGLDSGTERFPSLSESLMNR	Y	O15085	ARHGEF11	Rho guanine nucleotide exchange factor 11	27 Oxidation on M	238 Oxidation on M	212	240	0	0	0	0	273.815	0	0	0	0	0	0	0	0	0	0	0	1.40359e+06	1375801	1.38484e+06	1.37656e+06	1.35755e+06	1376984	1406854	1.38362e+06	1286480	1.28865e+06	1.29123e+06	1.29771e+06	1.27278e+06	1.29999e+06	1.27452e+06	1.27961e+06
672	DFLSHGLNQTLEYNLQGPGNMK	Y	O15090	ZNF536	Zinc finger protein 536	21 Oxidation on M	626 Oxidation on M	606	627	0	0	0	108.933	0	389.791	0	147.927	131.956	0	0	122.185	12.1062	0	195.985	0	5305.74	5466.1	5420.11	5602.29	5132.89	5266.3	5577.07	5548.54	3964	4132.67	4374.5	4055.6	4307.95	4595.51	4027.91	4545.76
673	SQMNSQTEDHALAPVR	Y	O15091	PRORP	Mitochondrial ribonuclease P catalytic subunit	3 Oxidation on M	96 Oxidation on M	94	109	1057.56	797.452	304.722	1038.5	444.259	569.492	0	639.755	537.609	536.697	414.148	0	894.72	672.05	566.315	264.004	65812	66124.2	64147.2	65766.6	64521.2	64805.1	65633.4	62095	65205.3	64045.1	64772	61961.7	64194.4	64892.4	64465.2	63469.8
674	DEMEEVQK	Y	O15091	PRORP	Mitochondrial ribonuclease P catalytic subunit	3 Oxidation on M	460 Oxidation on M	458	465	0	0	0	899.236	0	0	0	0	112.23	0	0	677.981	0	0	0	0	65812	66124.2	64147.2	65766.6	64521.2	64805.1	65633.4	62095	65205.3	64045.1	64772	61961.7	64194.4	64892.4	64465.2	63469.8
675	EADNTVMFMQGK	Y	O15111	CHUK	Inhibitor of nuclear factor kappa-B kinase subunit alpha	9 Oxidation on M	642 Oxidation on M	634	645	0	0	0	0	395.68	0	0	450.535	422.348	0	0	0	0	0	0	300.283	57200.2	55608.8	55822.6	57929.9	56360.2	56606.4	54856.7	56902.9	55246.8	53704	54158.9	55299.3	53628.8	53797.6	53722.6	53947.6
676	YSEQMTYGISSEK	Y	O15111	CHUK	Inhibitor of nuclear factor kappa-B kinase subunit alpha	5 Oxidation on M	498 Oxidation on M	494	506	395.385	0	176.698	0	0	0	149.189	0	289.508	177.538	0	124.309	0	166.613	0	162.463	57200.2	55608.8	55822.6	57929.9	56360.2	56606.4	54856.7	56902.9	55246.8	53704	54158.9	55299.3	53628.8	53797.6	53722.6	53947.6
677	FLPMFLSDNPNPK	Y	O15118	NPC1	NPC intracellular cholesterol transporter 1	4 Oxidation on M	1001 Oxidation on M	998	1010	9307.58	7097.27	6500.06	7358.77	7148.71	8661.77	8457.5	7637.02	6746.99	3741.17	6725.68	6149.98	6346.64	4597.74	6578.48	4392.12	51658.9	49003.4	49134.5	49786.8	49844.2	49365.9	49764.9	49599.6	44299.8	43139.5	42785.7	42763.9	44096.3	40969.5	42074.9	42079.3
678	EMQNLSQHGR	Y	O15126	SCAMP1	Secretory carrier-associated membrane protein 1	2 Oxidation on M	108 Oxidation on M	107	116	11688.5	11163	4264.55	0	13962.4	0	0	0	1057.15	502.102	0	16546.9	3695.68	6276.65	0	6085.73	9339.38	12419.1	12349.1	14293.8	9715.12	12335.5	13762.6	13904.2	9181.1	9955.81	9450.93	11818.6	8823.55	9840.22	9727.49	10942.6
679	LVELLMHNDYK	N	O15131	KPNA5	Importin subunit alpha-6	6 Oxidation on M	307 Oxidation on M	302	312	9399.83	6866.5	6166.94	7289.5	7320.52	7240.47	6742.48	7180.6	6787.18	7890.36	6569.86	5739.81	7118.04	7219.91	8138.1	6724.18	128980	125478	127846	132608	127976	126392	129771	131957	134463	131776	132141	131048	132103	136689	132714	137693
680	MILLEVNNR	Y	O15144	ARPC2	Actin-related protein 2/3 complex subunit 2	1 Oxidation on M	1 Oxidation on M	1	9	13866	14616.8	11808.1	11021.9	13073.1	11583.8	11270.1	11330.7	11915	10309.8	11990.9	11370.4	11816.2	11223.2	12194.1	10546.6	289532	292013	288377	284437	294713	292383	288473	288818	289761	286307	292232	287208	295134	293601	295787	290651
681	VFMQEFK	Y	O15144	ARPC2	Actin-related protein 2/3 complex subunit 2	3 Oxidation on M	182 Oxidation on M	180	186	11942.3	12886.7	7831.71	8178	8064.23	10719.6	10368.2	7691.21	8216.11	9491.62	6222.27	9681.32	9811.63	8132.78	9437.68	7079.42	289532	292013	288377	284437	294713	292383	288473	288818	289761	286307	292232	287208	295134	293601	295787	290651
682	DSIVHQAGMLK	Y	O15144	ARPC2	Actin-related protein 2/3 complex subunit 2	9 Oxidation on M	115 Oxidation on M	107	117	12329.3	14383.5	12746.9	11169.5	11509.5	11715.1	9919.34	11698.9	11233.7	11687.7	11098.9	12073.2	13150.8	11297.2	13261.1	11461.4	289532	292013	288377	284437	294713	292383	288473	288818	289761	286307	292232	287208	295134	293601	295787	290651
683	VMVSISLK	Y	O15144	ARPC2	Actin-related protein 2/3 complex subunit 2	2 Oxidation on M	56 Oxidation on M	55	62	2755.5	0	5660.21	5508.69	3573.06	5118.25	4688.77	5656.68	4943.9	5102.38	2409.85	5461.21	4482.32	5799.62	5129.72	4758.8	289532	292013	288377	284437	294713	292383	288473	288818	289761	286307	292232	287208	295134	293601	295787	290651
684	DDETMYVESK	Y	O15144	ARPC2	Actin-related protein 2/3 complex subunit 2	5 Oxidation on M	152 Oxidation on M	148	157	3119.63	2956.22	3084.29	2355.13	2831.63	3794.14	3243.25	1819.19	2168.47	1919.93	3332.65	2095.71	2167.7	3068.24	2811.32	3269.87	289532	292013	288377	284437	294713	292383	288473	288818	289761	286307	292232	287208	295134	293601	295787	290651
685	PAYHSSLMDPDTK	Y	O15145	ARPC3	Actin-related protein 2/3 complex subunit 3	8 Oxidation on M	9 Oxidation on M	2	14	3910.2	4794.26	2403.44	4052.64	2733.47	1595.55	3878.42	2972.09	3525.79	3976.52	3695.76	2219.53	2902.53	3309.55	4090.3	2750.05	112758	117896	124256	123964	111374	119025	127989	124911	120918	127106	121356	121405	126593	124711	124542	131666
686	LIGNMALLPIR	Y	O15145	ARPC3	Actin-related protein 2/3 complex subunit 3	5 Oxidation on M	19 Oxidation on M	15	25	2401.99	2910.76	1573.78	1772.26	1952.35	2225.9	2885.92	1109.47	3162.8	2647.07	1645.24	87.3472	2839.07	2414.96	3068.06	2393.7	112758	117896	124256	123964	111374	119025	127989	124911	120918	127106	121356	121405	126593	124711	124542	131666
687	QEDEVMR	Y	O15145	ARPC3	Actin-related protein 2/3 complex subunit 3	6 Oxidation on M	129 Oxidation on M	124	130	840.334	415.608	286.542	841.816	627.17	448.964	962.03	266.345	701.735	492.154	382.976	467.635	834.086	751.294	335.599	586.927	112758	117896	124256	123964	111374	119025	127989	124911	120918	127106	121356	121405	126593	124711	124542	131666
688	EMYTLGITNFPIPGEPGFPLNAIYAK	Y	O15145	ARPC3	Actin-related protein 2/3 complex subunit 3	2 Oxidation on M	95 Oxidation on M	94	119	3777.64	2681.51	3222.38	3315.42	2707.2	4412.8	2954.01	3605.89	3015.64	4324.37	2654.13	2589.28	2998.24	2683.67	3468.34	3365.18	112758	117896	124256	123964	111374	119025	127989	124911	120918	127106	121356	121405	126593	124711	124542	131666
689	ILLAEVPTMAVEK	Y	O15160	POLR1C	DNA-directed RNA polymerases I and III subunit RPAC1	9 Oxidation on M	87 Oxidation on M	79	91	5738.44	4909.59	4464.35	4061.44	5090.83	3668.04	4030.69	3517.77	4004.13	5284.45	4721.3	4268.31	3946.15	4026.27	3798.3	2767.46	263120	260065	255999	261154	259545	258068	255083	259780	263283	254984	258367	259497	262680	260875	260036	261260
690	AASQAVEEMR	Y	O15160	POLR1C	DNA-directed RNA polymerases I and III subunit RPAC1	1 Acetylation (Protein N-term), 9 Oxidation on M	10 Oxidation on M	2	11	2949.48	3272.37	3493.45	1195.75	2235.12	3715.29	0	1842.98	2245.26	1521.64	2421.44	1663.25	1976.9	2277.16	1908.64	1288.53	263120	260065	255999	261154	259545	258068	255083	259780	263283	254984	258367	259497	262680	260875	260036	261260
691	HMTWIPLGNQADLFPEGTIR	Y	O15160	POLR1C	DNA-directed RNA polymerases I and III subunit RPAC1	2 Oxidation on M	173 Oxidation on M	172	191	9764.31	9720.03	9893.27	10125	10590.1	9782.32	8734.37	8655.58	10084.3	9300.8	9328.21	7586.83	10180.1	8650.67	10245.1	8290.5	263120	260065	255999	261154	259545	258068	255083	259780	263283	254984	258367	259497	262680	260875	260036	261260
692	RFLDELDAVQMD	Y	O15160	POLR1C	DNA-directed RNA polymerases I and III subunit RPAC1	11 Oxidation on M	345 Oxidation on M	335	346	662.866	405.131	928.246	371.684	521.026	668.814	0	675.598	768.524	680.173	273.342	331.759	324.002	833.217	582.178	712.36	263120	260065	255999	261154	259545	258068	255083	259780	263283	254984	258367	259497	262680	260875	260036	261260
693	LMQQQQEVAGLSK	Y	O15164	TRIM24	Transcription intermediary factor 1-alpha	2 Oxidation on M	343 Oxidation on M	342	354	3861.64	4532.14	4112.96	5094.97	4219.9	4052.46	3841.46	4518.4	4159.21	4380.97	3965.21	4579.14	4162.44	3472.71	4128.19	2784.66	89246.9	91514.2	88520.2	89405.7	90681.9	89119.5	90219.3	91955.9	94835.3	95049.4	94920.3	94586.2	94861.1	93428.4	94092.1	93186.8
694	LQEDYSMYSKPEDFVADFR	Y	O15164	TRIM24	Transcription intermediary factor 1-alpha	7 Oxidation on M	958 Oxidation on M	952	970	532	707.006	246.375	443.543	949.036	700.77	390.705	0	318.982	535.513	470.37	520.963	375.401	745.286	754.012	594.328	89246.9	91514.2	88520.2	89405.7	90681.9	89119.5	90219.3	91955.9	94835.3	95049.4	94920.3	94586.2	94861.1	93428.4	94092.1	93186.8
695	LQHMQQQVMAQR	Y	O15164	TRIM24	Transcription intermediary factor 1-alpha	9 Oxidation on M	478 Oxidation on M	470	481	210.027	0	273.307	0	0	0	0	0	0	0	0	0	0	0	0	382.99	89246.9	91514.2	88520.2	89405.7	90681.9	89119.5	90219.3	91955.9	94835.3	95049.4	94920.3	94586.2	94861.1	93428.4	94092.1	93186.8
696	LQHMQQQVMAQR	Y	O15164	TRIM24	Transcription intermediary factor 1-alpha	4 Oxidation on M	473 Oxidation on M	470	481	0	0	121.167	0	0	0	0	0	0	0	0	0	0	0	0	0	89246.9	91514.2	88520.2	89405.7	90681.9	89119.5	90219.3	91955.9	94835.3	95049.4	94920.3	94586.2	94861.1	93428.4	94092.1	93186.8
697	ACVRPACAPVLHVVPAVSDMELSETETR	Y	O15169	AXIN1	Axin-1	2 Carbamidomethylation on C, 7 Carbamidomethylation on C, 20 Oxidation on M	759 Oxidation on M	740	767	904.332	2653.81	4182.27	0	0	2094.66	0	0	3772.76	4412.67	0	4357.73	0	0	0	3827.7	9079.06	9230.8	9382.13	9419.98	9085.34	9241.21	9272.32	9157.64	12552.8	12500.7	12433.6	12107.2	12304.5	12342.5	12849.4	12552.8
698	EWEMQFK	Y	O15173	PGRMC2	Membrane-associated progesterone receptor component 2	4 Oxidation on M	188 Oxidation on M	185	191	3871.42	1292.12	2824.08	1495.7	1974.7	2542.74	1642.26	2412.74	1107.8	842.417	1344.18	1170.86	1314.23	2497.74	2559.91	2396.1	362910	345836	339337	335072	325513	336062	342640	342128	289307	292653	295902	279628	281673	283292	285828	282750
699	DALRDEYDDLSDLNAVQMESVR	Y	O15173	PGRMC2	Membrane-associated progesterone receptor component 2	18 Oxidation on M	180 Oxidation on M	163	184	3373.87	2569.5	2538.81	2772.7	2428.74	3329.26	2919.7	2177.48	2356.51	821.169	1853.82	1540.31	1788.71	2174.82	1464.3	2288.78	362910	345836	339337	335072	325513	336062	342640	342128	289307	292653	295902	279628	281673	283292	285828	282750
700	ELGENMSDEELR	Y	O15182	CETN3	Centrin-3	6 Oxidation on M	134 Oxidation on M	129	140	10370.1	7960.81	0	1122.26	0	12751.9	9014.76	7741.57	14985.5	8012.89	9102.51	7546.3	4761.38	7959.88	10427.3	12875.5	47075.3	45561.8	44686.1	43302.6	46314.1	47565.9	45501.3	44906.2	46468.8	46661.3	48019.8	45929.6	44385.6	47079.1	47292	46119.6
701	AMIEEFDK	Y	O15182	CETN3	Centrin-3	2 Oxidation on M	142 Oxidation on M	141	148	455.52	0	201.996	111.204	430.227	566.514	0	0	460.73	0	660.466	472.707	431.399	0	577.377	464.441	47075.3	45561.8	44686.1	43302.6	46314.1	47565.9	45501.3	44906.2	46468.8	46661.3	48019.8	45929.6	44385.6	47079.1	47292	46119.6
702	MKHHLTEHMK	Y	O15209	ZBTB22	Zinc finger and BTB domain-containing protein 22	1 Oxidation on M	524 Oxidation on M	524	533	0	0	0	0	924.082	0	339.431	1099.28	0	874.139	415.39	1139.99	987.981	493.358	0	0	1012.29	1028.29	1158.16	1052.84	1100.76	1123.74	1020.64	1228.13	1223.67	961.924	1058.77	1281.64	1100.79	995.117	831.483	943.036
703	ELTIPASANVFYAMDGASHDFLLR	Y	O15211	RGL2	Ral guanine nucleotide dissociation stimulator-like 2	14 Oxidation on M	721 Oxidation on M	708	731	0	0	0	0	0	4844.03	0	0	0	0	4136.16	0	0	0	0	0	1564.92	1555.07	1609.76	1435.25	1572.6	1532.43	1486.51	1623.26	1480.7	1430.94	1581.79	1594.21	1572.29	1524.46	1392.56	1597.25
704	MAELIQK	Y	O15212	PFDN6	Prefoldin subunit 6	1 Oxidation on M	1 Oxidation on M	1	7	0	16739	10369.3	11497.3	0	0	8783.52	0	12619.2	7051.91	5756.67	0	0	8186.13	10937.8	0	204769	201666	208645	215823	202528	208726	212326	213196	207955	207448	207310	221131	215916	204363	213879	217148
705	LMCEINVMEAVR	Y	O15213	WDR46	WD repeat-containing protein 46	3 Carbamidomethylation on C, 8 Oxidation on M	236 Oxidation on M	229	240	551.158	0	259.936	0	0	0	0	0	0	0	0	1323.6	0	0	1190.3	1354.85	101391	102948	103844	101397	102745	104555	102428	103193	94344.3	95283.2	93563.4	93271	95689.1	98050.8	94918.3	92930.1
706	LMCEINVMEAVR	Y	O15213	WDR46	WD repeat-containing protein 46	2 Oxidation on M, 3 Carbamidomethylation on C	230 Oxidation on M	229	240	1747.35	0	0	1701.48	0	1938.07	1393.09	0	1008.48	1939.67	0	1172.66	0	0	1110.95	1072.34	101391	102948	103844	101397	102745	104555	102428	103193	94344.3	95283.2	93563.4	93271	95689.1	98050.8	94918.3	92930.1
707	AVAVDSTGTYMATSGLDHQLK	Y	O15213	WDR46	WD repeat-containing protein 46	11 Oxidation on M	374 Oxidation on M	364	384	1033.24	1422.27	1098.42	900.901	553.709	1799.34	1684.55	1325.34	936.521	1675.07	1037.88	1060.99	811.17	1789.81	1198.06	855.624	101391	102948	103844	101397	102745	104555	102428	103193	94344.3	95283.2	93563.4	93271	95689.1	98050.8	94918.3	92930.1
708	FGLLNIVMEPFFK	Y	O15228	GNPAT	Dihydroxyacetone phosphate acyltransferase	8 Oxidation on M	264 Oxidation on M	257	269	1890.21	1539.91	1929.9	1063.99	2001.94	2953.58	1786.85	2930.56	1782.11	1904.64	1950.21	2477.45	1641.69	2370.05	2286.93	2045.78	61533.2	61871.1	61114.6	61772.1	61000	61718.6	61296.9	60387	60591.8	59249.2	58667	61172.3	61314.4	60417.7	58147.1	58657.7
709	LEEMLGCK	Y	O15228	GNPAT	Dihydroxyacetone phosphate acyltransferase	4 Oxidation on M, 7 Carbamidomethylation on C	665 Oxidation on M	662	669	0	0	0	429.37	422.357	0	613.578	602.702	0	0	623.047	0	325.006	510.909	124.649	197.491	61533.2	61871.1	61114.6	61772.1	61000	61718.6	61296.9	60387	60591.8	59249.2	58667	61172.3	61314.4	60417.7	58147.1	58657.7
710	MSGAFFMRR	Y	O15228	GNPAT	Dihydroxyacetone phosphate acyltransferase	7 Oxidation on M	209 Oxidation on M	203	211	0	0	0	0	0	0	272.019	0	0	0	0	0	0	386.687	0	0	61533.2	61871.1	61114.6	61772.1	61000	61718.6	61296.9	60387	60591.8	59249.2	58667	61172.3	61314.4	60417.7	58147.1	58657.7
711	HPACMLPPHLR	Y	O15230	LAMA5	Laminin subunit alpha-5	4 Carbamidomethylation on C, 5 Oxidation on M	3329 Oxidation on M	3325	3335	40210.5	35944.2	39180.4	44912.5	49816.4	48658.1	44133.2	22111	33162.4	35940.8	46237	36056.4	48221.9	47709.5	38099	16716.9	18991.1	20011.1	18996.2	19212.9	19030.5	19790.6	18940	19023	25587.2	25994.5	26021	25231.4	25475.2	25142.9	25230.7	25437.9
712	PMGDLLDQIFIHR	Y	O15231	ZNF185	Zinc finger protein 185	2 Oxidation on M	665 Oxidation on M	664	676	380.696	158.567	0	0	0	0	0	269.755	285.222	90.7102	135.586	0	342.578	225.38	204.356	156.846	2490.74	2602.9	2478.86	2901.69	2608.56	2649.58	2745.39	2824.79	2483.55	2526.05	2794.27	2736.85	2994.05	2831.71	2636.52	2661.21
713	MEEMGVQGGR	Y	O15234	CASC3	Protein CASC3	4 Oxidation on M	512 Oxidation on M	509	518	0	0	0	0	0	0	0	0	86.5381	0	0	0	0	0	239.41	0	24031.4	23687.3	24304.1	24277.1	25494.6	24547.3	23623.7	24819.1	27215	26755.3	27228.2	27170.1	26485.6	27375	26780.5	27001.2
714	TLLPMPGVMVGDIGK	Y	O15254	ACOX3	Peroxisomal acyl-coenzyme A oxidase 3	5 Oxidation on M, 9 Oxidation on M	239 Oxidation on M, 243 Oxidation on M	235	249	1691.55	2766.76	2344.62	0	1696.84	1150.17	1223.86	1745.33	2215.8	1661.97	1894.47	2374.78	2090.63	2328.96	2203.87	1292.49	15223.6	15756.7	15512.2	15484.3	15387	15200.9	14912.9	14428.4	14196.6	14206.3	14191.2	13549.8	13861	13614	13936.4	13343
715	TLLPMPGVMVGDIGK	Y	O15254	ACOX3	Peroxisomal acyl-coenzyme A oxidase 3	9 Oxidation on M	243 Oxidation on M	235	249	597.246	0	0	0	0	0	0	0	0	0	0	0	0	0	0	462.326	15223.6	15756.7	15512.2	15484.3	15387	15200.9	14912.9	14428.4	14196.6	14206.3	14191.2	13549.8	13861	13614	13936.4	13343
716	IFRMEIFGCFALTELSHGSNTK	Y	O15254	ACOX3	Peroxisomal acyl-coenzyme A oxidase 3	4 Oxidation on M, 9 Carbamidomethylation on C	150 Oxidation on M	147	168	1501.12	1164.26	0	0	0	1156.82	597.518	0	0	1517.26	1398.6	942.492	0	0	1060.44	0	15223.6	15756.7	15512.2	15484.3	15387	15200.9	14912.9	14428.4	14196.6	14206.3	14191.2	13549.8	13861	13614	13936.4	13343
717	VDPSLMEDSDDGPSLPTK	Y	O15258	RER1	Protein RER1	6 Oxidation on M	92 Oxidation on M	87	104	7001.21	9526.83	8586.85	7008.16	7429.58	6294.59	5785.06	7302.35	7042.07	7349.94	8905.58	5371.91	8664.9	7965.57	8242.23	7046.8	40500.2	42751.9	40330.8	40933.7	39794.4	41527.4	40824.6	44079.6	42626.4	39244.5	42664	40851.1	41048.8	41063.2	43313.6	42224.7
718	SMFAGVPTMR	Y	O15260	SURF4	Surfeit locus protein 4	9 Oxidation on M	148 Oxidation on M	140	149	10096.2	10365.2	9115.53	8547.92	8198.89	9845.43	9698.61	6952.57	7684.41	8432.69	8834.48	6438.43	5432.01	8603.51	9656.78	7332.57	91612.2	90911.8	89756.6	89203	88441.3	97133.9	90067.4	91241.4	84413.9	86275	85935.4	84399	88311.6	89770.1	87150.4	80534.7
719	SMFAGVPTMR	Y	O15260	SURF4	Surfeit locus protein 4	2 Oxidation on M	141 Oxidation on M	140	149	6384.67	6832.75	5626.12	5593.04	0	0	5830.08	0	0	0	0	5372.53	4427.65	4472.25	5868.25	5074.23	91612.2	90911.8	89756.6	89203	88441.3	97133.9	90067.4	91241.4	84413.9	86275	85935.4	84399	88311.6	89770.1	87150.4	80534.7
720	MWFQWSEQR	Y	O15260	SURF4	Surfeit locus protein 4	1 Oxidation on M	44 Oxidation on M	44	52	2286.67	2533.17	2121.61	1463.94	2118.88	2380.79	1359.89	1317.6	1836.03	1218.31	2038.46	1205.59	1910.93	1682.54	1498.07	1752.03	91612.2	90911.8	89756.6	89203	88441.3	97133.9	90067.4	91241.4	84413.9	86275	85935.4	84399	88311.6	89770.1	87150.4	80534.7
721	QYMQLGGR	Y	O15260	SURF4	Surfeit locus protein 4	3 Oxidation on M	157 Oxidation on M	155	162	2732.35	2677.48	1542.96	2824.35	2269.89	3314.12	2736.31	0	0	0	1920.03	2800.98	2330.74	1786.47	1766.4	2490.69	91612.2	90911.8	89756.6	89203	88441.3	97133.9	90067.4	91241.4	84413.9	86275	85935.4	84399	88311.6	89770.1	87150.4	80534.7
722	GQNDLMGTAEDFADQFLR	Y	O15260	SURF4	Surfeit locus protein 4	6 Oxidation on M	7 Oxidation on M	2	19	510.704	119.716	0	655.402	0	412.771	0	451.157	401.447	436.045	556.052	0	439.509	888.984	551.402	0	91612.2	90911.8	89756.6	89203	88441.3	97133.9	90067.4	91241.4	84413.9	86275	85935.4	84399	88311.6	89770.1	87150.4	80534.7
723	HNDMADLER	Y	O15269	SPTLC1	Serine palmitoyltransferase 1	4 Oxidation on M	214 Oxidation on M	211	219	581.227	525.717	396.672	347.219	343.909	531.592	476.768	113.923	382.619	344.171	284.641	346.574	430.505	269.433	386.159	567.261	75324.6	75718	75727.9	73189.6	76152.3	75030.8	74774.9	72733.3	74836.2	71321.1	73408.3	75628.2	75689.4	71629.2	73815.3	73758.8
724	HNNMQSLEK	Y	O15270	SPTLC2	Serine palmitoyltransferase 2	4 Oxidation on M	285 Oxidation on M	282	290	76.1374	63.5472	111.385	0	0	0	38.4023	118.89	11.5395	109.025	69.6213	90.7955	69.3198	0	0	0	47932.9	48150.4	48610.1	47693.2	48874.6	47825.4	47917	48480.8	53150.8	51383	52079	49244.3	51782.5	51086.1	51647.8	51360.1
725	MLSFQGLAELAHR	Y	O15294	OGT	UDP-N-acetylglucosamine--peptide N-acetylglucosaminyltransferase 110 kDa subunit	1 Oxidation on M	18 Oxidation on M	18	30	3591.71	3075.53	2145.78	2796.04	1900.93	3642.04	3952.2	2871.86	2970.37	2104.29	2814.14	2275.84	3270.95	2432.52	3172.55	2515.31	169471	170438	175355	173415	173082	169209	171214	171993	170737	175594	171699	171334	171672	169321	171387	170123
726	QYTMELER	Y	O15294	OGT	UDP-N-acetylglucosamine--peptide N-acetylglucosaminyltransferase 110 kDa subunit	4 Oxidation on M	1014 Oxidation on M	1011	1018	977.739	607.594	0	934.346	853.157	684.285	601.982	892.435	634.53	609.373	722.809	335.73	559.557	717.162	630.619	788.86	169471	170438	175355	173415	173082	169209	171214	171993	170737	175594	171699	171334	171672	169321	171387	170123
727	VMAEANHFIDLSQIPCNGK	Y	O15294	OGT	UDP-N-acetylglucosamine--peptide N-acetylglucosaminyltransferase 110 kDa subunit	2 Oxidation on M, 16 Carbamidomethylation on C	606 Oxidation on M	605	623	2879.54	4380.74	5007.35	3518.14	4320.09	5499.33	4165.71	4218.88	4810.64	4722.1	4636.81	3670.24	4487.45	3868.02	4644.9	4097.58	169471	170438	175355	173415	173082	169209	171214	171993	170737	175594	171699	171334	171672	169321	171387	170123
728	IDPSTLQMWANILK	Y	O15294	OGT	UDP-N-acetylglucosamine--peptide N-acetylglucosaminyltransferase 110 kDa subunit	8 Oxidation on M	860 Oxidation on M	853	866	2531.86	2793.63	2897.45	2142.88	2365.29	2381.16	2827.09	2640.4	3967.32	2761.9	3042.69	2247.17	3759.73	2805.95	2813.3	2690.33	169471	170438	175355	173415	173082	169209	171214	171993	170737	175594	171699	171334	171672	169321	171387	170123
729	LQEALMHYK	Y	O15294	OGT	UDP-N-acetylglucosamine--peptide N-acetylglucosaminyltransferase 110 kDa subunit	6 Oxidation on M	382 Oxidation on M	377	385	2041.84	3230.87	2798.07	2217.61	1972.46	2544.01	2449.91	2070.19	2384.31	3201.68	2678.86	1951.83	3110.51	3693.53	3280.77	2417.49	169471	170438	175355	173415	173082	169209	171214	171993	170737	175594	171699	171334	171672	169321	171387	170123
730	FPAVGEPNIQQYAQNMGLPQNR	Y	O15294	OGT	UDP-N-acetylglucosamine--peptide N-acetylglucosaminyltransferase 110 kDa subunit	16 Oxidation on M	893 Oxidation on M	878	899	1955.33	2757.57	2099.16	1650.15	1152.22	821.866	2169.65	218.738	2125.1	1985.73	1714.26	1594.42	2354.3	1065.47	2431.96	1501.29	169471	170438	175355	173415	173082	169209	171214	171993	170737	175594	171699	171334	171672	169321	171387	170123
731	VGYVSSDFGNHPTSHLMQSIPGMHNPDK	Y	O15294	OGT	UDP-N-acetylglucosamine--peptide N-acetylglucosaminyltransferase 110 kDa subunit	23 Oxidation on M	580 Oxidation on M	558	585	0	0	0	0	0	0	0	0	0	0	0	1422.55	0	0	0	0	169471	170438	175355	173415	173082	169209	171214	171993	170737	175594	171699	171334	171672	169321	171387	170123
732	IHQDGIHILVNMNGYTK	Y	O15294	OGT	UDP-N-acetylglucosamine--peptide N-acetylglucosaminyltransferase 110 kDa subunit	12 Oxidation on M	639 Oxidation on M	628	644	308.656	296.816	0	198.496	262.88	0	0	0	0	416.885	135.362	651.11	0	0	922.149	1023.36	169471	170438	175355	173415	173082	169209	171214	171993	170737	175594	171699	171334	171672	169321	171387	170123
733	GQMLIGPDGR	Y	O15304	SIVA1	Apoptosis regulatory protein Siva	3 Oxidation on M	86 Oxidation on M	84	93	0	0	0	1062.75	0	1577.42	0	2832.25	4963.45	244.481	5428.92	0	0	0	1859.95	5419.76	14646.8	17036.1	15533.6	14058.3	17105.1	13664.3	15821.6	16764.9	16133.4	15992.5	16019.8	17213.1	18533.3	15226.5	16499.3	17774.4
734	NGMLNVSPIGR	Y	O15305	PMM2	Phosphomannomutase 2	3 Oxidation on M	126 Oxidation on M	124	134	1207.23	1076.3	909.545	666.145	298.071	1172.5	781.017	641.96	885.286	781.845	851.785	505.536	487.266	635.523	443.409	251.43	127144	125529	126617	128713	121199	126725	128566	125416	119724	125899	121590	123240	120912	116247	118210	122225
735	EMDDFLQK	Y	O15305	PMM2	Phosphomannomutase 2	2 Oxidation on M	28 Oxidation on M	27	34	1842.78	977.065	2385.28	1659.21	1721.37	1516.04	0	1363.17	992.436	1685.51	1991.35	1007.6	1433.83	1792.51	1884.53	1644.44	127144	125529	126617	128713	121199	126725	128566	125416	119724	125899	121590	123240	120912	116247	118210	122225
736	TMGYSVTAPEDTR	Y	O15305	PMM2	Phosphomannomutase 2	2 Oxidation on M	227 Oxidation on M	226	238	1528.07	1030.5	981.844	852.114	669.07	797.764	850.857	1184.09	1299.95	1016.98	1198.58	941.688	1332.48	1283.28	1303.81	1093.41	127144	125529	126617	128713	121199	126725	128566	125416	119724	125899	121590	123240	120912	116247	118210	122225
737	TGEGEEYMLALK	Y	O15318	POLR3G	DNA-directed RNA polymerase III subunit RPC7	8 Oxidation on M	57 Oxidation on M	50	61	0	156.322	72.4157	0	226.516	236.244	279.368	168.16	0	120.928	119.909	170.768	0	280.007	0	0	49365.1	47950.2	50124.9	51655.9	48736	45863.4	49059.1	47915	57322.5	54432.8	55947.3	61633.3	56692.7	54446.7	55636	55955.4
738	MAESLYEIR	Y	O15321	TM9SF1	Transmembrane 9 superfamily member 1	1 Oxidation on M	88 Oxidation on M	88	96	0	0	0	0	0	274.261	0	0	0	0	0	0	0	0	0	372.674	27349.5	25624.2	27798.5	27827.6	28554.6	26163.4	26537.8	27626	35257.5	38684.5	33766.7	35373.2	36037.4	36958.9	36173	36692.3
739	AFDANTMTSAEK	Y	O15344	MID1	E3 ubiquitin-protein ligase Midline-1	7 Oxidation on M	111 Oxidation on M	105	116	371.692	302.37	150.844	298.38	240.054	0	0	186.691	0	214.292	546.04	0	176.488	204.443	367.823	139.304	81408.7	83190.2	80064.8	79777.4	81742.2	78819.6	79587.2	79479.6	82676.9	83377.8	83601.2	83221.2	84955.5	81762.4	82754.9	80958.3
740	LGEMWNNLNDSEK	Y	O15347	HMGB3	High mobility group protein B3	4 Oxidation on M	130 Oxidation on M	127	139	17078.4	19987.6	17383.4	19343.5	17529.9	20840.7	16814.2	19120.5	18552.2	17827.8	17855.4	16992.1	17342.8	17678.4	18803.2	15094	765326	761042	735822	719562	721441	744575	694930	686738	769122	815762	746329	788614	731590	745942	763607	682375
741	MSAYAFFVQTCR	Y	O15347	HMGB3	High mobility group protein B3	1 Oxidation on M, 11 Carbamidomethylation on C	13 Oxidation on M	13	24	2038.64	1852.58	1530.72	1657.68	1919.6	1908.69	1751.84	1118.35	1471.82	2174.1	1689.46	1769.87	1591.59	1514.46	1653.79	1739.34	765326	761042	735822	719562	721441	744575	694930	686738	769122	815762	746329	788614	731590	745942	763607	682375
742	MSAYAFFVQTCREEHK	Y	O15347	HMGB3	High mobility group protein B3	1 Oxidation on M, 11 Carbamidomethylation on C	13 Oxidation on M	13	28	564.263	482.52	1051.26	429.777	0	0	0	0	0	995.154	720.184	559.125	604.489	499.688	0	433.714	765326	761042	735822	719562	721441	744575	694930	686738	769122	815762	746329	788614	731590	745942	763607	682375
743	ALDMSYDHKPEDEVELAR	Y	O15355	PPM1G	Protein phosphatase 1G	4 Oxidation on M	362 Oxidation on M	359	376	9934.9	8157.29	5668.14	8246.02	7127.93	9166.1	7882.53	6588.53	7356.06	5013.49	7774.04	5893.4	5994.93	6326.91	7239.65	5532.59	214621	206090	216810	197366	209889	204374	206464	202841	204931	201433	201795	200403	196814	204076	199507	203288
744	NLPPEEQMISALPDIK	Y	O15355	PPM1G	Protein phosphatase 1G	8 Oxidation on M	417 Oxidation on M	410	425	6075.73	7177.35	7770.45	4204.29	5447.71	7212.11	8249.53	4721.02	6828.86	5222.51	1322.54	6685.07	7229.5	5224.17	6123.84	4178.83	214621	206090	216810	197366	209889	204374	206464	202841	204931	201433	201795	200403	196814	204076	199507	203288
745	VADEDDVDNEEAALLHEEATMTIEELLTR	Y	O15355	PPM1G	Protein phosphatase 1G	21 Oxidation on M	151 Oxidation on M	131	159	527.653	642.629	918.237	0	458.755	367.501	462.281	1065.26	631.378	735.518	439.369	808.922	446.962	585.327	877.604	1092.71	214621	206090	216810	197366	209889	204374	206464	202841	204931	201433	201795	200403	196814	204076	199507	203288
746	ALQDMSSTAPPAPQPSTR	Y	O15357	INPPL1	Phosphatidylinositol 3,4,5-trisphosphate 5-phosphatase 2	5 Oxidation on M	289 Oxidation on M	285	302	575.358	575.059	627.382	459.641	0	712.696	620.893	375.934	599.927	636.708	875.264	584.36	711.833	1066.47	394.291	703.61	32778.9	33718	33995.8	34255.6	33710.5	33623.2	33777.2	33848.8	37298.9	36467.7	37011.9	36671.5	37936	36640.1	37997.4	38707.6
747	SMIGSTAQQFLTFLSHR	Y	O15357	INPPL1	Phosphatidylinositol 3,4,5-trisphosphate 5-phosphatase 2	2 Oxidation on M	844 Oxidation on M	843	859	412.742	398.314	676.183	768.242	511.61	548.999	449.554	484.248	775.409	731.918	282.18	250.554	673.521	0	738.013	0	32778.9	33718	33995.8	34255.6	33710.5	33623.2	33777.2	33848.8	37298.9	36467.7	37011.9	36671.5	37936	36640.1	37997.4	38707.6
748	VFDQQSSPMVTR	Y	O15357	INPPL1	Phosphatidylinositol 3,4,5-trisphosphate 5-phosphatase 2	9 Oxidation on M	243 Oxidation on M	235	246	254.239	289.037	78.0967	0	273.181	404.135	238.373	337.084	98.6734	0	343.279	150.517	0	227.159	109.8	145.708	32778.9	33718	33995.8	34255.6	33710.5	33623.2	33777.2	33848.8	37298.9	36467.7	37011.9	36671.5	37936	36640.1	37997.4	38707.6
749	MPQVTVDVLQR	Y	O15360	FANCA	Fanconi anemia group A protein	1 Oxidation on M	262 Oxidation on M	262	272	2324.42	2193.44	2368.22	2482.53	3174.1	1837.24	2276.2	2320.04	2846.08	0	2492.7	2574.08	2377.02	1848.34	1700.75	2958.6	19009.4	18551	19206.1	18898	18477.1	18193	18652.1	18546.9	19164.9	19167.7	19741.9	18952.2	19429.6	19024.9	19055.2	19527
750	EEMDFPQLMK	Y	O15371	EIF3D	Eukaryotic translation initiation factor 3 subunit D	3 Oxidation on M	174 Oxidation on M	172	181	13586.6	18804.7	16420.5	15358.4	15826.9	15668.2	10746.5	0	22117.2	15463.7	0	15765.6	18985.3	16573.1	12968	16498.5	658335	633213	647296	637480	640939	633244	640303	629199	639100	661404	656672	661816	656489	672770	659286	666848
751	EEMDFPQLMK	Y	O15371	EIF3D	Eukaryotic translation initiation factor 3 subunit D	9 Oxidation on M	180 Oxidation on M	172	181	14860.8	7227.76	14824.1	12066.3	12538.4	11803.1	11112.7	11953	11561.7	14152.5	11878.4	11714.3	16074.3	11764.9	14024.5	0	658335	633213	647296	637480	640939	633244	640303	629199	639100	661404	656672	661816	656489	672770	659286	666848
752	NMLQFNLQILPK	Y	O15371	EIF3D	Eukaryotic translation initiation factor 3 subunit D	2 Oxidation on M	114 Oxidation on M	113	124	9014.94	7025.45	6862.77	6960.3	7536.7	7604.88	7828.7	6881.47	8922.48	7377.86	7786.81	8686.04	7251.64	7871.07	8056	7157.19	658335	633213	647296	637480	640939	633244	640303	629199	639100	661404	656672	661816	656489	672770	659286	666848
753	CVIDICMK	Y	O15371	EIF3D	Eukaryotic translation initiation factor 3 subunit D	1 Carbamidomethylation on C, 6 Carbamidomethylation on C, 7 Oxidation on M	499 Oxidation on M	493	500	4791.62	5756.73	4376.65	5531.03	4412.31	4815.69	4577.94	4276.6	4272.47	4748.47	3949.62	3766.22	4667.27	4859.29	5655.26	3432.91	658335	633213	647296	637480	640939	633244	640303	629199	639100	661404	656672	661816	656489	672770	659286	666848
754	TQGNVFATDAILATLMSCTR	Y	O15371	EIF3D	Eukaryotic translation initiation factor 3 subunit D	16 Oxidation on M, 18 Carbamidomethylation on C	256 Oxidation on M	241	260	1073.58	1169.53	807.564	903.076	1002.46	801.401	979.961	368.208	544.567	965.318	640.595	815.898	707.974	1092.69	502.114	781.508	658335	633213	647296	637480	640939	633244	640303	629199	639100	661404	656672	661816	656489	672770	659286	666848
755	CEHDGVMTGANGEVSFINIK	Y	O15371	EIF3D	Eukaryotic translation initiation factor 3 subunit D	1 Carbamidomethylation on C, 7 Oxidation on M	381 Oxidation on M	375	394	677.072	1934.2	786.477	1916.71	139.512	717.808	1400.45	884.249	1140.07	680.405	1320.49	264.403	1389.23	1018.81	739.766	714.381	658335	633213	647296	637480	640939	633244	640303	629199	639100	661404	656672	661816	656489	672770	659286	666848
756	FMTPVIQDNPSGWGPCAVPEQFR	Y	O15371	EIF3D	Eukaryotic translation initiation factor 3 subunit D	2 Oxidation on M, 16 Carbamidomethylation on C	5 Oxidation on M	4	26	5270.72	5087.58	5134.94	4506.6	4214.6	5235.17	4341.2	5409.16	4970.04	6034.37	4241.44	3240.29	5357.07	4513.39	4069.7	1110.86	658335	633213	647296	637480	640939	633244	640303	629199	639100	661404	656672	661816	656489	672770	659286	666848
757	NLAMEATYINHNFSQQCLR	Y	O15371	EIF3D	Eukaryotic translation initiation factor 3 subunit D	4 Oxidation on M, 17 Carbamidomethylation on C	314 Oxidation on M	311	329	12505.7	11733.1	11300.2	13130.2	10691.6	10326.8	12566.4	12215	13302.2	11724.9	10642.5	12654.2	12815.7	14179.5	14507.1	10754.2	658335	633213	647296	637480	640939	633244	640303	629199	639100	661404	656672	661816	656489	672770	659286	666848
758	DMPYQPFSK	Y	O15371	EIF3D	Eukaryotic translation initiation factor 3 subunit D	2 Oxidation on M	28 Oxidation on M	27	35	720.922	0	0	453.119	0	364.218	720.31	0	341.516	759.042	336.291	312.894	0	0	470.917	454.639	658335	633213	647296	637480	640939	633244	640303	629199	639100	661404	656672	661816	656489	672770	659286	666848
759	YNFPNPNPFVEDDMDK	Y	O15371	EIF3D	Eukaryotic translation initiation factor 3 subunit D	14 Oxidation on M	348 Oxidation on M	335	350	56283.8	42934	52338.6	46118.3	50022.7	54755.1	46397.1	44908.8	45686	51384.3	42841.8	47610.6	52650.8	48916.6	49207.1	44334	658335	633213	647296	637480	640939	633244	640303	629199	639100	661404	656672	661816	656489	672770	659286	666848
760	NLQLLMDR	Y	O15372	EIF3H	Eukaryotic translation initiation factor 3 subunit H	6 Oxidation on M	247 Oxidation on M	242	249	9266.58	11037.5	10988.2	6246.99	10749.7	9387.92	7096.96	9733.68	8881.68	8633.9	11398.8	7706.86	8322.2	7223.48	10636.6	7109.36	322285	308129	317076	301652	304609	309734	308737	307528	323474	316631	314648	312263	325840	308382	308789	312348
761	NSHLINVLMWELEK	Y	O15372	EIF3H	Eukaryotic translation initiation factor 3 subunit H	9 Oxidation on M	215 Oxidation on M	207	220	14923	13867.4	13781.7	14075.5	13243.6	13216.1	13086.8	13129.1	12394.1	14476.3	13636.5	10499.4	13277.8	14125.1	12811.4	10246.1	322285	308129	317076	301652	304609	309734	308737	307528	323474	316631	314648	312263	325840	308382	308789	312348
762	VDEMSQDIVK	Y	O15372	EIF3H	Eukaryotic translation initiation factor 3 subunit H	4 Oxidation on M	253 Oxidation on M	250	259	4577.49	3921.67	4247.11	3299.22	3540.38	4429.11	4052.72	4557.88	4544.01	4149.19	4054.5	3324.85	3847.35	4407.41	3595.3	3940.02	322285	308129	317076	301652	304609	309734	308737	307528	323474	316631	314648	312263	325840	308382	308789	312348
763	LFMAQALQEYNN	Y	O15372	EIF3H	Eukaryotic translation initiation factor 3 subunit H	3 Oxidation on M	343 Oxidation on M	341	352	1253.24	668.94	659.215	1014.29	706.887	1196.06	810.21	587.711	990.119	1233.32	890.353	988.388	846.267	830.43	1411.82	698.598	322285	308129	317076	301652	304609	309734	308737	307528	323474	316631	314648	312263	325840	308382	308789	312348
764	ANITFEYMFEEVPIVIK	Y	O15372	EIF3H	Eukaryotic translation initiation factor 3 subunit H	8 Oxidation on M	197 Oxidation on M	190	206	442.596	525.732	328.207	349.078	348.031	457.189	474.466	340.52	459.522	122.11	289.706	175.345	256.382	328.715	250.082	122.904	322285	308129	317076	301652	304609	309734	308737	307528	323474	316631	314648	312263	325840	308382	308789	312348
765	MDSLLIAGQINTYCQNIKEFTAQNLGK	Y	O15372	EIF3H	Eukaryotic translation initiation factor 3 subunit H	1 Oxidation on M, 14 Carbamidomethylation on C	314 Oxidation on M	314	340	0	0	699.209	0	92.7103	185.74	0	0	20.3627	608.677	0	0	310.974	0	0	0	322285	308129	317076	301652	304609	309734	308737	307528	323474	316631	314648	312263	325840	308382	308789	312348
766	MLNHAPSVQIHDVPADLLTYDR	Y	O15379	HDAC3	Histone deacetylase 3	1 Oxidation on M	368 Oxidation on M	368	389	1004.76	2539.84	3366.77	3146.31	3463.6	1726.39	3271.13	1364.89	2605.54	2524.41	1460.33	1905.03	3238.33	2827.02	1129.21	2221.63	31597.2	31183.7	32833.9	31979.2	32345.2	32053.2	32785	32000.6	33148.3	33187.1	33200.1	32136.4	32838.8	33029.5	33075.3	33225.8
767	FEDVGGNDMTLK	Y	O15381	NVL	Nuclear valosin-containing protein-like	9 Oxidation on M	272 Oxidation on M	264	275	3352.65	2989.16	2998.12	2624.58	3088.94	3526.38	3088.33	2601.38	1174.87	2425.84	2725.15	1437.85	2586.42	2230.73	3158.42	2706.29	127797	128165	127105	126505	129263	130015	128769	128019	120921	118154	121168	119737	122105	117032	118503	120658
768	GNPDSVSNTPEMEQR	Y	O15381	NVL	Nuclear valosin-containing protein-like	12 Oxidation on M	141 Oxidation on M	130	144	286.401	362.795	405.282	335.985	345.292	21.7099	288.384	407.489	393.117	85.8784	238.494	555.024	380.961	318.139	0	371.668	127797	128165	127105	126505	129263	130015	128769	128019	120921	118154	121168	119737	122105	117032	118503	120658
769	LPQAFDFCHLAHLTPGFVGADLMALCR	Y	O15381	NVL	Nuclear valosin-containing protein-like	8 Carbamidomethylation on C, 23 Oxidation on M, 26 Carbamidomethylation on C	475 Oxidation on M	453	479	542.02	942.291	674.773	914.176	681.058	776.032	962.274	1024.46	706.091	560.322	0	746.815	1063.33	912.233	734.081	628.452	127797	128165	127105	126505	129263	130015	128769	128019	120921	118154	121168	119737	122105	117032	118503	120658
770	EELTMAILAPVR	Y	O15381	NVL	Nuclear valosin-containing protein-like	5 Oxidation on M	595 Oxidation on M	591	602	333.974	433.148	788.326	366.805	536.465	791.112	485.168	407.896	465.232	366.209	449.337	397.909	539.585	314.851	269.378	247.375	127797	128165	127105	126505	129263	130015	128769	128019	120921	118154	121168	119737	122105	117032	118503	120658
771	QQVFIMAATNRPDIIDPAILRPGR	Y	O15381	NVL	Nuclear valosin-containing protein-like	6 Oxidation on M	721 Oxidation on M	716	739	2315.04	2275.27	2087.61	2554.95	2498.98	2936.29	2263	1452.88	2112.65	1838.32	2525.15	1863.79	2355.71	2117.07	2663.57	2469.54	127797	128165	127105	126505	129263	130015	128769	128019	120921	118154	121168	119737	122105	117032	118503	120658
772	EAAMCAVNR	Y	O15381	NVL	Nuclear valosin-containing protein-like	4 Oxidation on M, 5 Carbamidomethylation on C	483 Oxidation on M	480	488	273.845	777.342	679.565	448.645	402.697	438.432	270.479	0	767.51	0	564.506	359.928	891.411	793.861	139.931	126.181	127797	128165	127105	126505	129263	130015	128769	128019	120921	118154	121168	119737	122105	117032	118503	120658
773	DSSLLESDMK	Y	O15381	NVL	Nuclear valosin-containing protein-like	9 Oxidation on M	217 Oxidation on M	209	218	409.658	0	690.333	0	585.125	0	512.518	551.786	0	0	310.893	1073.77	479.736	393.086	582.185	590.508	127797	128165	127105	126505	129263	130015	128769	128019	120921	118154	121168	119737	122105	117032	118503	120658
774	DQIMYER	Y	O15381	NVL	Nuclear valosin-containing protein-like	4 Oxidation on M	846 Oxidation on M	843	849	0	0	0	2521.14	1088.06	1966.76	2215.08	2125.61	0	1402.47	0	1417.78	0	1338.63	969.519	1585.48	127797	128165	127105	126505	129263	130015	128769	128019	120921	118154	121168	119737	122105	117032	118503	120658
775	KNPEMEDLPSK	Y	O15381	NVL	Nuclear valosin-containing protein-like	5 Oxidation on M	503 Oxidation on M	499	509	0	353.416	389.255	505.949	164.486	354.364	297.578	371.422	0	222.823	0	0	412.07	0	305.939	0	127797	128165	127105	126505	129263	130015	128769	128019	120921	118154	121168	119737	122105	117032	118503	120658
776	NLHIPTMENGPELILR	Y	O15382	BCAT2	Branched-chain-amino-acid aminotransferase, mitochondrial	7 Oxidation on M	362 Oxidation on M	356	371	537.001	500.228	0	504.705	377.059	582.775	599.5	411.521	383.256	470.797	575.674	363.771	0	306.887	443.434	281.079	65828.8	72363.3	74084.3	76700.2	65047.7	72802.6	77143.8	75067.2	60704.5	64125.2	63548.3	64816	61672.1	63206.4	63190.7	63467.3
777	LFRPWLNMDR	Y	O15382	BCAT2	Branched-chain-amino-acid aminotransferase, mitochondrial	8 Oxidation on M	124 Oxidation on M	117	126	1560.1	1753.52	1143	1050.21	1496.22	762.133	1174.15	1087.47	717.28	843.613	939.549	1337.13	1014.56	1132.01	1166.34	1534.27	65828.8	72363.3	74084.3	76700.2	65047.7	72802.6	77143.8	75067.2	60704.5	64125.2	63548.3	64816	61672.1	63206.4	63190.7	63467.3
778	TFTDHMLMVEWNDK	Y	O15382	BCAT2	Branched-chain-amino-acid aminotransferase, mitochondrial	6 Oxidation on M	65 Oxidation on M	60	73	411.569	0	0	0	0	0	0	0	0	0	0	0	0	0	0	0	65828.8	72363.3	74084.3	76700.2	65047.7	72802.6	77143.8	75067.2	60704.5	64125.2	63548.3	64816	61672.1	63206.4	63190.7	63467.3
779	AHEWMFPV	Y	O15382	BCAT2	Branched-chain-amino-acid aminotransferase, mitochondrial	5 Oxidation on M	389 Oxidation on M	385	392	420.534	0	636.446	473.938	0	623.535	0	0	572.195	745.258	190.227	0	0	0	0	357.782	65828.8	72363.3	74084.3	76700.2	65047.7	72802.6	77143.8	75067.2	60704.5	64125.2	63548.3	64816	61672.1	63206.4	63190.7	63467.3
780	IQPFQNLTLHPASSSLHYSLQLFEGMK	Y	O15382	BCAT2	Branched-chain-amino-acid aminotransferase, mitochondrial	26 Oxidation on M	105 Oxidation on M	80	106	91.1568	29.6147	132.27	44.3154	49.0264	326.585	0	0	226.189	0	0	174.855	92.5986	15.076	0	79.5689	65828.8	72363.3	74084.3	76700.2	65047.7	72802.6	77143.8	75067.2	60704.5	64125.2	63548.3	64816	61672.1	63206.4	63190.7	63467.3
781	RAIEQLAAMD	Y	O15392	BIRC5	Baculoviral IAP repeat-containing protein 5	9 Oxidation on M	141 Oxidation on M	133	142	0	201.118	0	0	345.655	275.645	306.092	126.152	338.119	297.935	143.205	0	64.1805	389.876	179.041	0	30966.3	29857.4	31690.9	31263	30246.1	31531.4	30299.9	31823.5	32687	32294.9	33664.3	33504.3	31572.8	33049.9	33371.9	34730
782	AIEQLAAMD	Y	O15392	BIRC5	Baculoviral IAP repeat-containing protein 5	8 Oxidation on M	141 Oxidation on M	134	142	417.382	532.502	732.32	667.681	543.948	808.174	519.159	426.919	672.1	800.759	731.409	724.084	555.454	580.769	606.322	1090.94	30966.3	29857.4	31690.9	31263	30246.1	31531.4	30299.9	31823.5	32687	32294.9	33664.3	33504.3	31572.8	33049.9	33371.9	34730
783	PIMQELLHIVR	Y	O15397	IPO8	Importin-8	3 Oxidation on M	544 Oxidation on M	542	552	3543.02	4130.84	3918.52	2767.3	3265.39	4206.63	3479.86	3166.75	4566.86	3740.66	3310.91	3431.79	3813.85	3701.12	3213.34	3338.05	138371	136533	139567	139871	132685	137285	136973	136849	138228	137996	140640	138465	140485	138684	137762	141010
784	VQLTMCLR	Y	O15397	IPO8	Importin-8	5 Oxidation on M, 6 Carbamidomethylation on C	113 Oxidation on M	109	116	0	0	199.139	493.73	0	0	0	0	323.802	412.493	478.72	398.214	421.217	124.241	0	487.595	138371	136533	139567	139871	132685	137285	136973	136849	138228	137996	140640	138465	140485	138684	137762	141010
785	DQMELFLQNHVFPLLLSNLGYLR	Y	O15397	IPO8	Importin-8	3 Oxidation on M	454 Oxidation on M	452	474	79.3045	71.3806	0	117.595	119.841	0	121.223	114.81	146.241	34.8337	0	51.4728	74.4696	81.9208	168.607	0	138371	136533	139567	139871	132685	137285	136973	136849	138228	137996	140640	138465	140485	138684	137762	141010
786	QLEADIMDINEIFK	Y	O15400	STX7	Syntaxin-7	7 Oxidation on M	183 Oxidation on M	177	190	5398.97	4177.29	5232.83	6363.99	4585.43	4442.14	7311.08	7110.3	4939.52	2440.87	5090.08	5389.05	7368.3	4824.93	5423.98	4434.88	109895	105567	113465	111497	109256	106659	106797	113651	99332.9	98856.9	99553.4	97861.7	104763	101233	101609	99811
787	IVASMWDSLGEEQK	N	O15405	TOX3	TOX high mobility group box family member 3	5 Oxidation on M	292 Oxidation on M	288	301	616.428	564.014	760.581	634.202	579.23	1039.12	937.819	1018.12	618.599	747.454	542.831	458.621	609.694	0	933.178	888.521	49339.3	43934.1	44836	43476.4	39087.7	41377.1	41517	43422	44555	40013.2	40429.6	39274.6	38100.4	40230.5	44766.1	42484.5
788	SPFGGLGTMKPEPAPTSAGASR	Y	O15417	TNRC18	Trinucleotide repeat-containing gene 18 protein	9 Oxidation on M	619 Oxidation on M	611	632	0	0	0	0	0	144.198	0	0	0	0	283.934	282.61	0	0	0	0	8594.96	8870.15	8957.93	9016.74	9164.9	8817.99	9287.85	9008.7	10586.4	10282.9	10095.3	10439.4	9678.33	10251.9	10131.9	10209.7
789	EERMYAMK	Y	O15417	TNRC18	Trinucleotide repeat-containing gene 18 protein	4 Oxidation on M	1466 Oxidation on M	1463	1470	0	0	0	0	0	0	0	0	0	0	159.897	0	0	0	0	0	8594.96	8870.15	8957.93	9016.74	9164.9	8817.99	9287.85	9008.7	10586.4	10282.9	10095.3	10439.4	9678.33	10251.9	10131.9	10209.7
790	WKPFELGNFAATQMAVLAAQHHHSR	Y	O15417	TNRC18	Trinucleotide repeat-containing gene 18 protein	14 Oxidation on M	523 Oxidation on M	510	534	0	0	60.9791	0	0	0	0	716.229	0	0	0	0	0	0	724.022	0	8594.96	8870.15	8957.93	9016.74	9164.9	8817.99	9287.85	9008.7	10586.4	10282.9	10095.3	10439.4	9678.33	10251.9	10131.9	10209.7
791	YNSMPVPGPNGTILMETHK	Y	O15431	SLC31A1	High affinity copper uptake protein 1	15 Oxidation on M	117 Oxidation on M	103	121	0	3378.68	2831.97	0	3217.34	3645.68	3619.78	0	0	2286.1	0	1847.86	2068.56	2746.69	2996.13	1886.02	57141.8	61524.8	60643.7	60396.3	57305.3	58213.6	59741	53605.9	47600.1	43582.9	47431.7	43400.2	48985.2	48654.4	48832.9	43118.2
792	MVHVQDFTAFWDK	Y	O15439	ABCC4	ATP-binding cassette sub-family C member 4	1 Oxidation on M	409 Oxidation on M	409	421	0	245.664	259.085	68.968	246.161	0	265.365	323.86	440.38	644.995	0	0	628.62	731.905	286.361	325.771	41555.9	41028.6	41612.9	40917.7	40691.1	39995.1	41646.6	41722.4	39174.7	39797.7	40643.4	39482	39867	39635.6	39912.2	38982.4
793	TMNEVITGIR	Y	O15439	ABCC4	ATP-binding cassette sub-family C member 4	2 Oxidation on M	276 Oxidation on M	275	284	329.162	322.755	224.016	219.315	0	195.932	234.786	184.853	107.44	242.2	208.369	56.9901	0	109.127	176.89	0	41555.9	41028.6	41612.9	40917.7	40691.1	39995.1	41646.6	41722.4	39174.7	39797.7	40643.4	39482	39867	39635.6	39912.2	38982.4
794	MDTELAESGSNFSVGQR	Y	O15439	ABCC4	ATP-binding cassette sub-family C member 4	1 Oxidation on M	1166 Oxidation on M	1166	1182	84.2892	211.278	86.8599	215.243	0	0	0	0	104.602	146.443	246.183	81.642	220.676	82.3669	85.6502	68.9213	41555.9	41028.6	41612.9	40917.7	40691.1	39995.1	41646.6	41722.4	39174.7	39797.7	40643.4	39482	39867	39635.6	39912.2	38982.4
795	YYDVMSDEEIER	Y	O15460	P4HA2	Prolyl 4-hydroxylase subunit alpha-2	5 Oxidation on M	345 Oxidation on M	341	352	81.8127	0	458.115	641.976	481.814	0	574.982	583.673	362.232	283.101	361.177	623.422	905.516	514.896	305.472	0	71460.2	72421	68872.9	69953.7	69219.8	71389	70619.7	69763.1	78145.1	77788.7	78284.8	74847.6	76318.8	77268.7	78166.5	74476.9
796	IILHNTMESLLER	Y	O15498	YKT6	Synaptobrevin homolog YKT6	7 Oxidation on M	157 Oxidation on M	151	163	3377.15	3149.97	1931.38	2252.54	1960.3	1934.08	2578.78	1756.13	2064.55	1931.79	2322.28	2303.56	2076.84	2394.85	3039.4	1375.15	111705	116312	117618	116021	114364	116654	115695	117083	118386	116070	118267	117496	117716	117045	119321	118057
797	EADPMTK	Y	O15498	YKT6	Synaptobrevin homolog YKT6	5 Oxidation on M	139 Oxidation on M	135	141	130.879	439.787	506.979	328.929	363.74	201.169	388.015	406.186	262.356	370.621	398.88	246.13	334.089	327.535	336.597	416.172	111705	116312	117618	116021	114364	116654	115695	117083	118386	116070	118267	117496	117716	117045	119321	118057
798	GFESPSDNSSAMLLQWHEK	Y	O15511	ARPC5	Actin-related protein 2/3 complex subunit 5	12 Oxidation on M	124 Oxidation on M	113	131	5705.76	4776.49	3883.8	5200.21	5852.49	4630.99	5167.31	5746.1	5779.85	5582.37	4083.45	3938.27	5436.28	3327.84	5715.27	3800.98	249998	257822	250377	255529	251418	253442	259187	256721	271437	257910	253435	260201	256539	261323	254501	255966
799	QGNMTAALQAALK	Y	O15511	ARPC5	Actin-related protein 2/3 complex subunit 5	4 Oxidation on M	51 Oxidation on M	48	60	940.508	2057.99	1522.9	1488.6	1584.4	1548.4	1232.23	730.086	2019.02	1412.8	1996.35	1323.41	1333.08	2036.7	1654.13	1161.99	249998	257822	250377	255529	251418	253442	259187	256721	271437	257910	253435	260201	256539	261323	254501	255966
800	EFETAETLLNSEVHMLLEHR	Y	O15514	POLR2D	DNA-directed RNA polymerase II subunit RPB4	15 Oxidation on M	39 Oxidation on M	25	44	4224.79	4111.42	2715.45	3017.17	4481.02	4500.38	3815.39	6277.69	4845.69	4443.1	3645.95	3210.6	3964.84	3716.14	4655.33	4297.45	29158.9	30656.9	30183.1	29975.9	30330.7	31997.4	29952.1	31560.3	33198.4	32787.6	30759.2	32503	31725.7	31502.6	32570.6	32356.2
801	DLKPENILLNEDMHIQITDFGTAK	Y	O15530	PDPK1	3-phosphoinositide-dependent protein kinase 1	13 Oxidation on M	217 Oxidation on M	205	228	12175.9	1567.31	11719.4	12903.1	13229.8	12961.6	12669.2	1311.69	12703.4	12364	5827.15	1712.51	10771.8	13250.3	12962.8	13617.9	31598.3	30449.5	31842.1	32381.1	32320.7	31678.6	32256.1	31824.5	30286.4	30370.8	29909.1	30005.8	30707.2	30362	31046.8	30618.2
802	QGPAMDGTAAEPR	N	O15530	PDPK1	3-phosphoinositide-dependent protein kinase 1	5 Oxidation on M	51 Oxidation on M	47	59	95.1273	317.891	243.261	324.367	257.242	165.714	160.079	61.1051	0	112.527	218.155	50.9059	320.252	203.258	176.524	191.061	31598.3	30449.5	31842.1	32381.1	32320.7	31678.6	32256.1	31824.5	30286.4	30370.8	29909.1	30005.8	30707.2	30362	31046.8	30618.2
803	LGCEEMEGYGPLK	N	O15530	PDPK1	3-phosphoinositide-dependent protein kinase 1	3 Carbamidomethylation on C, 6 Oxidation on M	330 Oxidation on M	325	337	778.84	229.004	0	437.368	611.96	592.842	0	229.901	342.24	142.61	501.824	0	335.619	0	762.741	261.658	31598.3	30449.5	31842.1	32381.1	32320.7	31678.6	32256.1	31824.5	30286.4	30370.8	29909.1	30005.8	30707.2	30362	31046.8	30618.2
804	VSLMPATLAR	Y	O15533	TAPBP	Tapasin	4 Oxidation on M	297 Oxidation on M	294	303	236.414	0	0	0	643.213	227.574	0	0	0	0	0	0	0	0	0	293.945	9482.33	10155.8	10975.5	10671.2	9606.82	10018.4	8705.8	10082.7	10766.6	11136.9	11110.6	10780.9	10187.7	9896.35	9858.22	10060.2
805	DTSMGNASSGMVR	Y	O15541	RNF113A	E3 ubiquitin-protein ligase RNF113A	11 Oxidation on M	177 Oxidation on M	167	179	0	224.99	0	86.5793	0	0	0	0	0	0	107.938	0	0	148.736	0	0	38788	37491.9	38194.9	38458.2	38635.5	37770.7	37632.3	39116.6	37004	36619.2	35722	36533.5	35782.7	34970.6	36158.6	37555.6
806	RVTHNPMIQK	Y	O15541	RNF113A	E3 ubiquitin-protein ligase RNF113A	7 Oxidation on M	66 Oxidation on M	60	69	583.072	0	509.949	192.435	421.198	563.38	765.163	365.985	0	0	567.478	637.427	190.428	161.269	466.363	275.715	38788	37491.9	38194.9	38458.2	38635.5	37770.7	37632.3	39116.6	37004	36619.2	35722	36533.5	35782.7	34970.6	36158.6	37555.6
807	TLATDILMGVLK	Y	O43143	DHX15	ATP-dependent RNA helicase DHX15	8 Oxidation on M	273 Oxidation on M	266	277	35309.2	36300	42744.8	40676.6	41567.7	34839.3	41432.5	40278.9	39553.5	36263.3	42009.1	42636.4	45410.4	38047.3	35146.3	39125.4	375513	372667	375027	368947	370234	373485	373186	367589	358222	360745	362918	357140	363606	367702	356729	364934
808	SLMSADNVR	Y	O43143	DHX15	ATP-dependent RNA helicase DHX15	3 Oxidation on M	655 Oxidation on M	653	661	3993.55	4398.78	5431.03	3883.39	4583.08	5171.04	6056.07	4650.68	4616.49	4267.25	3583.19	4438.35	4289.34	4527.36	3737.5	3451.26	375513	372667	375027	368947	370234	373485	373186	367589	358222	360745	362918	357140	363606	367702	356729	364934
809	TEMQDNTYPEILR	Y	O43143	DHX15	ATP-dependent RNA helicase DHX15	3 Oxidation on M	494 Oxidation on M	492	504	24991.3	24358.1	23877.7	22586.6	22071.7	24997.5	25258.7	24087.7	20988.5	24843.1	24081.7	20683.3	23002.1	23016	25754.6	21990.7	375513	372667	375027	368947	370234	373485	373186	367589	358222	360745	362918	357140	363606	367702	356729	364934
810	EAMNDPLLER	Y	O43143	DHX15	ATP-dependent RNA helicase DHX15	3 Oxidation on M	246 Oxidation on M	244	253	11363.3	12933.2	6181.72	9282.77	5423.36	8319.89	5774.11	2763.56	10680	7271.15	9800.38	7796.68	10095.4	6005.28	5926.58	3577.85	375513	372667	375027	368947	370234	373485	373186	367589	358222	360745	362918	357140	363606	367702	356729	364934
811	VAAMSVAQR	Y	O43143	DHX15	ATP-dependent RNA helicase DHX15	4 Oxidation on M	199 Oxidation on M	196	204	6929.72	9614.25	7245.59	7823.87	7006.67	11658.6	8096.68	6197.68	5561.23	6111.7	6959.9	4956.26	6869.8	8988.07	5172.43	6650.36	375513	372667	375027	368947	370234	373485	373186	367589	358222	360745	362918	357140	363606	367702	356729	364934
812	LGIDDLVHFDFMDPPAPETLMR	Y	O43143	DHX15	ATP-dependent RNA helicase DHX15	12 Oxidation on M	528 Oxidation on M	517	538	61487.5	65094.6	59385.6	65484	74955.4	68820.3	63100.6	65019.1	56853.8	50707.6	59352.9	66421.2	60725.3	52037.7	55788.5	60469.9	375513	372667	375027	368947	370234	373485	373186	367589	358222	360745	362918	357140	363606	367702	356729	364934
813	LGIDDLVHFDFMDPPAPETLMR	Y	O43143	DHX15	ATP-dependent RNA helicase DHX15	21 Oxidation on M	537 Oxidation on M	517	538	63286.8	60961.5	65963.4	0	0	64288.6	65227.6	59374.6	61033.2	59259.8	57165.8	59123.7	0	62819.9	65293.8	63483.1	375513	372667	375027	368947	370234	373485	373186	367589	358222	360745	362918	357140	363606	367702	356729	364934
814	VIVMSATLDAGK	Y	O43143	DHX15	ATP-dependent RNA helicase DHX15	4 Oxidation on M	291 Oxidation on M	288	299	7211.15	8351.23	9169.44	5806.48	5454.44	5529.04	5956.03	6418.23	6098.68	5475.56	5797.89	5840.6	5318.83	6491.37	5509.83	5910.3	375513	372667	375027	368947	370234	373485	373186	367589	358222	360745	362918	357140	363606	367702	356729	364934
815	ASTNAMLISAGLPPLK	Y	O43143	DHX15	ATP-dependent RNA helicase DHX15	6 Oxidation on M	68 Oxidation on M	63	78	2370.59	916.018	2403.39	2788.07	2384.51	3101.47	1807.12	2573.32	1099.44	1288.39	1052.91	1071.88	2664.8	2921.51	765.583	1727.44	375513	372667	375027	368947	370234	373485	373186	367589	358222	360745	362918	357140	363606	367702	356729	364934
816	IAPQYYDMSNFPQCEAK	Y	O43143	DHX15	ATP-dependent RNA helicase DHX15	8 Oxidation on M, 14 Carbamidomethylation on C	768 Oxidation on M	761	777	282.049	2044.65	0	984.431	668.338	4693.22	3356.96	256.862	291.587	5032.2	3604.61	4234.78	789.789	695.637	595.703	429.468	375513	372667	375027	368947	370234	373485	373186	367589	358222	360745	362918	357140	363606	367702	356729	364934
817	TTQIPQWCVEYMR	Y	O43143	DHX15	ATP-dependent RNA helicase DHX15	8 Carbamidomethylation on C, 12 Oxidation on M	178 Oxidation on M	167	179	30726.3	31085.1	28845.6	26980.9	27227.6	30555.5	27576.7	27042.3	30278.2	28999.8	26960.8	24490.8	28875.7	30016.3	28119.1	25103.5	375513	372667	375027	368947	370234	373485	373186	367589	358222	360745	362918	357140	363606	367702	356729	364934
818	ALVTGYFMQVAHLER	Y	O43143	DHX15	ATP-dependent RNA helicase DHX15	8 Oxidation on M	699 Oxidation on M	692	706	2175.95	2105.56	3289.87	2198.08	3229.8	2226.45	3617.16	2786.85	2550.67	3904.28	2511.62	2789.9	2150.36	3510.6	2872.89	2242.36	375513	372667	375027	368947	370234	373485	373186	367589	358222	360745	362918	357140	363606	367702	356729	364934
819	WTPNQLMNGTLGDSELEK	Y	O43147	SGSM2	Small G protein signaling modulator 2	7 Oxidation on M	299 Oxidation on M	293	310	0	0	0	0	0	0	0	0	204.147	0	0	0	0	0	542.423	0	931.8	1147.18	1006.02	905.557	1301.62	706.312	875.011	879.489	511.345	955.848	1048.67	704.192	809.198	876.238	755.871	696.967
820	MQALEPYPANESSK	Y	O43148	RNMT	mRNA cap guanine-N7 methyltransferase	1 Oxidation on M	415 Oxidation on M	415	428	56.2975	177.059	986.43	0	659.026	597.454	379.372	271.898	284.319	240.194	108.192	574.216	0	258.164	293.934	384.27	157032	162075	156579	156331	157576	158387	159338	159332	139633	142220	139696	143341	144430	140719	144107	142685
821	NFNNWMK	Y	O43148	RNMT	mRNA cap guanine-N7 methyltransferase	6 Oxidation on M	179 Oxidation on M	174	180	622.003	0	0	0	0	0	0	0	518.533	385.391	168.322	0	0	0	0	0	157032	162075	156579	156331	157576	158387	159338	159332	139633	142220	139696	143341	144430	140719	144107	142685
822	MALVLSSPLWK	Y	O43149	ZZEF1	Zinc finger ZZ-type and EF-hand domain-containing protein 1	1 Oxidation on M	1241 Oxidation on M	1241	1251	0	438.965	806.866	968.786	389.675	761.859	329.965	873.173	629.527	271.801	633.139	402.001	429.23	370.023	621.858	689.224	47501.5	48904	48863.5	48898.7	48066.8	48684.4	47496.8	47992.9	47522	47389.4	47622.2	47805.2	47453.4	46266.1	46843.9	47973
823	FTSDMSNTEWGYR	Y	O43149	ZZEF1	Zinc finger ZZ-type and EF-hand domain-containing protein 1	5 Oxidation on M	2783 Oxidation on M	2779	2791	368.078	320.222	565.24	196.048	131.367	415.399	460.881	308.869	188.322	415.829	0	252.101	388.187	293.116	151.222	208.195	47501.5	48904	48863.5	48898.7	48066.8	48684.4	47496.8	47992.9	47522	47389.4	47622.2	47805.2	47453.4	46266.1	46843.9	47973
824	EGLDIHSSMILR	Y	O43149	ZZEF1	Zinc finger ZZ-type and EF-hand domain-containing protein 1	9 Oxidation on M	185 Oxidation on M	177	188	0	0	525.745	0	279.773	342.554	297.356	191.407	425.442	502.545	554.093	258.935	226.31	445.934	0	0	47501.5	48904	48863.5	48898.7	48066.8	48684.4	47496.8	47992.9	47522	47389.4	47622.2	47805.2	47453.4	46266.1	46843.9	47973
825	SLMSLGNEAEEK	Y	O43149	ZZEF1	Zinc finger ZZ-type and EF-hand domain-containing protein 1	3 Oxidation on M	1394 Oxidation on M	1392	1403	250.171	356.385	508.882	259.427	639.837	0	155.258	423.081	0	255.028	264.795	0	0	0	701.037	542.775	47501.5	48904	48863.5	48898.7	48066.8	48684.4	47496.8	47992.9	47522	47389.4	47622.2	47805.2	47453.4	46266.1	46843.9	47973
826	LSSAVMPYPMLEHCNNMCTMR	Y	O43149	ZZEF1	Zinc finger ZZ-type and EF-hand domain-containing protein 1	10 Oxidation on M, 14 Carbamidomethylation on C, 18 Carbamidomethylation on C	204 Oxidation on M	195	215	736.933	1682.87	1021.64	0	0	1150.78	0	0	0	0	259.626	0	1068.23	1623.38	0	1166.16	47501.5	48904	48863.5	48898.7	48066.8	48684.4	47496.8	47992.9	47522	47389.4	47622.2	47805.2	47453.4	46266.1	46843.9	47973
827	ICFLMAHDALNAPLHILR	Y	O43149	ZZEF1	Zinc finger ZZ-type and EF-hand domain-containing protein 1	2 Carbamidomethylation on C, 5 Oxidation on M	2469 Oxidation on M	2465	2482	0	417.527	494.447	384.338	771.283	291.502	383.111	199.071	749.39	473.179	524.032	782.723	704.467	0	205.851	852.087	47501.5	48904	48863.5	48898.7	48066.8	48684.4	47496.8	47992.9	47522	47389.4	47622.2	47805.2	47453.4	46266.1	46843.9	47973
828	HLSIAVAATDQSYMPQQVTVAVGR	Y	O43149	ZZEF1	Zinc finger ZZ-type and EF-hand domain-containing protein 1	14 Oxidation on M	313 Oxidation on M	300	323	0	159.422	271.908	0	237.91	0	0	0	0	0	0	172.725	0	70.516	146.949	146.492	47501.5	48904	48863.5	48898.7	48066.8	48684.4	47496.8	47992.9	47522	47389.4	47622.2	47805.2	47453.4	46266.1	46843.9	47973
829	VLQGCREDMLGTMALAACQFMEEPGMEVQVR	Y	O43149	ZZEF1	Zinc finger ZZ-type and EF-hand domain-containing protein 1	5 Carbamidomethylation on C, 18 Carbamidomethylation on C, 26 Oxidation on M	2697 Oxidation on M	2672	2702	0	0	0	0	0	0	6985.96	0	0	0	0	0	0	0	0	0	47501.5	48904	48863.5	48898.7	48066.8	48684.4	47496.8	47992.9	47522	47389.4	47622.2	47805.2	47453.4	46266.1	46843.9	47973
830	YSYGHLPTHSITAHPMVTIR	Y	O43149	ZZEF1	Zinc finger ZZ-type and EF-hand domain-containing protein 1	16 Oxidation on M	1879 Oxidation on M	1864	1883	137.012	0	0	0	528.971	0	205.524	0	0	0	0	0	335.957	0	0	0	47501.5	48904	48863.5	48898.7	48066.8	48684.4	47496.8	47992.9	47522	47389.4	47622.2	47805.2	47453.4	46266.1	46843.9	47973
831	VMSSLCTITDHLDTQYDASSLILSMASVR	Y	O43149	ZZEF1	Zinc finger ZZ-type and EF-hand domain-containing protein 1	6 Carbamidomethylation on C, 25 Oxidation on M	513 Oxidation on M	489	517	0	0	0	0	0	942.282	1974.98	1153.88	0	0	0	2145.54	0	7809.49	0	1449.94	47501.5	48904	48863.5	48898.7	48066.8	48684.4	47496.8	47992.9	47522	47389.4	47622.2	47805.2	47453.4	46266.1	46843.9	47973
832	QNSEWMDECQDGMFEAWYEK	Y	O43149	ZZEF1	Zinc finger ZZ-type and EF-hand domain-containing protein 1	9 Carbamidomethylation on C, 13 Oxidation on M	1747 Oxidation on M	1735	1754	0	0	0	0	0	0	0	0	0	2572.16	0	782.523	0	0	1653.94	0	47501.5	48904	48863.5	48898.7	48066.8	48684.4	47496.8	47992.9	47522	47389.4	47622.2	47805.2	47453.4	46266.1	46843.9	47973
833	DSLLPPTQEMR	Y	O43151	TET3	Methylcytosine dioxygenase TET3	10 Oxidation on M	683 Oxidation on M	674	684	5337.12	6507.28	3447.23	2641.45	4981.75	5866.81	6607.89	4521.61	6454.5	4745.17	5022.46	3355.23	0	0	6298.96	8229.98	2108.39	2268.14	2242.14	1988.8	2105.87	2211.96	2218.65	1959.32	2702.52	2519	2943.76	2080.49	2865.55	2503.85	2691.59	3228.73
834	ETENNQMTSESGATAGR	Y	O43164	PJA2	E3 ubiquitin-protein ligase Praja-2	7 Oxidation on M	394 Oxidation on M	388	404	78.3538	60.4224	177.306	320.416	225.137	91.7426	281.472	317.43	253.102	230.888	206.767	158.331	148.573	224.688	126.15	153.013	26980	26742.7	28245.3	28203.2	28913.6	27252.4	27865.5	26391.2	34453.3	36553	36848.2	35195.9	35638.8	36887.2	34463.8	36705.1
835	TSELMTLR	Y	O43166	SIPA1L1	Signal-induced proliferation-associated 1-like protein 1	5 Oxidation on M	545 Oxidation on M	541	548	4299.08	9752.89	5612.87	6874.04	0	0	5702.7	5839.2	6931.5	7553.35	4894.66	3924.12	0	0	5939.69	5555.25	10968.3	11217	11007.5	10920.8	11196.9	11130.1	11003.1	11328.5	9637.54	9224.79	9609.11	9167.45	9482.72	9376.99	9252.55	9045.85
836	FLMPEAYPSSPRK	Y	O43166	SIPA1L1	Signal-induced proliferation-associated 1-like protein 1	3 Oxidation on M	155 Oxidation on M	153	165	1806.01	2437.23	960.878	2393.02	1856.19	949.779	1176.12	0	1136.15	935.33	0	366.67	432.443	0	1566.61	276.89	10968.3	11217	11007.5	10920.8	11196.9	11130.1	11003.1	11328.5	9637.54	9224.79	9609.11	9167.45	9482.72	9376.99	9252.55	9045.85
837	SGSMATAEASGSDGK	Y	O43169	CYB5B	Cytochrome b5 type B	1 Acetylation (Protein N-term), 4 Oxidation on M	5 Oxidation on M	2	16	1093.48	1794.47	841.885	1164.91	991.472	670.785	952.499	1083.49	632.162	719.921	603.531	713.885	518.102	657.738	743.637	493.589	451556	461511	477129	436293	443883	425010	421354	453046	372895	393420	358345	365126	359839	369687	375030	381838
838	MLATACWSGLCK	Y	O43172	PRPF4	U4/U6 small nuclear ribonucleoprotein Prp4	1 Oxidation on M, 6 Carbamidomethylation on C, 11 Carbamidomethylation on C	245 Oxidation on M	245	256	1121.71	1254.92	1656.12	1684.92	2428.67	1759.72	1503.35	1404.69	2095.42	1493.64	2128.33	1364.67	1470.51	1514.67	1219.23	1111.96	215827	217295	213404	216937	214509	215146	213196	216588	209279	209086	204808	207918	209336	208834	202679	202573
839	TSQMQELHK	Y	O43172	PRPF4	U4/U6 small nuclear ribonucleoprotein Prp4	4 Oxidation on M	211 Oxidation on M	208	216	195.863	405.982	275.349	227.803	345.922	250.444	284.647	186.776	236.824	110.001	363.407	62.7463	222.724	351.293	360.648	164.868	215827	217295	213404	216937	214509	215146	213196	216588	209279	209086	204808	207918	209336	208834	202679	202573
840	VMWHPSGR	Y	O43172	PRPF4	U4/U6 small nuclear ribonucleoprotein Prp4	2 Oxidation on M	330 Oxidation on M	329	336	826.377	0	0	0	545.399	596.363	675.073	0	264.097	0	0	0	0	143.647	0	0	215827	217295	213404	216937	214509	215146	213196	216588	209279	209086	204808	207918	209336	208834	202679	202573
841	QIPQATASMK	Y	O43175	PHGDH	D-3-phosphoglycerate dehydrogenase	9 Oxidation on M	128 Oxidation on M	120	129	36934.3	37151.6	32813.5	35561.3	29990.5	32300.4	32919.8	32521.4	22619.6	21674.3	22542.5	18030.4	23283.1	21386	23493.4	21095.7	1.88039e+06	1.89075e+06	1.87345e+06	1.76258e+06	1.85109e+06	1.86675e+06	1.8052e+06	1.77386e+06	1.24696e+06	1.2682e+06	1.27599e+06	1.22893e+06	1.25398e+06	1.29017e+06	1.26556e+06	1.22758e+06
842	FMGTELNGK	Y	O43175	PHGDH	D-3-phosphoglycerate dehydrogenase	2 Oxidation on M	139 Oxidation on M	138	146	24675.8	24735.2	23584.6	20409.8	20958.4	25519.4	22563.7	22371.9	14518.9	14634.3	16487.6	14430.7	14478.7	15627.2	15900.9	14495	1.88039e+06	1.89075e+06	1.87345e+06	1.76258e+06	1.85109e+06	1.86675e+06	1.8052e+06	1.77386e+06	1.24696e+06	1.2682e+06	1.27599e+06	1.22893e+06	1.25398e+06	1.29017e+06	1.26556e+06	1.22758e+06
843	CGEEIAVQFVDMVK	Y	O43175	PHGDH	D-3-phosphoglycerate dehydrogenase	1 Carbamidomethylation on C, 12 Oxidation on M	306 Oxidation on M	295	308	6678.29	8091.22	9070.35	6127.52	5981.44	8435.71	6063.57	5728.27	4565.36	5592.74	5162.61	5016.96	4405.14	5553.09	5767.35	4968.8	1.88039e+06	1.89075e+06	1.87345e+06	1.76258e+06	1.85109e+06	1.86675e+06	1.8052e+06	1.77386e+06	1.24696e+06	1.2682e+06	1.27599e+06	1.22893e+06	1.25398e+06	1.29017e+06	1.26556e+06	1.22758e+06
844	PWIGLAEALGTLMR	Y	O43175	PHGDH	D-3-phosphoglycerate dehydrogenase	13 Oxidation on M	343 Oxidation on M	331	344	3854.28	4873.04	3028.89	3789.8	4198.95	3523.94	3548.85	3958.53	2437.02	2033.08	1869.62	2928.53	2367.34	2398.51	2333.33	1932.02	1.88039e+06	1.89075e+06	1.87345e+06	1.76258e+06	1.85109e+06	1.86675e+06	1.8052e+06	1.77386e+06	1.24696e+06	1.2682e+06	1.27599e+06	1.22893e+06	1.25398e+06	1.29017e+06	1.26556e+06	1.22758e+06
845	LLSYQTSLVSDGETWHVMGISSLLPSLEAWK	Y	O43175	PHGDH	D-3-phosphoglycerate dehydrogenase	18 Oxidation on M	509 Oxidation on M	492	522	8704.89	7408.52	6229.9	8371.77	8052.58	7383	7004.99	5515.67	4242.08	5204.8	6318.98	5231.88	6420.63	3812.13	4435.81	4334.17	1.88039e+06	1.89075e+06	1.87345e+06	1.76258e+06	1.85109e+06	1.86675e+06	1.8052e+06	1.77386e+06	1.24696e+06	1.2682e+06	1.27599e+06	1.22893e+06	1.25398e+06	1.29017e+06	1.26556e+06	1.22758e+06
846	SLTGVVNAQALTSAFSPHTKPWIGLAEALGTLMR	Y	O43175	PHGDH	D-3-phosphoglycerate dehydrogenase	33 Oxidation on M	343 Oxidation on M	311	344	3924.16	2629.55	3326.39	2641.04	3026.75	3596.68	2371.89	3050.73	2926.97	2238.7	2439.53	2127.59	2140.46	2889.15	2471	1911.49	1.88039e+06	1.89075e+06	1.87345e+06	1.76258e+06	1.85109e+06	1.86675e+06	1.8052e+06	1.77386e+06	1.24696e+06	1.2682e+06	1.27599e+06	1.22893e+06	1.25398e+06	1.29017e+06	1.26556e+06	1.22758e+06
847	MQSFGMK	Y	O43175	PHGDH	D-3-phosphoglycerate dehydrogenase	6 Oxidation on M	169 Oxidation on M	164	170	8861.71	12922.9	9521.14	9224.6	10234.5	14715	8960.13	8421.83	8304.53	5310.28	8420.72	3997.41	6316.32	0	5126.01	6130.01	1.88039e+06	1.89075e+06	1.87345e+06	1.76258e+06	1.85109e+06	1.86675e+06	1.8052e+06	1.77386e+06	1.24696e+06	1.2682e+06	1.27599e+06	1.22893e+06	1.25398e+06	1.29017e+06	1.26556e+06	1.22758e+06
848	MQSFGMK	Y	O43175	PHGDH	D-3-phosphoglycerate dehydrogenase	1 Oxidation on M	164 Oxidation on M	164	170	9463.41	9103.66	8630.47	6945.58	8175.97	10545.4	8070.08	7202.1	5230.66	4570.19	3873.51	4311.06	5158.06	4754.95	4409.94	5086.83	1.88039e+06	1.89075e+06	1.87345e+06	1.76258e+06	1.85109e+06	1.86675e+06	1.8052e+06	1.77386e+06	1.24696e+06	1.2682e+06	1.27599e+06	1.22893e+06	1.25398e+06	1.29017e+06	1.26556e+06	1.22758e+06
849	MQSFGMK	Y	O43175	PHGDH	D-3-phosphoglycerate dehydrogenase	1 Oxidation on M, 6 Oxidation on M	164 Oxidation on M, 169 Oxidation on M	164	170	607.639	2218.73	0	0	152.198	612.508	0	0	813.194	0	301.615	579.992	880.799	330.553	0	0	1.88039e+06	1.89075e+06	1.87345e+06	1.76258e+06	1.85109e+06	1.86675e+06	1.8052e+06	1.77386e+06	1.24696e+06	1.2682e+06	1.27599e+06	1.22893e+06	1.25398e+06	1.29017e+06	1.26556e+06	1.22758e+06
850	TQTSDPAMLPTMIGLLAEAGVR	Y	O43175	PHGDH	D-3-phosphoglycerate dehydrogenase	8 Oxidation on M	477 Oxidation on M	470	491	0	21367.4	19257.9	16488.1	19139.7	23720.8	19968.9	19351	0	11745.4	14254.1	11191.9	10788.8	0	15168.3	14885.3	1.88039e+06	1.89075e+06	1.87345e+06	1.76258e+06	1.85109e+06	1.86675e+06	1.8052e+06	1.77386e+06	1.24696e+06	1.2682e+06	1.27599e+06	1.22893e+06	1.25398e+06	1.29017e+06	1.26556e+06	1.22758e+06
851	TQTSDPAMLPTMIGLLAEAGVR	Y	O43175	PHGDH	D-3-phosphoglycerate dehydrogenase	12 Oxidation on M	481 Oxidation on M	470	491	8348.13	7605.83	9232.62	9529.39	6801.15	7518.62	8862.43	9484.85	3765.37	5111.13	0	4975.44	4988.32	5077.27	5457.85	0	1.88039e+06	1.89075e+06	1.87345e+06	1.76258e+06	1.85109e+06	1.86675e+06	1.8052e+06	1.77386e+06	1.24696e+06	1.2682e+06	1.27599e+06	1.22893e+06	1.25398e+06	1.29017e+06	1.26556e+06	1.22758e+06
852	NNMQSGVNNTK	Y	O43181	NDUFS4	NADH dehydrogenase [ubiquinone] iron-sulfur protein 4, mitochondrial	3 Oxidation on M	87 Oxidation on M	85	95	242.292	195.089	167.434	208.152	106.517	337.568	262.942	98.9974	221.747	139.766	327.595	210.976	88.8619	252.246	89.4412	129.267	136035	131996	136299	136524	132938	141789	132784	134472	134842	127128	134735	126282	132499	127994	125011	128101
853	ELLWWWGMR	Y	O43187	IRAK2	Interleukin-1 receptor-associated kinase-like 2	8 Oxidation on M	66 Oxidation on M	59	67	56400.2	72624.3	58588.5	71195.6	67512.7	74089.4	69977.1	66707	56395.6	70616.8	70856.9	73157	74516.4	69806.8	69445.7	70158	12703.6	11262.2	10411.6	12403.4	12250.6	12757.6	12795.3	12130	14167.5	14656.1	13977.9	15813.2	15216.1	16718.9	14891.1	18731.1
854	KTGVENVMAK	Y	O43187	IRAK2	Interleukin-1 receptor-associated kinase-like 2	8 Oxidation on M	450 Oxidation on M	443	452	2134.95	0	1942.13	1602.8	1579.47	2060.52	1715.44	1802.06	1013.77	1976.69	1690.74	1697.51	1865.27	1950.84	1750.32	2091.97	12703.6	11262.2	10411.6	12403.4	12250.6	12757.6	12795.3	12130	14167.5	14656.1	13977.9	15813.2	15216.1	16718.9	14891.1	18731.1
855	ELAAEDEQVFLMK	Y	O43237	DYNC1LI2	Cytoplasmic dynein 1 light intermediate chain 2	12 Oxidation on M	364 Oxidation on M	353	365	1024.14	932.782	1076.23	0	693.948	0	655.291	1186.7	935.046	1071.28	763.964	594.829	489.563	1058.82	963.57	1076.81	85381.1	81973	81846.8	84917.2	83683.4	80997.7	84320.8	81063.2	84938.3	84576.9	83799	84833.1	85141.8	86395.1	86102.3	86294.6
856	KPDSMVTNSSTENEA	Y	O43237	DYNC1LI2	Cytoplasmic dynein 1 light intermediate chain 2	5 Oxidation on M	482 Oxidation on M	478	492	297.439	179.065	226.372	230.092	329.092	0	237.759	94.67	227.656	276.017	299.061	243.916	261.09	259.598	460.539	119.207	85381.1	81973	81846.8	84917.2	83683.4	80997.7	84320.8	81063.2	84938.3	84576.9	83799	84833.1	85141.8	86395.1	86102.3	86294.6
857	ISDDLMQK	Y	O43242	PSMD3	26S proteasome non-ATPase regulatory subunit 3	6 Oxidation on M	192 Oxidation on M	187	194	10909.3	8626.09	12394.2	8718.59	10157.1	11529.1	12007.9	8699.37	13387	10835.4	11308.3	9257.2	9249.42	9669.71	9809.83	8913.48	401469	403505	403441	402816	407507	408319	402148	397425	411813	412104	410089	409081	404772	405401	403724	416544
858	EMIDIYSTR	Y	O43242	PSMD3	26S proteasome non-ATPase regulatory subunit 3	2 Oxidation on M	463 Oxidation on M	462	470	11292	15203.9	12114.8	13279.9	10120.7	14107.9	10682.4	9131.44	14608.6	10157.1	11037.2	11122.8	11171.2	11722.8	11703.1	12227.8	401469	403505	403441	402816	407507	408319	402148	397425	411813	412104	410089	409081	404772	405401	403724	416544
859	AKPPPGGGEQEPPPPPAPQDVEMK	Y	O43242	PSMD3	26S proteasome non-ATPase regulatory subunit 3	23 Oxidation on M	37 Oxidation on M	15	38	9237.61	14616.1	14849.6	13089.1	12531.8	12915.7	14419.3	12721.8	12430.5	12515.3	12292.9	10971.7	13467.9	13156.3	12053.6	11797.6	401469	403505	403441	402816	407507	408319	402148	397425	411813	412104	410089	409081	404772	405401	403724	416544
860	ISFCLDIHNMSVK	Y	O43242	PSMD3	26S proteasome non-ATPase regulatory subunit 3	4 Carbamidomethylation on C, 10 Oxidation on M	489 Oxidation on M	480	492	3842.33	3779.6	3458.11	3100.44	3338.35	4053.09	2703	3434.01	4063.69	4029.97	2744.73	3564.66	3928.71	3376.94	3735.46	2659.32	401469	403505	403441	402816	407507	408319	402148	397425	411813	412104	410089	409081	404772	405401	403724	416544
861	TMTNALR	Y	O43242	PSMD3	26S proteasome non-ATPase regulatory subunit 3	2 Oxidation on M	309 Oxidation on M	308	314	3113.22	3473.78	3244.12	3529.5	3000.8	3892.5	2910.4	3636.45	2352.13	3448.63	3077.66	2475.82	2342.35	3807.71	2943.42	1702.88	401469	403505	403441	402816	407507	408319	402148	397425	411813	412104	410089	409081	404772	405401	403724	416544
862	DFLLPFLEEPMDTEADLQFRPR	Y	O43242	PSMD3	26S proteasome non-ATPase regulatory subunit 3	11 Oxidation on M	139 Oxidation on M	129	150	49552.2	48447.8	50838.6	42120.3	46367.8	45654.2	53889.4	47185.1	52440.6	44350.5	45374.7	47931.6	45689.9	53079.1	45941.8	47252.1	401469	403505	403441	402816	407507	408319	402148	397425	411813	412104	410089	409081	404772	405401	403724	416544
863	MISLSYSR	Y	O43242	PSMD3	26S proteasome non-ATPase regulatory subunit 3	1 Oxidation on M	409 Oxidation on M	409	416	3688.25	4453.05	3503.64	4076.31	4634.8	4073.68	3353.22	3149.79	3195.69	3333.27	4181.86	3424.43	4547.65	3758.85	3333.39	2784.57	401469	403505	403441	402816	407507	408319	402148	397425	411813	412104	410089	409081	404772	405401	403724	416544
864	DDDVPLMWR	Y	O43252	PAPSS1	Bifunctional 3'-phosphoadenosine 5'-phosphosulfate synthase 1	7 Oxidation on M	466 Oxidation on M	460	468	15120.4	17241	13794.7	13378.9	14041.6	15111.9	13845.4	12908.8	14024	13510.4	16214.3	13372.5	14884.9	14816	14219.3	12698.3	152060	148586	146469	145606	150099	147776	141425	145332	146842	149635	154952	147691	143992	155180	150403	146798
865	MDYYDSEHHEDFEFISGTR	Y	O43252	PAPSS1	Bifunctional 3'-phosphoadenosine 5'-phosphosulfate synthase 1	1 Oxidation on M	572 Oxidation on M	572	590	3860.94	2780.71	3487.71	2063.32	2318.77	2591.95	3327.31	2090.7	3267.32	3153.76	3555.99	3120.13	2353.02	2950.13	3270.77	2933.91	152060	148586	146469	145606	150099	147776	141425	145332	146842	149635	154952	147691	143992	155180	150403	146798
866	LSNNAQNWGMQR	Y	O43252	PAPSS1	Bifunctional 3'-phosphoadenosine 5'-phosphosulfate synthase 1	10 Oxidation on M	22 Oxidation on M	13	24	1560.21	2204.56	1967.52	1912.36	2013.83	2145.82	2277.94	1624.8	1754.97	2222.42	1982.02	1897.56	1996.74	1984.36	1938.41	1559.41	152060	148586	146469	145606	150099	147776	141425	145332	146842	149635	154952	147691	143992	155180	150403	146798
867	VLTMAPGLITLEIVPFR	Y	O43252	PAPSS1	Bifunctional 3'-phosphoadenosine 5'-phosphosulfate synthase 1	4 Oxidation on M	548 Oxidation on M	545	561	12735.6	11842.7	11365.2	7964.6	9884.7	11971.5	10051.6	12508.7	12024.1	9592.03	11389.8	10362.5	9256.73	13492.9	10797.8	9386.33	152060	148586	146469	145606	150099	147776	141425	145332	146842	149635	154952	147691	143992	155180	150403	146798
868	MVAGANFYIVGR	Y	O43252	PAPSS1	Bifunctional 3'-phosphoadenosine 5'-phosphosulfate synthase 1	1 Oxidation on M	511 Oxidation on M	511	522	2709.17	3016.52	0	0	2185.8	1896.35	2585.14	2404.14	4307.36	5024.75	4085.77	4537.65	4367.83	3294.23	5101.48	5011.18	152060	148586	146469	145606	150099	147776	141425	145332	146842	149635	154952	147691	143992	155180	150403	146798
869	EGQKPPEGFMAPK	Y	O43252	PAPSS1	Bifunctional 3'-phosphoadenosine 5'-phosphosulfate synthase 1	10 Oxidation on M	606 Oxidation on M	597	609	0	392.588	345.643	744.472	106.988	88.8193	510.337	0	390.017	305.909	484.526	124.74	0	672.37	162.372	433.989	152060	148586	146469	145606	150099	147776	141425	145332	146842	149635	154952	147691	143992	155180	150403	146798
870	DMNADAVFAFQLR	Y	O43252	PAPSS1	Bifunctional 3'-phosphoadenosine 5'-phosphosulfate synthase 1	2 Oxidation on M	410 Oxidation on M	409	421	807.084	1643.14	1183.58	0	0	1685.3	515.161	0	1454.96	1300.64	1076.4	0	0	793.832	1286.17	1513.67	152060	148586	146469	145606	150099	147776	141425	145332	146842	149635	154952	147691	143992	155180	150403	146798
871	TTVSMALEEYLVCHGIPCYTLDGDNIR	Y	O43252	PAPSS1	Bifunctional 3'-phosphoadenosine 5'-phosphosulfate synthase 1	5 Oxidation on M, 13 Carbamidomethylation on C, 18 Carbamidomethylation on C	70 Oxidation on M	66	92	0	760.56	0	828.655	497.393	939.46	0	290.7	490.349	479.323	0	0	206.385	978.941	750.931	0	152060	148586	146469	145606	150099	147776	141425	145332	146842	149635	154952	147691	143992	155180	150403	146798
872	AMGTLLNTAISEVIGK	Y	O43264	ZW10	Centromere/kinetochore protein zw10 homolog	2 Oxidation on M	653 Oxidation on M	652	667	3360.75	4033.69	2981.36	3585.86	4642.08	3906.92	3934.5	3014.59	3372.14	3906.34	3195.76	4836.83	3347.86	3119	3906.81	3907.27	95527.6	92738.3	95731.7	93980.1	92291.1	93375.9	92442.8	93640.7	100539	98084.4	99430.2	100798	98624.8	98854.6	98124.2	96820.8
873	NFSNMDDEENYSAASK	Y	O43264	ZW10	Centromere/kinetochore protein zw10 homolog	5 Oxidation on M	613 Oxidation on M	609	624	950.883	578.503	874.782	790.012	1332.35	975.076	963.001	793.979	758.446	875.961	614.975	1246.36	741.519	888.18	853.774	843.888	95527.6	92738.3	95731.7	93980.1	92291.1	93375.9	92442.8	93640.7	100539	98084.4	99430.2	100798	98624.8	98854.6	98124.2	96820.8
874	VSNTQYHEVMNLEPENTLDQHSFSLPTCR	Y	O43264	ZW10	Centromere/kinetochore protein zw10 homolog	10 Oxidation on M, 28 Carbamidomethylation on C	459 Oxidation on M	450	478	872.43	317.013	932.126	941.044	210.06	625.613	653.46	918.286	403.326	705.907	548.711	607.096	0	312.936	760.251	0	95527.6	92738.3	95731.7	93980.1	92291.1	93375.9	92442.8	93640.7	100539	98084.4	99430.2	100798	98624.8	98854.6	98124.2	96820.8
875	NLMTSEIHNTVK	Y	O43264	ZW10	Centromere/kinetochore protein zw10 homolog	3 Oxidation on M	415 Oxidation on M	413	424	96.589	1183.55	390.857	681.015	223.473	484.166	715.841	535.772	667.383	209.709	448.606	521.675	217.125	387.071	504.362	312.513	95527.6	92738.3	95731.7	93980.1	92291.1	93375.9	92442.8	93640.7	100539	98084.4	99430.2	100798	98624.8	98854.6	98124.2	96820.8
876	SLSMELTIQK	Y	O43264	ZW10	Centromere/kinetochore protein zw10 homolog	4 Oxidation on M	164 Oxidation on M	161	170	682.539	628.817	0	582.555	369.479	407.638	0	587.692	0	566.403	430.696	0	321.968	943.959	338.643	0	95527.6	92738.3	95731.7	93980.1	92291.1	93375.9	92442.8	93640.7	100539	98084.4	99430.2	100798	98624.8	98854.6	98124.2	96820.8
877	LPQLAAIHHNNCMYIAHHLLTLGHQFR	Y	O43264	ZW10	Centromere/kinetochore protein zw10 homolog	12 Carbamidomethylation on C, 13 Oxidation on M	546 Oxidation on M	534	560	0	252.771	320.853	0	239.415	370.218	0	0	0	0	312.619	0	0	384.51	307.487	0	95527.6	92738.3	95731.7	93980.1	92291.1	93375.9	92442.8	93640.7	100539	98084.4	99430.2	100798	98624.8	98854.6	98124.2	96820.8
878	GEVCNMISK	Y	O43264	ZW10	Centromere/kinetochore protein zw10 homolog	4 Carbamidomethylation on C, 6 Oxidation on M	41 Oxidation on M	36	44	447.748	20.4377	31.0905	0	0	0	0	0	0	0	617.045	0	438.519	587.35	190.004	235.299	95527.6	92738.3	95731.7	93980.1	92291.1	93375.9	92442.8	93640.7	100539	98084.4	99430.2	100798	98624.8	98854.6	98124.2	96820.8
879	NYYGCGQMPR	Y	O43286	B4GALT5	Beta-1,4-galactosyltransferase 5	5 Carbamidomethylation on C, 8 Oxidation on M	251 Oxidation on M	244	253	0	0	564.171	488.918	445.847	0	233.232	501.262	0	0	391.708	0	0	398.974	0	758.756	12182.3	16017.3	13379.5	14217.5	12712	14921.9	15889.6	15450.7	23783.7	26315.4	24516.6	23734.9	23946.3	22071.6	23659.8	24267.6
880	EGETMILTLK	Y	O43290	SART1	U4/U6.U5 tri-snRNP-associated protein 1	5 Oxidation on M	272 Oxidation on M	268	277	1335.93	1539.42	1694.54	1322.13	1753.71	1974.16	1282.91	1320.94	1755.43	1386.34	1731.49	907.942	1561.86	1690.19	1838.76	1299.29	97982.5	97025.4	96910	95367.5	96701.8	98017.8	95713.9	97242.5	89979.4	89460.3	89813	88556.7	90815.4	87979.2	89068.6	89193.3
881	MSSSDTPLGTVALLQEK	Y	O43290	SART1	U4/U6.U5 tri-snRNP-associated protein 1	1 Oxidation on M	759 Oxidation on M	759	775	4582.7	4058.41	5302.08	4096.7	4772.18	4466.72	4714.49	4897.92	3656.8	2675.87	4184.75	2981.33	4106.74	4542.95	4914.43	3792.59	97982.5	97025.4	96910	95367.5	96701.8	98017.8	95713.9	97242.5	89979.4	89460.3	89813	88556.7	90815.4	87979.2	89068.6	89193.3
882	EEPVTADVINPMALR	Y	O43290	SART1	U4/U6.U5 tri-snRNP-associated protein 1	12 Oxidation on M	159 Oxidation on M	148	162	3265.49	5816.1	4466.86	2699.57	3956.41	4644.98	5411.82	3920.67	5024.35	4520.79	3752.85	3739.55	4011.82	4961.69	3987.94	4110.33	97982.5	97025.4	96910	95367.5	96701.8	98017.8	95713.9	97242.5	89979.4	89460.3	89813	88556.7	90815.4	87979.2	89068.6	89193.3
883	EEQEELMDFER	Y	O43290	SART1	U4/U6.U5 tri-snRNP-associated protein 1	7 Oxidation on M	582 Oxidation on M	576	586	850.909	2414.43	1015.32	1232.25	657.676	1175.05	1827.31	1325.65	858.131	1235.01	1564.1	824.136	1476.13	1435.84	1206.89	738.628	97982.5	97025.4	96910	95367.5	96701.8	98017.8	95713.9	97242.5	89979.4	89460.3	89813	88556.7	90815.4	87979.2	89068.6	89193.3
884	LASEYLTPEEMVTFK	Y	O43290	SART1	U4/U6.U5 tri-snRNP-associated protein 1	11 Oxidation on M	396 Oxidation on M	386	400	6870.45	6706.4	6312.63	8259.7	7720.67	6923.8	8010.74	8778.69	6698.46	7719.01	7276.98	7492.41	7953.04	8606.38	8042.62	7708.47	97982.5	97025.4	96910	95367.5	96701.8	98017.8	95713.9	97242.5	89979.4	89460.3	89813	88556.7	90815.4	87979.2	89068.6	89193.3
885	SMNANTITK	Y	O43290	SART1	U4/U6.U5 tri-snRNP-associated protein 1	2 Oxidation on M	793 Oxidation on M	792	800	0	0	0	372.505	0	196.901	215.888	0	0	209.024	99.4461	0	211.516	188.85	0	230.834	97982.5	97025.4	96910	95367.5	96701.8	98017.8	95713.9	97242.5	89979.4	89460.3	89813	88556.7	90815.4	87979.2	89068.6	89193.3
886	YMVSGTNVYGILR	Y	O43292	GPAA1	Glycosylphosphatidylinositol anchor attachment 1 protein	2 Oxidation on M	123 Oxidation on M	122	134	3589.8	3202.53	2591.31	3500.83	3582.59	3312.14	2933.7	3039.77	2453.53	2976.57	2639.71	2330.77	2944.12	2625.32	2424.38	1866.92	67758.8	66934.7	66235	68248.1	66923.5	67503.1	67486.7	66258	61186.9	62330.9	62515.6	63316.9	63245.1	62179.3	62103.5	62012.4
887	IAHFDLKPENIMLLDK	N	O43293	DAPK3	Death-associated protein kinase 3	12 Oxidation on M	146 Oxidation on M	135	150	51.8587	120.934	0	142.074	0	0	315.628	325.347	447.879	141.236	207.011	200.989	511.311	68.9918	0	213.018	14383.9	15091.7	14143.6	13612.1	14274.6	14375.3	14206	13907.2	17445.4	17117.1	17327.9	17968.3	17334.4	16949.3	16195.4	16095.1
888	MTIAQSLEHSWIK	Y	O43293	DAPK3	Death-associated protein kinase 3	1 Oxidation on M	264 Oxidation on M	264	276	0	2138.13	1624.69	0	0	1594.82	1042.25	1273.62	0	1638.88	1875.52	1865.97	2121.44	0	1295.29	0	14383.9	15091.7	14143.6	13612.1	14274.6	14375.3	14206	13907.2	17445.4	17117.1	17327.9	17968.3	17334.4	16949.3	16195.4	16095.1
889	DPDAAMR	Y	O43295	SRGAP3	SLIT-ROBO Rho GTPase-activating protein 3	6 Oxidation on M	1025 Oxidation on M	1020	1026	167.785	45.6554	0	0	0	0	0	0	0	0	0	0	44.1491	0	0	123.141	2902.85	3131.58	3133.74	2985.73	3106.33	2908.36	2901.87	3291.09	3010.85	3205.1	3121.69	3414.25	2797.3	3139.73	3195.27	3458.38
890	TLYQEVMLENCGLLVSLGCPVPK	Y	O43296	ZNF264	Zinc finger protein 264	7 Oxidation on M, 11 Carbamidomethylation on C, 19 Carbamidomethylation on C	43 Oxidation on M	37	59	0	0	0	0	0	0	0	0	0	0	522.265	0	604.772	409.824	598.69	0	2893.33	3173.56	2850.97	3406.06	3319.89	3394.47	3006.69	3715.64	2714.1	2847.42	3127.92	2919.16	2971.85	2727.54	3566.75	3013.6
891	HLLPVMAK	Y	O43299	AP5Z1	AP-5 complex subunit zeta-1	6 Oxidation on M	157 Oxidation on M	152	159	0	10247.7	1624.86	2709.82	2398.23	6401.63	7383.88	4724.33	6638.89	1641.3	3803.18	0	3456.16	6091.91	4559.58	7953.24	14740.9	14628.4	13898.8	14282.2	14814.5	13974.3	14542.6	14732.8	12123.6	13418	13069.6	13360	13069.2	13081.5	13159.9	13394.6
892	ANSMEGLMPR	Y	O43306	ADCY6	Adenylate cyclase type 6	8 Oxidation on M	581 Oxidation on M	574	583	0	0	406.081	0	0	0	0	0	0	0	0	0	0	0	0	58.4908	18433.8	19504.5	19977.2	18991.1	18377	20506.4	19511.5	19546.1	21834.1	21213.9	23330.9	20930.3	21254	22241.2	23544.5	21020.5
893	MLCPSESMLTR	Y	O43310	CTIF	CBP80/20-dependent translation initiation factor	1 Oxidation on M, 3 Carbamidomethylation on C	554 Oxidation on M	554	564	0	2361.65	0	0	3150.4	0	0	0	0	0	0	0	0	0	0	0	20491.9	20208	19511.6	20206	19409.4	19943.7	19695.6	20685.7	20625.2	21781.3	20944.5	22051.2	20875.3	20337.7	20430.1	21468.5
894	QLLMELGQNNDSEIEENKPK	Y	O43314	PPIP5K2	Inositol hexakisphosphate and diphosphoinositol-pentakisphosphate kinase 2	4 Oxidation on M	442 Oxidation on M	439	458	0	0	0	0	35.3191	0	274.403	0	0	0	212.505	302.235	0	0	0	0	47719.3	46964.6	46968.6	46454.3	46856.2	46275.9	46186.6	47014.2	45939.3	45285.5	44932.3	45997.2	44332.1	45064.4	44205.3	45087.9
895	MSADMSEIEAR	Y	O43318	MAP3K7	Mitogen-activated protein kinase kinase kinase 7	1 Oxidation on M	388 Oxidation on M	388	398	0	0	0	0	0	0	0	0	0	0	0	0	0	0	531.165	0	29417.8	29921.9	29775.9	30008	29268.6	29958.2	30855.6	29804	32091.2	31898.2	32209.6	32060.6	32460.8	32048.7	32368.9	32429.3
896	MSADMSEIEAR	Y	O43318	MAP3K7	Mitogen-activated protein kinase kinase kinase 7	5 Oxidation on M	392 Oxidation on M	388	398	291.142	113.507	0	0	0	244.374	219.422	0	0	194.557	260.97	0	312.478	0	0	256.142	29417.8	29921.9	29775.9	30008	29268.6	29958.2	30855.6	29804	32091.2	31898.2	32209.6	32060.6	32460.8	32048.7	32368.9	32429.3
897	MITTSGPTSEKPTR	Y	O43318	MAP3K7	Mitogen-activated protein kinase kinase kinase 7	1 Oxidation on M	464 Oxidation on M	464	477	631.243	1210.93	551.674	0	488.429	682.303	1421.46	682.543	964.358	778.869	1277.53	0	0	1253.89	971.727	780.889	29417.8	29921.9	29775.9	30008	29268.6	29958.2	30855.6	29804	32091.2	31898.2	32209.6	32060.6	32460.8	32048.7	32368.9	32429.3
898	PIESLMTR	Y	O43318	MAP3K7	Mitogen-activated protein kinase kinase kinase 7	6 Oxidation on M	263 Oxidation on M	258	265	845.098	1370.36	904.552	1066.5	1459.56	1768.7	1543.86	1461.22	1527.32	1445.36	0	0	1307.51	1279.38	1956.07	1116.81	29417.8	29921.9	29775.9	30008	29268.6	29958.2	30855.6	29804	32091.2	31898.2	32209.6	32060.6	32460.8	32048.7	32368.9	32429.3
899	SDTNMEQVPATNDTIK	Y	O43318	MAP3K7	Mitogen-activated protein kinase kinase kinase 7	5 Oxidation on M	335 Oxidation on M	331	346	1596.95	1597.26	1482.52	1564.27	0	0	1667.22	1532.87	1374.97	1079.13	1274.92	1332.5	1838.89	1210.3	2073.5	1617.36	29417.8	29921.9	29775.9	30008	29268.6	29958.2	30855.6	29804	32091.2	31898.2	32209.6	32060.6	32460.8	32048.7	32368.9	32429.3
900	MAQEYMK	Y	O43318	MAP3K7	Mitogen-activated protein kinase kinase kinase 7	6 Oxidation on M	534 Oxidation on M	529	535	0	0	0	0	0	0	0	0	0	0	0	194.28	0	0	0	0	29417.8	29921.9	29775.9	30008	29268.6	29958.2	30855.6	29804	32091.2	31898.2	32209.6	32060.6	32460.8	32048.7	32368.9	32429.3
901	VDDAMLMFDK	Y	O43347	MSI1	RNA-binding protein Musashi homolog 1	7 Oxidation on M	141 Oxidation on M	135	144	0	1871.36	0	0	2071.36	0	0	0	1416.9	1048.92	0	0	0	1107.56	0	0	82137.2	79007.5	75750.2	77985.8	74679.7	74772.9	74470.9	77919.3	70967.2	68752.8	67749.1	70094.1	67706.3	66018.8	67353.1	70332.3
902	VDDAMLMFDK	Y	O43347	MSI1	RNA-binding protein Musashi homolog 1	5 Oxidation on M	139 Oxidation on M	135	144	0	1045.37	0	0	0	0	546.084	918.417	603.222	0	0	820.612	0	530.607	0	0	82137.2	79007.5	75750.2	77985.8	74679.7	74772.9	74470.9	77919.3	70967.2	68752.8	67749.1	70094.1	67706.3	66018.8	67353.1	70332.3
903	GFGFVTFMDQAGVDK	Y	O43347	MSI1	RNA-binding protein Musashi homolog 1	8 Oxidation on M	69 Oxidation on M	62	76	898.59	713.943	629.675	1279.38	719.057	898.852	1018.38	1332.27	967.835	0	833.79	679.836	1117.28	825.189	848.376	740.252	82137.2	79007.5	75750.2	77985.8	74679.7	74772.9	74470.9	77919.3	70967.2	68752.8	67749.1	70094.1	67706.3	66018.8	67353.1	70332.3
904	MFIGGLSWQTTQEGLR	Y	O43347	MSI1	RNA-binding protein Musashi homolog 1	1 Oxidation on M	22 Oxidation on M	22	37	3458	3261.6	2555.21	2930.77	3367.09	3255	2531.31	2673.94	3028.81	1935.6	1904.05	2869.49	3053.72	1886.13	2252.4	2196.28	82137.2	79007.5	75750.2	77985.8	74679.7	74772.9	74470.9	77919.3	70967.2	68752.8	67749.1	70094.1	67706.3	66018.8	67353.1	70332.3
905	EVMSPTGSAR	Y	O43347	MSI1	RNA-binding protein Musashi homolog 1	3 Oxidation on M	190 Oxidation on M	188	197	713.446	1106.73	1473.47	1298.08	1110.59	863.988	1006.87	1268.29	400.023	549.517	619.861	481.022	1208.09	460.906	0	1435.71	82137.2	79007.5	75750.2	77985.8	74679.7	74772.9	74470.9	77919.3	70967.2	68752.8	67749.1	70094.1	67706.3	66018.8	67353.1	70332.3
906	TTLYDMDIDITQKYVAVACQDR	Y	O43379	WDR62	WD repeat-containing protein 62	6 Oxidation on M, 19 Carbamidomethylation on C	634 Oxidation on M	629	650	0	73.9339	0	0	0	0	0	0	0	0	0	0	0	0	0	0	19233.5	19327.9	19133.9	19726.6	19282.9	19282.8	19292.1	18722.8	17834.5	17570.6	17076.7	17599.9	18071.9	17299.9	17502.9	17696.9
907	LMMDPLSGQNR	Y	O43390	HNRNPR	Heterogeneous nuclear ribonucleoprotein R	2 Oxidation on M	197 Oxidation on M	196	206	77639.5	68493.7	75259.4	57189.1	0	0	71679.5	65746.2	0	53716.8	0	57545.2	62102.4	0	60511.3	0	760379	767790	752107	755567	751796	746590	741183	733818	695229	699482	693595	670890	705725	720317	703449	688430
908	LMMDPLSGQNR	Y	O43390	HNRNPR	Heterogeneous nuclear ribonucleoprotein R	3 Oxidation on M	198 Oxidation on M	196	206	0	30191.4	27121.5	0	26591.5	0	25850.5	25880.9	24837.9	23824.9	25059.2	0	25615.9	26305.2	25053.9	0	760379	767790	752107	755567	751796	746590	741183	733818	695229	699482	693595	670890	705725	720317	703449	688430
909	LMMDPLSGQNR	Y	O43390	HNRNPR	Heterogeneous nuclear ribonucleoprotein R	2 Oxidation on M, 3 Oxidation on M	197 Oxidation on M, 198 Oxidation on M	196	206	1803.58	2101.16	1765.22	1384.77	2316.92	2065.47	1388.25	1653.78	1212.55	1574.69	1781.02	1073.87	1375	0	239.085	480.019	760379	767790	752107	755567	751796	746590	741183	733818	695229	699482	693595	670890	705725	720317	703449	688430
910	EEEEPMDTSSVTHTEHYK	Y	O43390	HNRNPR	Heterogeneous nuclear ribonucleoprotein R	6 Oxidation on M	19 Oxidation on M	14	31	3955.88	5005.4	3665.84	4973.66	3307.06	4058.05	3639.39	4091.11	4007.77	4237.16	3889.88	3581.06	4358.59	3776.17	4011.86	3411.34	760379	767790	752107	755567	751796	746590	741183	733818	695229	699482	693595	670890	705725	720317	703449	688430
911	VWGNVVTVEWADPVEEPDPEVMAK	Y	O43390	HNRNPR	Heterogeneous nuclear ribonucleoprotein R	22 Oxidation on M	337 Oxidation on M	316	339	3835.32	5420.67	3097.85	3181.37	3527.5	4426.27	4148.48	3927.88	3213.95	2660.34	2963.79	3187.09	0	3736.14	3649.63	3825.67	760379	767790	752107	755567	751796	746590	741183	733818	695229	699482	693595	670890	705725	720317	703449	688430
912	AMDEMNGK	Y	O43390	HNRNPR	Heterogeneous nuclear ribonucleoprotein R	5 Oxidation on M	394 Oxidation on M	390	397	0	0	0	0	0	2659.32	0	1955.53	1788.74	0	0	1803.06	0	1956.43	0	1590.8	760379	767790	752107	755567	751796	746590	741183	733818	695229	699482	693595	670890	705725	720317	703449	688430
913	AMDEMNGK	Y	O43390	HNRNPR	Heterogeneous nuclear ribonucleoprotein R	2 Oxidation on M	391 Oxidation on M	390	397	0	0	2134.79	0	2043.96	1602.57	1353.26	1347.69	1562.53	1420.44	0	0	1891.4	0	0	0	760379	767790	752107	755567	751796	746590	741183	733818	695229	699482	693595	670890	705725	720317	703449	688430
914	QCPTENMAR	Y	O43395	PRPF3	U4/U6 small nuclear ribonucleoprotein Prp3	2 Carbamidomethylation on C, 7 Oxidation on M	656 Oxidation on M	650	658	407.5	377.037	429.043	414.757	318.045	99.1451	456.838	57.1916	209.78	439.258	350.316	326.024	405.311	245.37	447.722	445.258	171714	170795	172576	175036	172725	174539	176763	173609	166738	163713	164660	164516	164864	161862	163984	167909
915	QMMEAATR	Y	O43395	PRPF3	U4/U6 small nuclear ribonucleoprotein Prp3	3 Oxidation on M	146 Oxidation on M	144	151	0	0	700.064	0	424.46	0	0	0	415.065	0	564.23	0	0	0	0	0	171714	170795	172576	175036	172725	174539	176763	173609	166738	163713	164660	164516	164864	161862	163984	167909
916	IQAQLALKPGLIGNANMVGLANLHAMGIAPPK	Y	O43395	PRPF3	U4/U6 small nuclear ribonucleoprotein Prp3	26 Oxidation on M	238 Oxidation on M	213	244	2379.22	2625.84	2820.46	0	0	2817.14	0	0	0	1848.2	2236.68	0	1830.6	0	2238.22	0	171714	170795	172576	175036	172725	174539	176763	173609	166738	163713	164660	164516	164864	161862	163984	167909
917	IQAQLALKPGLIGNANMVGLANLHAMGIAPPK	Y	O43395	PRPF3	U4/U6 small nuclear ribonucleoprotein Prp3	17 Oxidation on M	229 Oxidation on M	213	244	0	0	0	0	334.68	0	0	0	51.633	0	0	0	0	0	0	0	171714	170795	172576	175036	172725	174539	176763	173609	166738	163713	164660	164516	164864	161862	163984	167909
918	PGLIGNANMVGLANLHAMGIAPPK	Y	O43395	PRPF3	U4/U6 small nuclear ribonucleoprotein Prp3	9 Oxidation on M	229 Oxidation on M	221	244	0	0	0	0	0	0	2867.18	0	0	0	0	3408.62	0	2311.9	0	0	171714	170795	172576	175036	172725	174539	176763	173609	166738	163713	164660	164516	164864	161862	163984	167909
919	EKPSEDMESNTFFDPR	Y	O43395	PRPF3	U4/U6 small nuclear ribonucleoprotein Prp3	7 Oxidation on M	305 Oxidation on M	299	314	1904.02	682.867	1594.16	1169.16	1835.08	1028.13	1321.29	1158.89	1686.27	1607.21	2165.01	1150.9	279.522	816.605	871.431	1133.45	171714	170795	172576	175036	172725	174539	176763	173609	166738	163713	164660	164516	164864	161862	163984	167909
920	FEEVEEEPEVIPGPPSESPGMLTK	Y	O43395	PRPF3	U4/U6 small nuclear ribonucleoprotein Prp3	21 Oxidation on M	136 Oxidation on M	116	139	2793.64	2102.63	0	2906.17	3261.62	3379.71	3394.39	3571.1	2600.79	2447.65	2317.07	2277.05	3528.03	2522.29	0	3046.08	171714	170795	172576	175036	172725	174539	176763	173609	166738	163713	164660	164516	164864	161862	163984	167909
921	SMDFEEAER	Y	O43396	TXNL1	Thioredoxin-like protein 1	2 Oxidation on M	204 Oxidation on M	203	211	2116.3	1895.66	1729.17	1912.06	2401.11	2463.59	3115.14	2415.56	2349.79	2172.17	1917.96	1596.09	1873.31	1980.19	2893.51	1902.42	164768	162378	158287	156601	160608	165819	160132	162146	173411	176570	175958	177916	172918	171873	175738	174175
922	IAPAFSSMSNK	Y	O43396	TXNL1	Thioredoxin-like protein 1	8 Oxidation on M	47 Oxidation on M	40	50	6515.66	7829.31	6672.25	5149.61	5867.84	6706.81	4279.5	6387.19	6745.58	7381.28	6591.26	5456.77	6513.55	6173.67	6574.57	4429.33	164768	162378	158287	156601	160608	165819	160132	162146	173411	176570	175958	177916	172918	171873	175738	174175
923	GYMDLMPFINK	Y	O43396	TXNL1	Thioredoxin-like protein 1	3 Oxidation on M	124 Oxidation on M	122	132	3611.44	0	0	0	0	0	0	1908.47	0	0	0	0	3084.58	2901.75	2840.17	0	164768	162378	158287	156601	160608	165819	160132	162146	173411	176570	175958	177916	172918	171873	175738	174175
924	MVGVKPVGSDPDFQPELSGAGSR	Y	O43396	TXNL1	Thioredoxin-like protein 1	1 Oxidation on M	1 Oxidation on M	1	23	951.496	1197.43	1801.31	973.223	1212.36	1242.89	786.855	431.053	1420.6	1092.49	1026.7	2003.93	1807.54	929.299	1534.48	2187.23	164768	162378	158287	156601	160608	165819	160132	162146	173411	176570	175958	177916	172918	171873	175738	174175
925	GLLSDSMTDVPVDTGVAAR	Y	O43399	TPD52L2	Tumor protein D54	7 Oxidation on M	22 Oxidation on M	16	34	6920.2	6294.81	5745.6	6557.32	6340.89	6968.3	5826.54	7009.72	4323.08	7047.61	4776.8	4093.03	4154.18	4892.53	6104.61	4311.96	298819	302699	290079	294107	296767	288783	295836	298704	280650	281559	272010	270477	279777	268825	269204	264625
926	MDSAGQDINLNSPNK	Y	O43399	TPD52L2	Tumor protein D54	1 Acetylation (Protein N-term), 1 Oxidation on M	1 Oxidation on M	1	15	1824.69	3289.38	1510.98	2048.07	2096.47	1508.2	1325.77	2363.08	1400.51	2513.32	2118.3	1657.7	2101.1	1459.85	2616.43	1936.87	298819	302699	290079	294107	296767	288783	295836	298704	280650	281559	272010	270477	279777	268825	269204	264625
927	DSAGQDINLNSPNKGLLSDSMTDVPVDTGVAAR	Y	O43399	TPD52L2	Tumor protein D54	21 Oxidation on M	22 Oxidation on M	2	34	0	0	0	0	0	0	0	0	0	0	107.703	0	0	0	0	0	298819	302699	290079	294107	296767	288783	295836	298704	280650	281559	272010	270477	279777	268825	269204	264625
928	FTMDCVAPTIHVYEHHENR	Y	O43402	EMC8	ER membrane protein complex subunit 8	3 Oxidation on M, 5 Carbamidomethylation on C	134 Oxidation on M	132	150	1840.3	3184.82	1620.85	1805.48	1699.1	2361.02	2571.43	1620.5	1770.55	1945.67	2032.82	1570.53	1850.98	2679.96	2252.27	2053.32	80157	80471.3	80509.8	81640.5	76307.8	83581.4	85250.1	84181.7	80128.9	80993.8	79985.5	78002.5	79775.9	80390.3	80138.1	79589.4
929	AYSFAMGCWPK	Y	O43414	ERI3	ERI1 exoribonuclease 3	6 Oxidation on M, 8 Carbamidomethylation on C	283 Oxidation on M	278	288	238.043	514.837	0	440.676	152.629	439.782	379.136	166.574	0	0	191.497	100.806	0	304.574	0	301.847	24222.7	26074.6	28701.6	27518	23103.5	27354.8	24476.8	26735	22408.4	23295.9	22833	25571.7	22437	22552.1	23509	23478.1
930	LGVFSEMEANFK	Y	O43427	FIBP	Acidic fibroblast growth factor intracellular-binding protein	7 Oxidation on M	275 Oxidation on M	269	280	0	62.8263	0	0	0	0	24.5821	0	110.396	167.019	0	0	0	168.493	0	0	44872.7	43936.4	44175.4	43936.9	42917	43949.6	44007.9	42644.7	42601.1	42004.8	40594.6	40748.3	42488.1	40391.9	40539	39980
931	SGILEQTGATAAVLQSDTMDHYR	Y	O43427	FIBP	Acidic fibroblast growth factor intracellular-binding protein	19 Oxidation on M	57 Oxidation on M	39	61	0	0	699.28	0	0	838.82	0	0	0	335.813	0	330.749	1045.05	312.116	0	0	44872.7	43936.4	44175.4	43936.9	42917	43949.6	44007.9	42644.7	42601.1	42004.8	40594.6	40748.3	42488.1	40391.9	40539	39980
932	MLTEAIMHDCVVK	N	O43432	EIF4G3	Eukaryotic translation initiation factor 4 gamma 3	7 Oxidation on M, 10 Carbamidomethylation on C	910 Oxidation on M	904	916	10364.2	9261.96	11093.6	9084.37	9033.09	8697.37	840.263	9684.23	10637.3	9245.43	8837.3	7251.87	949.414	10098.7	9029.86	8689.68	238231	237611	237617	242657	237274	237020	237068	238516	239509	234831	235222	232937	234309	233020	233290	233917
933	MLTEAIMHDCVVK	N	O43432	EIF4G3	Eukaryotic translation initiation factor 4 gamma 3	1 Oxidation on M, 10 Carbamidomethylation on C	904 Oxidation on M	904	916	7486.1	6769.11	8364.95	7200.4	9812.45	8435.59	5381.1	7061.16	10104.1	8058.92	7434.03	5817.55	6295.13	6728.93	7036.84	5877.36	238231	237611	237617	242657	237274	237020	237068	238516	239509	234831	235222	232937	234309	233020	233290	233917
934	FMLQDVIDLR	Y	O43432	EIF4G3	Eukaryotic translation initiation factor 4 gamma 3	2 Oxidation on M	972 Oxidation on M	971	980	942.291	1460.97	1516.17	1412.8	1524.83	1563.85	1679.65	1211.81	1839.74	1131.87	1177.01	1645.31	1620.28	1416.13	905.079	1280.96	238231	237611	237617	242657	237274	237020	237068	238516	239509	234831	235222	232937	234309	233020	233290	233917
935	VQQLMTK	Y	O43432	EIF4G3	Eukaryotic translation initiation factor 4 gamma 3	5 Oxidation on M	1018 Oxidation on M	1014	1020	6183.88	5714.71	5802.31	5575.35	5826.47	5112.62	6361.74	5330.38	6417.02	6746	6905.78	6192.56	7226.62	6343.76	6707.48	7555.17	238231	237611	237617	242657	237274	237020	237068	238516	239509	234831	235222	232937	234309	233020	233290	233917
936	EAMQCVEELNAQGLLHVFVR	Y	O43432	EIF4G3	Eukaryotic translation initiation factor 4 gamma 3	3 Oxidation on M, 5 Carbamidomethylation on C	1243 Oxidation on M	1241	1260	222.896	531.36	430.999	361.925	292.578	526.448	207.664	569.671	289.975	640.852	606.395	173.087	0	645.744	658.519	640.398	238231	237611	237617	242657	237274	237020	237068	238516	239509	234831	235222	232937	234309	233020	233290	233917
937	PRMDQYFNQMEK	N	O43432	EIF4G3	Eukaryotic translation initiation factor 4 gamma 3	3 Oxidation on M	949 Oxidation on M	947	958	137.052	0	0	126.248	182.22	285.22	208.881	0	0	438.375	449.812	254.123	417.67	0	184.024	477.905	238231	237611	237617	242657	237274	237020	237068	238516	239509	234831	235222	232937	234309	233020	233290	233917
938	MDQYFNQMEK	N	O43432	EIF4G3	Eukaryotic translation initiation factor 4 gamma 3	8 Oxidation on M	956 Oxidation on M	949	958	14555.9	17061.5	14138.1	14113.1	14170.4	15425	14983	14365.6	16703.9	17228	16086.7	13611.7	15560.1	15769.5	16731.4	14784.3	238231	237611	237617	242657	237274	237020	237068	238516	239509	234831	235222	232937	234309	233020	233290	233917
939	MDQYFNQMEK	N	O43432	EIF4G3	Eukaryotic translation initiation factor 4 gamma 3	1 Oxidation on M	949 Oxidation on M	949	958	15361.4	16131.4	12954.8	11267.3	13657.1	14541.6	12399.6	12656.4	18113.3	13873.4	15000.3	13427.4	15397.9	13631.4	14611.1	14480.4	238231	237611	237617	242657	237274	237020	237068	238516	239509	234831	235222	232937	234309	233020	233290	233917
940	LTPQMFNQLMK	Y	O43432	EIF4G3	Eukaryotic translation initiation factor 4 gamma 3	10 Oxidation on M	774 Oxidation on M	765	775	0	0	0	0	0	0	0	0	0	0	0	0	0	0	2075.95	0	238231	237611	237617	242657	237274	237020	237068	238516	239509	234831	235222	232937	234309	233020	233290	233917
941	VPMADKPGNTVNFR	Y	O43432	EIF4G3	Eukaryotic translation initiation factor 4 gamma 3	3 Oxidation on M	823 Oxidation on M	821	834	2253.13	0	1393.13	344.005	934.324	1013.28	1811.63	387.792	0	589.429	0	1014.66	638.139	0	683.302	2149.23	238231	237611	237617	242657	237274	237020	237068	238516	239509	234831	235222	232937	234309	233020	233290	233917
942	MSQGFHPER	Y	O43432	EIF4G3	Eukaryotic translation initiation factor 4 gamma 3	1 Oxidation on M	548 Oxidation on M	548	556	0	0	88.9132	145.938	233.036	0	150.736	271.528	505.623	345.463	77.9089	251.275	255.404	180.348	0	0	238231	237611	237617	242657	237274	237020	237068	238516	239509	234831	235222	232937	234309	233020	233290	233917
943	GAQWMKQIVSFDK	Y	O43435	TBX1	T-box transcription factor TBX1	5 Oxidation on M	207 Oxidation on M	203	215	0	0	0	0	0	1232.32	0	0	0	0	0	380.699	0	0	0	0	8998.82	8693.59	8888.85	8794.87	9503.97	9076.46	8862.68	8878.1	9800.07	9391.4	9579.29	10091.2	9541.67	9709.84	9733.76	10047.5
944	IQAMSEVQK	Y	O43439	CBFA2T2	Protein CBFA2T2	4 Oxidation on M	453 Oxidation on M	450	458	273.723	464.193	0	0	689.012	0	0	0	0	0	0	0	0	281.014	0	352.325	8157.06	8296.73	8214.31	8213.87	9115.62	8005.12	8331.71	8421.82	8594.12	8924.04	9548.58	9083.94	9121.14	8820.79	8800.24	9206.01
945	LPVVISQCGEM	Y	O43447	PPIH	Peptidyl-prolyl cis-trans isomerase H	8 Carbamidomethylation on C, 11 Oxidation on M	177 Oxidation on M	167	177	83.293	406.201	440.098	434.292	338.724	551.154	678.301	461.08	494.313	473.233	341.175	736.16	524.99	179.764	177.503	522.566	63899	68409.4	74836	74420.2	66202.8	67002.4	69621.8	74003	60924	62312.2	63993.7	68196.7	60554	62776.1	64409.8	69579.5
946	IIDGLLVMR	Y	O43447	PPIH	Peptidyl-prolyl cis-trans isomerase H	8 Oxidation on M	151 Oxidation on M	144	152	564.158	0	3990.73	0	3630.67	2662.14	3076.68	2703.51	3994.84	2134.02	2480.59	3048.72	2556.56	2351.52	4063.58	3039.44	63899	68409.4	74836	74420.2	66202.8	67002.4	69621.8	74003	60924	62312.2	63993.7	68196.7	60554	62776.1	64409.8	69579.5
947	SDHLALHMK	N	O43474	KLF4	Krueppel-like factor 4	8 Oxidation on M	509 Oxidation on M	502	510	0	0	0	0	0	0	0	20.527	0	0	0	0	0	0	127.241	0	1972.3	1631.8	1422.27	1782.71	1545.41	1663.64	1559.1	1865.62	1543.27	1647.13	1650.89	1613.86	1496.06	1351.59	1564.94	1419.51
948	VASVLGTMEMGR	Y	O43488	AKR7A2	Aflatoxin B1 aldehyde reductase member 2	10 Oxidation on M	47 Oxidation on M	38	49	0	0	11688.9	9395.89	11170.3	13350.4	0	11980	0	9225.26	0	8670.26	0	0	0	0	148147	148709	156318	154351	150663	152500	151493	154390	131672	131414	135045	134656	129861	136703	133161	133700
949	VASVLGTMEMGR	Y	O43488	AKR7A2	Aflatoxin B1 aldehyde reductase member 2	8 Oxidation on M	45 Oxidation on M	38	49	0	0	7292.68	0	7663.53	0	7857.07	0	0	0	0	4417.14	0	0	0	0	148147	148709	156318	154351	150663	152500	151493	154390	131672	131414	135045	134656	129861	136703	133161	133700
950	MDAPASAAAVR	Y	O43488	AKR7A2	Aflatoxin B1 aldehyde reductase member 2	1 Oxidation on M	51 Oxidation on M	51	61	2182.35	1783.41	1765.45	1949.77	2187.78	2251.14	1658.44	1755.81	1447.05	1315.32	1690.54	1106.21	1258.83	1600.82	1084.68	987.716	148147	148709	156318	154351	150663	152500	151493	154390	131672	131414	135045	134656	129861	136703	133161	133700
951	SLDGAPIGVMDQSLMK	Y	O43491	EPB41L2	Band 4.1-like protein 2	15 Oxidation on M	564 Oxidation on M	550	565	23444.8	22858.1	20349.9	21009.9	0	22562.5	20682.4	18006.4	22371	23188.8	22400.2	20266.8	20319.1	20948.3	0	0	288412	289614	287108	289385	287645	294687	289699	288450	299397	293440	290990	296331	300016	293189	292078	291848
952	SLDGAPIGVMDQSLMK	Y	O43491	EPB41L2	Band 4.1-like protein 2	10 Oxidation on M	559 Oxidation on M	550	565	5658.1	0	7531.6	0	0	7819.17	0	7615.92	0	0	6406.26	6350.31	6481.24	5520.1	7765.45	5923.14	288412	289614	287108	289385	287645	294687	289699	288450	299397	293440	290990	296331	300016	293189	292078	291848
953	VEMQPTELVSK	Y	O43491	EPB41L2	Band 4.1-like protein 2	3 Oxidation on M	163 Oxidation on M	161	171	3834.16	4668.59	4273.47	3994.02	3599.32	4588.97	3726.39	3809.23	4588.45	3674.74	4611.17	4374.07	4513.79	3725.47	3823.46	3528	288412	289614	287108	289385	287645	294687	289699	288450	299397	293440	290990	296331	300016	293189	292078	291848
954	TEMVTISDASQR	Y	O43491	EPB41L2	Band 4.1-like protein 2	3 Oxidation on M	877 Oxidation on M	875	886	3798.32	4506.59	3039.09	4293.63	3558.91	5208.5	3950.75	3990.84	4408.65	5557.5	4767.59	3742.78	3676.63	3730.42	3865.87	3161.13	288412	289614	287108	289385	287645	294687	289699	288450	299397	293440	290990	296331	300016	293189	292078	291848
955	VITEEMNGK	Y	O43491	EPB41L2	Band 4.1-like protein 2	6 Oxidation on M	709 Oxidation on M	704	712	1261.26	1508.58	1193.24	859.212	1578.19	1618.75	1059.73	986.488	1176.2	699.481	1254.41	1288.93	1257.3	1086.38	1066.01	659.708	288412	289614	287108	289385	287645	294687	289699	288450	299397	293440	290990	296331	300016	293189	292078	291848
956	NFMESTPEPR	Y	O43491	EPB41L2	Band 4.1-like protein 2	3 Oxidation on M	656 Oxidation on M	654	663	1133.22	0	873.187	0	636.451	694.464	717.842	426.401	1188.31	1006.49	818.101	683.079	1049.39	895.292	619.206	922.767	288412	289614	287108	289385	287645	294687	289699	288450	299397	293440	290990	296331	300016	293189	292078	291848
957	QDMGEEAEEEPQK	Y	O43491	EPB41L2	Band 4.1-like protein 2	3 Oxidation on M	838 Oxidation on M	836	848	418.592	714.852	344.415	316.346	496.698	310.278	328.141	462.671	509.734	478.666	572.956	457.877	384.52	666.158	459.322	615.841	288412	289614	287108	289385	287645	294687	289699	288450	299397	293440	290990	296331	300016	293189	292078	291848
958	EQHPDMSVTR	Y	O43491	EPB41L2	Band 4.1-like protein 2	6 Oxidation on M	986 Oxidation on M	981	990	625.552	1192.39	1213.9	495.749	285.962	1517.56	1081.76	1074.13	1278.37	885.224	808.275	1091.14	1074.33	807.081	578.511	680.5	288412	289614	287108	289385	287645	294687	289699	288450	299397	293440	290990	296331	300016	293189	292078	291848
959	HSNLMLEELDK	Y	O43491	EPB41L2	Band 4.1-like protein 2	5 Oxidation on M	630 Oxidation on M	626	636	1169.43	2200.15	1315.66	2102.75	1715.85	2857.51	2939.73	397.733	2299.16	2756.09	3268.74	1549.77	2932.77	1264.29	1977.59	3044.28	288412	289614	287108	289385	287645	294687	289699	288450	299397	293440	290990	296331	300016	293189	292078	291848
960	GDAEEMAQK	Y	O43491	EPB41L2	Band 4.1-like protein 2	6 Oxidation on M	132 Oxidation on M	127	135	310.803	241.809	0	117.294	0	0	142.167	186.35	177.01	399.085	374.77	301.328	0	0	293.041	0	288412	289614	287108	289385	287645	294687	289699	288450	299397	293440	290990	296331	300016	293189	292078	291848
961	TTMDPNDVILATHASVDNLLHLSGLLER	Y	O43505	B4GAT1	Beta-1,4-glucuronyltransferase 1	3 Oxidation on M	90 Oxidation on M	88	115	1448.47	1437.5	869.962	1367.16	1729.52	1476.23	1191.93	2123.85	1484.5	791.643	1033.78	1212.45	871.212	1518.1	1427.94	1905.51	61749.3	57748.1	58174.9	60065.4	61069.2	61360.3	59098.4	61224.9	60347.3	58194.9	57713.7	59093.4	58513.1	58560.9	58030.8	60425.9
962	EEAQLATVLAYALSSHCPDMR	Y	O43505	B4GAT1	Beta-1,4-glucuronyltransferase 1	17 Carbamidomethylation on C, 20 Oxidation on M	149 Oxidation on M	130	150	671.8	623.009	0	708.381	0	403.278	223.654	493.718	957.858	411.488	391.714	230.052	838.871	953.51	253.759	204.866	61749.3	57748.1	58174.9	60065.4	61069.2	61360.3	59098.4	61224.9	60347.3	58194.9	57713.7	59093.4	58513.1	58560.9	58030.8	60425.9
963	EMLDQSNQWGGTALVVPAFEIR	Y	O43505	B4GAT1	Beta-1,4-glucuronyltransferase 1	2 Oxidation on M	243 Oxidation on M	242	263	0	494.663	462.3	0	355.724	466.977	0	0	147.174	0	0	0	0	0	191.609	0	61749.3	57748.1	58174.9	60065.4	61069.2	61360.3	59098.4	61224.9	60347.3	58194.9	57713.7	59093.4	58513.1	58560.9	58030.8	60425.9
964	QEFLFLTTMPEVR	Y	O43529	CHST10	Carbohydrate sulfotransferase 10	9 Oxidation on M	47 Oxidation on M	39	51	0	0	0	0	359.225	522.892	0	0	0	0	418.179	0	0	0	0	0	5630.48	5727	6466.97	5541.85	5852.6	5553.23	4971.09	5483.71	6908.32	6652.13	6857.03	6163.51	6408	6990.19	7311.95	6478.73
965	NMNVEEMLASEVLGDFLGAVK	Y	O43556	SGCE	Epsilon-sarcoglycan	2 Oxidation on M	169 Oxidation on M	168	188	0	0	0	0	0	0	0	0	0	1356.98	0	0	0	0	0	0	1700.59	1790.73	1787.51	1909.32	2143.79	1837.09	1806.98	1473.9	1690.44	1424.5	1628.9	1508.29	1463.5	1827.95	1434.03	1460.06
966	AGTHQVSMETQESSSTLTVASR	Y	O43572	AKAP10	A-kinase anchor protein 10, mitochondrial	8 Oxidation on M	262 Oxidation on M	255	276	152.962	81.7734	133.096	178.122	123.122	156.682	116.765	121.192	84.4107	33.5908	79.4374	0	0	221.914	79.6912	70.7382	14107.7	14207.4	14119.5	14384.8	14595.5	13993.9	13390.3	14149.2	14973.5	13714.2	13593.3	14393.9	13549.2	13547.8	13665.6	13590.3
967	VLYCGVCSLPTEYCEYMPDVAK	Y	O43583	DENR	Density-regulated protein	4 Carbamidomethylation on C, 7 Carbamidomethylation on C, 14 Carbamidomethylation on C, 17 Oxidation on M	47 Oxidation on M	31	52	0	0	532.058	545.181	719.355	1328.32	1380.52	1469.6	703.366	706.046	481.648	903.629	0	993.58	860.704	0	137792	140329	135142	137614	142491	140765	140727	142830	137055	132126	132293	125331	129656	130010	133535	128196
968	LDADYPLRVLYCGVCSLPTEYCEYMPDVAK	Y	O43583	DENR	Density-regulated protein	12 Carbamidomethylation on C, 15 Carbamidomethylation on C, 22 Carbamidomethylation on C, 25 Oxidation on M	47 Oxidation on M	23	52	455.568	477.878	56.5103	674.695	0	3129	192.31	559.769	0	291.841	0	153.011	499.434	123.314	993.872	35.2353	137792	140329	135142	137614	142491	140765	140727	142830	137055	132126	132293	125331	129656	130010	133535	128196
969	LMLAQDEER	Y	O43592	XPOT	Exportin-T	2 Oxidation on M	636 Oxidation on M	635	643	8501.96	7577.59	5178.9	6621.85	6236.72	6418.37	5365.48	5381.62	5921.17	5117.93	4342.71	4811.75	5278.84	4657.18	4673.27	3500.2	188999	187364	186075	190653	185869	190524	189707	188250	157352	157576	154179	155951	156443	156629	155810	153778
970	ILMAIDSELVDR	Y	O43592	XPOT	Exportin-T	3 Oxidation on M	147 Oxidation on M	145	156	5615.46	7715.96	6066.2	6302.86	5011.98	5282.23	6335.03	5572.35	5080.21	4495.35	4936.75	3686.89	4381.55	4743.35	5231.82	5528.68	188999	187364	186075	190653	185869	190524	189707	188250	157352	157576	154179	155951	156443	156629	155810	153778
971	ASALQDMMR	Y	O43592	XPOT	Exportin-T	8 Oxidation on M	482 Oxidation on M	475	483	3679.36	0	0	0	0	0	3155.24	0	0	0	0	0	0	0	1858.35	0	188999	187364	186075	190653	185869	190524	189707	188250	157352	157576	154179	155951	156443	156629	155810	153778
972	ASALQDMMR	Y	O43592	XPOT	Exportin-T	7 Oxidation on M	481 Oxidation on M	475	483	0	0	0	0	0	0	923.489	0	0	1006.28	0	0	0	0	0	0	188999	187364	186075	190653	185869	190524	189707	188250	157352	157576	154179	155951	156443	156629	155810	153778
973	LLYMLAEALPVSHGAHFSGDVSK	Y	O43592	XPOT	Exportin-T	4 Oxidation on M	455 Oxidation on M	452	474	7341.1	7207.46	7458.59	7494.9	5058.83	8086.55	7811.6	6204.3	6522.88	5577.68	4354.28	6094.94	4647.75	4583.96	5354.23	5121.2	188999	187364	186075	190653	185869	190524	189707	188250	157352	157576	154179	155951	156443	156629	155810	153778
974	FMEVEVAIR	Y	O43592	XPOT	Exportin-T	2 Oxidation on M	444 Oxidation on M	443	451	8618.43	8747.5	6296.96	5449.67	6016.07	8339.92	8070.1	7891.02	6426.71	7082.98	5754.2	5411.5	7069.74	6748.86	6588.4	6105.98	188999	187364	186075	190653	185869	190524	189707	188250	157352	157576	154179	155951	156443	156629	155810	153778
975	LVNGMGQSLIVSWSK	Y	O43592	XPOT	Exportin-T	5 Oxidation on M	298 Oxidation on M	294	308	1858.1	2434.88	2109.92	1324.99	1278.2	2118.05	1774.46	2340.32	1442.51	1776.19	2197	1031.38	1174.41	2151.91	1416.33	1270.58	188999	187364	186075	190653	185869	190524	189707	188250	157352	157576	154179	155951	156443	156629	155810	153778
976	GMDPVDK	Y	O43592	XPOT	Exportin-T	2 Oxidation on M	255 Oxidation on M	254	260	1866.24	1791.89	1309.99	2283.97	1967.06	2027.51	1828.32	1528.31	1795.69	1494.06	1408.03	1026.81	1296.91	1477.36	1398.64	1128.16	188999	187364	186075	190653	185869	190524	189707	188250	157352	157576	154179	155951	156443	156629	155810	153778
977	ANVEAIMLAVMK	Y	O43592	XPOT	Exportin-T	11 Oxidation on M	380 Oxidation on M	370	381	2649.93	2847.7	0	183.691	0	464.358	3100.05	0	1999.81	0	1844.17	0	0	0	0	0	188999	187364	186075	190653	185869	190524	189707	188250	157352	157576	154179	155951	156443	156629	155810	153778
978	FFTVEPQHIPCVLMAFLDHR	Y	O43592	XPOT	Exportin-T	11 Carbamidomethylation on C, 14 Oxidation on M	525 Oxidation on M	512	531	1938.72	2653.78	2119.77	2762.99	2139.04	1312.95	2548.82	2440.81	2832.76	2950.66	2109.15	953.302	1683.65	2512.44	1718.89	1036.44	188999	187364	186075	190653	185869	190524	189707	188250	157352	157576	154179	155951	156443	156629	155810	153778
979	FINMLLGHMSIEVLR	Y	O43592	XPOT	Exportin-T	4 Oxidation on M, 9 Oxidation on M	229 Oxidation on M, 234 Oxidation on M	226	240	2892.59	2714.81	2770.13	3099.94	0	1335.29	2469.33	2888.28	2539.68	2846.29	2383.35	2655.39	2714.72	531.768	0	1774.76	188999	187364	186075	190653	185869	190524	189707	188250	157352	157576	154179	155951	156443	156629	155810	153778
980	QMNPFIEDILNR	Y	O43592	XPOT	Exportin-T	2 Oxidation on M	559 Oxidation on M	558	569	5586.91	5697.99	5335.67	5474.06	4777.71	4517.54	4628.62	4770.5	3718.86	3854.73	2076.22	3575.47	5424.56	3961.49	5657.44	3642.91	188999	187364	186075	190653	185869	190524	189707	188250	157352	157576	154179	155951	156443	156629	155810	153778
981	MIICLEEEVLPFIPSASEHMLK	Y	O43592	XPOT	Exportin-T	4 Carbamidomethylation on C, 20 Oxidation on M	730 Oxidation on M	711	732	6431.51	5779.26	5417.88	5801.58	4333.79	6506.02	5498.3	5172.64	5011.76	4797	3581.37	5044.11	4522.8	4089.41	3937	3361.86	188999	187364	186075	190653	185869	190524	189707	188250	157352	157576	154179	155951	156443	156629	155810	153778
982	MIICLEEEVLPFIPSASEHMLK	Y	O43592	XPOT	Exportin-T	1 Oxidation on M, 4 Carbamidomethylation on C	711 Oxidation on M	711	732	3674.69	3510.57	3823.31	3595.11	3249.87	4114.24	3369.51	0	3344.07	0	0	2968.27	0	2979.27	3066.93	0	188999	187364	186075	190653	185869	190524	189707	188250	157352	157576	154179	155951	156443	156629	155810	153778
983	AAAMVPGR	Y	O43598	DNPH1	5-hydroxymethyl-dUMP N-hydrolase	1 Acetylation (Protein N-term), 4 Oxidation on M	5 Oxidation on M	2	9	9274.98	11267	10949	8726.44	10272.6	10037	9866.03	8327.15	6794.12	6268.81	6654.54	5203.54	6707.37	8161.4	6353.4	5995.52	243378	235673	254687	232499	245394	245123	235168	236761	205822	209092	198806	201980	202332	210899	203499	212409
984	VLSAMIR	Y	O43598	DNPH1	5-hydroxymethyl-dUMP N-hydrolase	5 Oxidation on M	130 Oxidation on M	126	132	0	10896.4	0	8983.34	7766.37	10224.2	15371.7	6829.86	7044.44	0	6384.87	0	9828.95	3638.52	0	0	243378	235673	254687	232499	245394	245123	235168	236761	205822	209092	198806	201980	202332	210899	203499	212409
985	TEMSEVLTEILR	Y	O43615	TIMM44	Mitochondrial import inner membrane translocase subunit TIM44	3 Oxidation on M	296 Oxidation on M	294	305	4984.19	4626.03	5131.82	5278.43	4923.22	5737.47	4042.28	6381.63	4084.56	4137.16	3446.73	2710.4	3202.36	3529.64	4936.19	3595.76	288541	282884	287269	279846	284248	282602	281153	280193	243924	235276	233627	230711	234467	237291	237607	231337
986	ILDIDNVDLAMGK	Y	O43615	TIMM44	Mitochondrial import inner membrane translocase subunit TIM44	11 Oxidation on M	379 Oxidation on M	369	381	11934	13896.5	11286.6	12773	11353	12670.2	13140.3	12024.3	10243.1	9563.17	9676.44	10102.1	10829.2	9200.72	9409.86	9197.18	288541	282884	287269	279846	284248	282602	281153	280193	243924	235276	233627	230711	234467	237291	237607	231337
987	MLYVWALCR	Y	O43615	TIMM44	Mitochondrial import inner membrane translocase subunit TIM44	1 Oxidation on M, 8 Carbamidomethylation on C	419 Oxidation on M	419	427	4735.48	4253.56	3563.23	3647.77	3985	3852.55	3677.7	4128.65	3174.14	2698.64	2003.92	2849.76	2889.03	3217.71	2777.09	2144.62	288541	282884	287269	279846	284248	282602	281153	280193	243924	235276	233627	230711	234467	237291	237607	231337
988	MGFNIGVR	Y	O43617	TRAPPC3	Trafficking protein particle complex subunit 3	1 Oxidation on M	47 Oxidation on M	47	54	979.831	2187	255.821	1027.12	1866.66	2484.38	1441.5	840.662	2064.74	1760.31	1885.96	2001.53	2080.61	1264.06	1989.32	1093.65	103909	106496	109055	112108	101076	111252	114981	109208	110857	109163	107237	109157	114413	109326	110598	112034
989	GALEMVQMAVEAK	Y	O43617	TRAPPC3	Trafficking protein particle complex subunit 3	5 Oxidation on M	141 Oxidation on M	137	149	0	0	0	0	0	0	862.867	0	0	0	0	889.231	827.331	0	0	0	103909	106496	109055	112108	101076	111252	114981	109208	110857	109163	107237	109157	114413	109326	110598	112034
990	MSSELFTLTYGALVTQLCK	Y	O43617	TRAPPC3	Trafficking protein particle complex subunit 3	1 Oxidation on M, 18 Carbamidomethylation on C	14 Oxidation on M	14	32	0	0	0	145.919	79.5968	142.65	268.181	284.275	0	239.966	391.835	84.0891	0	200.763	197.738	895.468	103909	106496	109055	112108	101076	111252	114981	109208	110857	109163	107237	109157	114413	109326	110598	112034
991	IMMEFER	Y	O43633	CHMP2A	Charged multivesicular body protein 2a	2 Oxidation on M	126 Oxidation on M	125	131	0	5133.38	0	3592.57	5012.42	6779.08	0	0	0	0	0	4751.28	4165.24	0	0	0	66819.1	67709.3	66345.3	66598.9	64061.3	71451.9	66283	63808.2	64354.5	65182.6	63256.5	65369.8	64380.2	62881.3	61371.5	60873.7
992	IMMEFER	Y	O43633	CHMP2A	Charged multivesicular body protein 2a	3 Oxidation on M	127 Oxidation on M	125	131	3008.41	3523.39	3378.43	0	0	0	3620	0	0	0	0	0	0	0	3395.27	0	66819.1	67709.3	66345.3	66598.9	64061.3	71451.9	66283	63808.2	64354.5	65182.6	63256.5	65369.8	64380.2	62881.3	61371.5	60873.7
993	AMGTMNR	Y	O43633	CHMP2A	Charged multivesicular body protein 2a	2 Oxidation on M	110 Oxidation on M	109	115	0	0	0	0	0	0	0	0	0	527.161	0	0	0	0	0	0	66819.1	67709.3	66345.3	66598.9	64061.3	71451.9	66283	63808.2	64354.5	65182.6	63256.5	65369.8	64380.2	62881.3	61371.5	60873.7
994	QAEIMDMK	Y	O43633	CHMP2A	Charged multivesicular body protein 2a	5 Oxidation on M	136 Oxidation on M	132	139	0	0	441.268	0	0	0	0	0	0	0	0	0	0	294.991	324.881	0	66819.1	67709.3	66345.3	66598.9	64061.3	71451.9	66283	63808.2	64354.5	65182.6	63256.5	65369.8	64380.2	62881.3	61371.5	60873.7
995	SNNSMAQAMK	Y	O43633	CHMP2A	Charged multivesicular body protein 2a	5 Oxidation on M	99 Oxidation on M	95	104	175.602	443.305	0	434.861	0	0	0	315.666	396.865	495.859	0	439.8	579.335	0	0	344.629	66819.1	67709.3	66345.3	66598.9	64061.3	71451.9	66283	63808.2	64354.5	65182.6	63256.5	65369.8	64380.2	62881.3	61371.5	60873.7
996	SNNSMAQAMK	Y	O43633	CHMP2A	Charged multivesicular body protein 2a	9 Oxidation on M	103 Oxidation on M	95	104	456.822	0	637.623	0	400.717	0	0	417.729	0	0	0	0	0	0	0	294.412	66819.1	67709.3	66345.3	66598.9	64061.3	71451.9	66283	63808.2	64354.5	65182.6	63256.5	65369.8	64380.2	62881.3	61371.5	60873.7
997	QGQMDAVR	Y	O43633	CHMP2A	Charged multivesicular body protein 2a	4 Oxidation on M	56 Oxidation on M	53	60	362.298	362.415	0	285.687	282.382	302.214	76.4156	207.248	147.894	116.864	173.115	136.884	198.961	173.586	121.641	269.118	66819.1	67709.3	66345.3	66598.9	64061.3	71451.9	66283	63808.2	64354.5	65182.6	63256.5	65369.8	64380.2	62881.3	61371.5	60873.7
998	THDMFVADNGKPVPLDEESHK	Y	O43660	PLRG1	Pleiotropic regulator 1	4 Oxidation on M	24 Oxidation on M	21	41	618.481	363.218	775.503	427.02	240.303	460.83	419.476	688.079	319.685	714.26	358.45	0	369.377	501.77	254.539	478.263	118121	116019	117788	116774	115620	119316	119566	118877	113453	109115	109553	113681	112385	110981	111331	113286
999	MPSESAAQSLAVALPLQTK	Y	O43660	PLRG1	Pleiotropic regulator 1	1 Oxidation on M	117 Oxidation on M	117	135	9261.65	9172.62	8605.18	8705.85	8350.05	9248.51	9115.38	8488.15	7670.72	6706.34	7862.23	7670.55	7799.86	7575.6	8306.95	6944.18	118121	116019	117788	116774	115620	119316	119566	118877	113453	109115	109553	113681	112385	110981	111331	113286
1000	QTETEMLYGSAPR	Y	O43663	PRC1	Protein regulator of cytokinesis 1	6 Oxidation on M	462 Oxidation on M	457	469	684.643	661.066	269.374	326.755	471.166	470.811	287.042	201.435	569.804	523.757	881.392	150.146	590.472	510.894	368.463	358.442	62049.8	60425.4	61775	59923.9	60586.2	61224.9	59234.3	59061.1	57520.8	55938.6	56785.1	56375.6	55666.6	56251.4	55684.8	54961.7
1001	FMEYVAEQWEMHR	Y	O43663	PRC1	Protein regulator of cytokinesis 1	2 Oxidation on M	429 Oxidation on M	428	440	0	0	0	0	0	0	541.465	0	1009.29	0	545.767	0	0	0	411.244	0	62049.8	60425.4	61775	59923.9	60586.2	61224.9	59234.3	59061.1	57520.8	55938.6	56785.1	56375.6	55666.6	56251.4	55684.8	54961.7
1002	LNTTTMSNATANSSIR	Y	O43663	PRC1	Protein regulator of cytokinesis 1	6 Oxidation on M	493 Oxidation on M	488	503	263.206	149.052	0	221.666	218.636	153.099	0	210.037	144.58	0	119.945	0	0	0	64.8463	142.49	62049.8	60425.4	61775	59923.9	60586.2	61224.9	59234.3	59061.1	57520.8	55938.6	56785.1	56375.6	55666.6	56251.4	55684.8	54961.7
1003	AFMVNGQK	Y	O43663	PRC1	Protein regulator of cytokinesis 1	3 Oxidation on M	422 Oxidation on M	420	427	0	0	0	0	0	0	0	0	0	770.097	491.862	0	367.275	0	0	0	62049.8	60425.4	61775	59923.9	60586.2	61224.9	59234.3	59061.1	57520.8	55938.6	56785.1	56375.6	55666.6	56251.4	55684.8	54961.7
1004	ILEEPHPLMFQK	Y	O43665	RGS10	Regulator of G-protein signaling 10	9 Oxidation on M	126 Oxidation on M	118	129	2485.72	1886.53	1913.29	558.206	1847.96	2782.21	3857.08	1792.37	2988.67	2307.28	3661.05	1504.79	2042.86	3145.08	1781.61	2036.06	12551.6	13031.3	12507.9	13307.6	13048.2	13454.3	12860.8	12315.4	14493.8	13916	13602.1	14364.2	13791.4	14237.5	14880.3	14611.3
1005	LQDQIFNLMK	Y	O43665	RGS10	Regulator of G-protein signaling 10	9 Oxidation on M	138 Oxidation on M	130	139	1244.97	0	938.969	1007.56	1704.96	1580.76	1780.84	1074.59	0	2025.83	1889.27	0	1897.32	1907.65	1723.6	1374.12	12551.6	13031.3	12507.9	13307.6	13048.2	13454.3	12860.8	12315.4	14493.8	13916	13602.1	14364.2	13791.4	14237.5	14880.3	14611.3
1006	ETIDAVPNAIPGRTDIELEIYGMEGIPEK	Y	O43670	ZNF207	BUB3-interacting and GLEBS motif-containing protein ZNF207	23 Oxidation on M	82 Oxidation on M	60	88	0	0	0	0	471.9	636.601	0	0	0	0	562.875	0	0	363.402	0	241.008	328871	316518	316163	323282	322921	324026	323181	318823	326504	330292	321882	331094	330123	332159	334221	332548
1007	TMAVLQIEAEK	Y	O43674	NDUFB5	NADH dehydrogenase [ubiquinone] 1 beta subcomplex subunit 5, mitochondrial	2 Oxidation on M	137 Oxidation on M	136	146	4029.76	4564.83	3555.82	550.678	3221.9	4188.89	2715.84	2690.2	3277.12	2662.05	3335.77	3470.71	3562.37	3446.06	3258.6	2487.83	111923	115081	115635	120097	106629	113700	114252	110534	103799	105634	104757	111772	106947	111658	105487	106202
1008	MELPDYR	Y	O43676	NDUFB3	NADH dehydrogenase [ubiquinone] 1 beta subcomplex subunit 3	1 Oxidation on M	14 Oxidation on M	14	20	516.115	8.65319	142.156	779.36	141.091	0	184.657	328.161	364.812	351.093	156.353	339.393	305.871	0	0	0	39008.8	44437.1	46181.8	45437.9	36552.6	45172.8	45162.2	46465.2	45614.7	45120.3	42194	45437	42033.3	42006.7	41383.7	42640.1
1009	YMGGFAK	Y	O43676	NDUFB3	NADH dehydrogenase [ubiquinone] 1 beta subcomplex subunit 3	2 Oxidation on M	54 Oxidation on M	53	59	0	78.4797	0	0	0	0	0	0	0	0	19.6666	83.1845	0	0	0	63.7621	39008.8	44437.1	46181.8	45437.9	36552.6	45172.8	45162.2	46465.2	45614.7	45120.3	42194	45437	42033.3	42006.7	41383.7	42640.1
1010	GMNFSVVVFDTAPTGHTLR	Y	O43681	GET3	ATPase GET3	2 Oxidation on M	158 Oxidation on M	157	175	2957.83	3370.48	2668.83	2002.63	2521.91	2617.38	2986.36	2859.81	3400.27	1862.68	2082.97	2929.77	2917.94	2925.24	2919.52	2369.46	298026	301884	301957	300756	305964	301968	307372	300309	285114	280610	289292	283354	294104	284394	284467	280328
1011	YLDQMEDLYEDFHIVK	Y	O43681	GET3	ATPase GET3	5 Oxidation on M	306 Oxidation on M	302	317	1327.32	1954.54	1504.38	1280.19	979.87	1458.71	1507.93	752.806	1669.46	1287.64	1549.25	0	0	1233.08	1043.29	1003.65	298026	301884	301957	300756	305964	301968	307372	300309	285114	280610	289292	283354	294104	284394	284467	280328
1012	AQTVTDSMFAVASK	Y	O43683	BUB1	Mitotic checkpoint serine/threonine-protein kinase BUB1	8 Oxidation on M	397 Oxidation on M	390	403	7966.05	8722.65	7484.89	8373.83	8024.76	8143.34	6275.83	2903	8638.92	7320.31	8211.46	8048.59	8739.86	7109.74	7413.44	7195.39	52574.2	53653.3	53310.9	52211.1	53313.5	53854.1	52148.4	53907.1	74272.6	76152.8	73439.5	79444.5	75387.6	75915.9	73641.2	79144.3
1013	VQKPANPWEFYIGTQLMER	Y	O43683	BUB1	Mitotic checkpoint serine/threonine-protein kinase BUB1	17 Oxidation on M	838 Oxidation on M	822	840	1437.78	1166.92	1554.6	1739.88	1420.09	2210.97	1287.37	1339.2	1828.25	939.992	1164.84	1515.23	1447.28	2034.83	1183.95	1458.86	52574.2	53653.3	53310.9	52211.1	53313.5	53854.1	52148.4	53907.1	74272.6	76152.8	73439.5	79444.5	75387.6	75915.9	73641.2	79144.3
1014	MGPSVGSQQELR	Y	O43683	BUB1	Mitotic checkpoint serine/threonine-protein kinase BUB1	1 Oxidation on M	325 Oxidation on M	325	336	0	0	255.763	367.07	501.763	835.258	551.527	528.261	610.863	0	591.966	604.253	1030.83	680.106	714.591	340.878	52574.2	53653.3	53310.9	52211.1	53313.5	53854.1	52148.4	53907.1	74272.6	76152.8	73439.5	79444.5	75387.6	75915.9	73641.2	79144.3
1015	VANTSSFHTTPNTSLGMVQATPSK	Y	O43683	BUB1	Mitotic checkpoint serine/threonine-protein kinase BUB1	17 Oxidation on M	448 Oxidation on M	432	455	0	424.092	136.252	408.362	0	0	449.265	577.93	0	0	0	621.21	469.505	360.394	0	0	52574.2	53653.3	53310.9	52211.1	53313.5	53854.1	52148.4	53907.1	74272.6	76152.8	73439.5	79444.5	75387.6	75915.9	73641.2	79144.3
1016	LKPSMQHMFMK	Y	O43683	BUB1	Mitotic checkpoint serine/threonine-protein kinase BUB1	5 Oxidation on M	845 Oxidation on M	841	851	0	0	0	0	0	0	0	0	0	0	233.165	0	0	0	0	0	52574.2	53653.3	53310.9	52211.1	53313.5	53854.1	52148.4	53907.1	74272.6	76152.8	73439.5	79444.5	75387.6	75915.9	73641.2	79144.3
1017	LYDVPANSMR	Y	O43684	BUB3	Mitotic checkpoint protein BUB3	9 Oxidation on M	49 Oxidation on M	41	50	24679.7	22382.3	18811.4	19060.4	23796.3	24580.5	25127.4	20602.6	23171.5	22396.8	24207.5	21437.4	22353.2	24155.8	20301.7	19713.1	501356	480899	484026	478192	482371	477223	486791	476983	517241	493975	501688	503657	497821	494019	496469	505939
1018	MHDLNTDQENLVGTHDAPIR	Y	O43684	BUB3	Mitotic checkpoint protein BUB3	1 Oxidation on M	81 Oxidation on M	81	100	22091.8	20733.2	20896.3	21017.1	19518.7	20113.3	20676.8	19097.1	21712	20462.4	20576.5	18235.6	20082.7	20710	21784.4	20112.7	501356	480899	484026	478192	482371	477223	486791	476983	517241	493975	501688	503657	497821	494019	496469	505939
1019	NMGYVQQR	Y	O43684	BUB3	Mitotic checkpoint protein BUB3	2 Oxidation on M	167 Oxidation on M	166	173	3808.68	3363.77	4042.87	3407.12	4234.25	4536.69	4433.52	3922.36	4202.42	3878.93	4094.52	3230.67	4038.26	3605.36	2857.08	4229.27	501356	480899	484026	478192	482371	477223	486791	476983	517241	493975	501688	503657	497821	494019	496469	505939
1020	MAPYQGPDAVPGALDYK	Y	O43707	ACTN4	Alpha-actinin-4	1 Oxidation on M	883 Oxidation on M	883	899	46761.6	47092.8	42096.9	40501.6	42017.1	48071.4	43896.4	39973.5	38452	36886.9	40275.5	39475.4	41827.7	37473.4	41033.8	38098.3	531228	530831	523504	524211	527260	527570	527692	532065	496290	497634	502872	503875	507451	499274	510478	503481
1021	MLDAEDIVNTARPDEK	Y	O43707	ACTN4	Alpha-actinin-4	1 Oxidation on M	240 Oxidation on M	240	255	27125	23368.9	19946.6	22437.5	26152.6	25868.4	23614.7	24512.1	20730.4	20411.7	21986.3	22511.7	19674	22325	21376	19689.6	531228	530831	523504	524211	527260	527570	527692	532065	496290	497634	502872	503875	507451	499274	510478	503481
1022	VLAVNQENEHLMEDYEK	Y	O43707	ACTN4	Alpha-actinin-4	12 Oxidation on M	295 Oxidation on M	284	300	9961.72	19346	17085.3	16126.3	15007.4	18192.7	17945	15437.7	14680.9	10299.7	11601	15089.3	15148.7	10903.7	12710.4	15699.4	531228	530831	523504	524211	527260	527570	527692	532065	496290	497634	502872	503875	507451	499274	510478	503481
1023	GISQEQMQEFR	Y	O43707	ACTN4	Alpha-actinin-4	7 Oxidation on M	767 Oxidation on M	761	771	6202.22	7451.34	5823.6	6906.73	5680.68	7445.96	7778.04	6467.86	5272.85	5707.02	6390.59	4884.5	6076.93	5263.15	6706.19	6096.84	531228	530831	523504	524211	527260	527570	527692	532065	496290	497634	502872	503875	507451	499274	510478	503481
1024	ISIEMNGTLEDQLSHLK	Y	O43707	ACTN4	Alpha-actinin-4	5 Oxidation on M	679 Oxidation on M	675	691	1996.13	2823.39	4040.1	1800.63	2007.18	4241.68	2367.74	2605.4	1750.24	2118.84	2539.23	2837.79	2222.9	3776.43	1851.21	2348.42	531228	530831	523504	524211	527260	527570	527692	532065	496290	497634	502872	503875	507451	499274	510478	503481
1025	TIQEMQQK	Y	O43707	ACTN4	Alpha-actinin-4	5 Oxidation on M	328 Oxidation on M	324	331	4310.24	4668.95	4588.08	3848.64	4932.32	5547.37	4316.39	3412.3	3186.47	4449.65	4528.36	3423.24	4161.36	4250.16	5054.74	3479.96	531228	530831	523504	524211	527260	527570	527692	532065	496290	497634	502872	503875	507451	499274	510478	503481
1026	MVSDINNGWQHLEQAEK	Y	O43707	ACTN4	Alpha-actinin-4	1 Oxidation on M	379 Oxidation on M	379	395	15586.7	16185.6	16308.6	14128.1	14826.8	17790.2	13746	14833.8	12464.6	13461.1	14922.8	13141	13296.2	12707.6	10972.9	14000.6	531228	530831	523504	524211	527260	527570	527692	532065	496290	497634	502872	503875	507451	499274	510478	503481
1027	MLDAEDIVNTAR	Y	O43707	ACTN4	Alpha-actinin-4	1 Oxidation on M	240 Oxidation on M	240	251	487.647	318.499	547.061	0	0	0	0	215.179	0	557.066	0	0	0	416.012	288.566	282.757	531228	530831	523504	524211	527260	527570	527692	532065	496290	497634	502872	503875	507451	499274	510478	503481
1028	IMSLVDPNHSGLVTFQAFIDFMSR	Y	O43707	ACTN4	Alpha-actinin-4	2 Oxidation on M	815 Oxidation on M	814	837	870.59	504.345	443.409	674.245	845.66	589.844	905.896	315.878	546.52	536.162	599.528	540.488	812.122	438.235	855.98	601.597	531228	530831	523504	524211	527260	527570	527692	532065	496290	497634	502872	503875	507451	499274	510478	503481
1029	AGFSGGMVVDYPNSAK	Y	O43709	BUD23	18S rRNA (guanine-N(7))-methyltransferase	7 Oxidation on M	187 Oxidation on M	181	196	527.32	688.284	707.924	362.419	551.087	493.759	709.745	408.215	538.995	708.524	0	407.744	659.917	653.429	451.616	0	67116.6	68156.2	65824.3	65203.9	69349.6	69379.2	67725.5	67697.5	70148.7	72662.9	71162.7	73483.8	69455.1	72078.8	74781.6	74650.9
1030	EIPIEGLEFMGHGK	Y	O43715	TRIAP1	TP53-regulated inhibitor of apoptosis 1	10 Oxidation on M	65 Oxidation on M	56	69	1478.34	1554.9	0	2359.99	2427.63	1582.6	1742.29	1562.3	1820.19	1767.89	1353.39	1459.6	1432.92	2202.22	1694.11	1880.46	32376.8	37730.6	41684.5	42312	37385.4	36891.5	37638.5	40078.1	40141.6	37791.5	36326.4	37721.8	38527.6	37848.4	37276.5	40775
1031	MQELYGDGK	Y	O43719	HTATSF1	17S U2 SnRNP complex component HTATSF1	1 Oxidation on M	18 Oxidation on M	18	26	1148.78	1146.92	1177.08	1155.04	1056.19	1541.41	804.302	1315.04	1259.99	1128.51	1514.73	1055.19	1137.54	1176.25	1388.08	1109.07	277699	273961	282739	281702	279881	280825	279491	279419	287885	278491	288312	277902	286229	281660	291636	293854
1032	MNAQETATGMAFEEPIDEK	Y	O43719	HTATSF1	17S U2 SnRNP complex component HTATSF1	1 Oxidation on M	411 Oxidation on M	411	429	1505.56	566.116	984.489	0	0	0	1209	0	2255.08	0	931.456	0	2072.43	272.036	0	2280.24	277699	273961	282739	281702	279881	280825	279491	279419	287885	278491	288312	277902	286229	281660	291636	293854
1033	MNAQETATGMAFEEPIDEK	Y	O43719	HTATSF1	17S U2 SnRNP complex component HTATSF1	10 Oxidation on M	420 Oxidation on M	411	429	0	0	0	0	0	0	0	0	0	0	499.386	0	0	0	0	0	277699	273961	282739	281702	279881	280825	279491	279419	287885	278491	288312	277902	286229	281660	291636	293854
1034	NMFHPMDFEDDPLVLNEIR	Y	O43719	HTATSF1	17S U2 SnRNP complex component HTATSF1	2 Oxidation on M	271 Oxidation on M	270	288	24928.2	24109.3	25675.1	25388.3	23522.1	0	23428.8	26138.6	24259.3	20936.2	25008.1	25459.8	22376.8	21148.6	23339.4	0	277699	273961	282739	281702	279881	280825	279491	279419	287885	278491	288312	277902	286229	281660	291636	293854
1035	NMFHPMDFEDDPLVLNEIR	Y	O43719	HTATSF1	17S U2 SnRNP complex component HTATSF1	6 Oxidation on M	275 Oxidation on M	270	288	12104.2	9689.69	8528.78	9067.24	9508.69	9128.67	9778.51	0	8983.28	10507.7	9826.06	8657.66	9506.82	8518.49	9826.42	11231.7	277699	273961	282739	281702	279881	280825	279491	279419	287885	278491	288312	277902	286229	281660	291636	293854
1036	KVPELMEMFLPATK	Y	O43747	AP1G1	AP-1 complex subunit gamma-1	8 Oxidation on M	174 Oxidation on M	167	180	0	0	1291.79	0	0	0	0	0	0	0	0	932.406	0	0	419.248	0	246857	249084	255045	254926	244486	255606	255198	250887	242776	252235	243727	245182	244923	247528	249318	243988
1037	GYALTAIMK	Y	O43747	AP1G1	AP-1 complex subunit gamma-1	8 Oxidation on M	531 Oxidation on M	524	532	1548.94	2725.38	1907.74	2708.79	1523.72	3190.01	3498.79	2272.33	1754.49	2158.8	2623.94	1663.27	1581.11	3008.11	2121.61	1625.4	246857	249084	255045	254926	244486	255606	255198	250887	242776	252235	243727	245182	244923	247528	249318	243988
1038	NHGVLHTSVVLLTEMCER	Y	O43747	AP1G1	AP-1 complex subunit gamma-1	15 Oxidation on M, 16 Carbamidomethylation on C	201 Oxidation on M	187	204	929.368	821.652	750.343	1171.65	550.142	305.158	842.206	310.926	888.235	879.04	1161.07	423.543	837.534	608.271	646.763	0	246857	249084	255045	254926	244486	255606	255198	250887	242776	252235	243727	245182	244923	247528	249318	243988
1039	AMELSFALVNGNNIR	Y	O43747	AP1G1	AP-1 complex subunit gamma-1	2 Oxidation on M	366 Oxidation on M	365	379	1704.39	3240.86	1789.43	2345.37	1715.36	2763.07	2955.55	2298.63	2518.72	2882.05	2028.65	2688.5	2427.22	2542.26	3066.63	2678.03	246857	249084	255045	254926	244486	255606	255198	250887	242776	252235	243727	245182	244923	247528	249318	243988
1040	IGYLGAMLLLDER	Y	O43747	AP1G1	AP-1 complex subunit gamma-1	7 Oxidation on M	90 Oxidation on M	84	96	1455.41	1988.85	1577.7	1993.48	2248.82	2464.3	2067.51	1697.95	2216.33	1553.75	1828.23	1948.46	2067.85	2229.06	1761.46	1763.63	246857	249084	255045	254926	244486	255606	255198	250887	242776	252235	243727	245182	244923	247528	249318	243988
1041	WHIDTIMR	Y	O43747	AP1G1	AP-1 complex subunit gamma-1	7 Oxidation on M	423 Oxidation on M	417	424	2090.68	2736.28	2710.87	2544.81	1525.77	2157.74	1727.24	2228.41	2360.27	2883.59	1280.11	1782.5	2271.35	2310.43	1603.83	1661.43	246857	249084	255045	254926	244486	255606	255198	250887	242776	252235	243727	245182	244923	247528	249318	243988
1042	NLIMSGYSPEHDVSGISDPFLQVR	Y	O43747	AP1G1	AP-1 complex subunit gamma-1	4 Oxidation on M	228 Oxidation on M	225	248	7109.04	5146.58	4612.29	4984.41	4965.51	5242.65	5338.39	5686.66	4905.15	4960.83	3948.06	5894.61	4494.06	4188.99	5617.43	5044.19	246857	249084	255045	254926	244486	255606	255198	250887	242776	252235	243727	245182	244923	247528	249318	243988
1043	NVGNAILYETVLTIMDIK	Y	O43747	AP1G1	AP-1 complex subunit gamma-1	15 Oxidation on M	297 Oxidation on M	283	300	527.187	373.464	252.207	160.342	316.68	596.763	0	290.24	351.995	0	352.372	0	452.644	344.426	109.592	161.506	246857	249084	255045	254926	244486	255606	255198	250887	242776	252235	243727	245182	244923	247528	249318	243988
1044	SPDMLAHFR	Y	O43747	AP1G1	AP-1 complex subunit gamma-1	4 Oxidation on M	208 Oxidation on M	205	213	0	0	0	0	0	424.891	0	0	0	400.528	0	0	259.979	0	0	497.142	246857	249084	255045	254926	244486	255606	255198	250887	242776	252235	243727	245182	244923	247528	249318	243988
1045	TQAEEREMIQK	Y	O43747	AP1G1	AP-1 complex subunit gamma-1	8 Oxidation on M	26 Oxidation on M	19	29	341.835	2435.35	0	0	0	0	0	0	0	0	0	0	0	0	2116.3	2178.29	246857	249084	255045	254926	244486	255606	255198	250887	242776	252235	243727	245182	244923	247528	249318	243988
1046	DQMSTSSVQALAER	Y	O43752	STX6	Syntaxin-6	3 Oxidation on M	106 Oxidation on M	104	117	354.061	363.653	354.931	384.591	262.94	541.317	285.001	281.433	165.335	195.964	291.853	156.047	415.46	313.514	284.188	223.559	36318.4	37802.7	37240.9	33936.1	35541.8	38783.9	35703.3	37108.4	34490	32292.6	33277	33511.4	34934.8	33237.9	34266.4	32056.9
1047	MGLALSSLNK	Y	O43765	SGTA	Small glutamine-rich tetratricopeptide repeat-containing protein alpha	1 Oxidation on M	165 Oxidation on M	165	174	7291.26	7744.9	7370.39	6715.12	6788.41	7349.29	5997.51	5748.16	6655.08	6546.1	6902.88	5190.2	6969.32	6499.91	7478.99	6528.1	304529	301585	309732	302781	300394	306786	305780	307325	307014	305987	303916	300753	302040	305215	307178	306222
1048	EMPQDLR	Y	O43765	SGTA	Small glutamine-rich tetratricopeptide repeat-containing protein alpha	2 Oxidation on M	71 Oxidation on M	70	76	7859.08	6714.19	9673.33	6331.48	4995.36	7435.51	8006.92	8390.98	9568.63	6495.75	9809.43	4440.02	6979.42	7576.21	8070.34	8510.23	304529	301585	309732	302781	300394	306786	305780	307325	307014	305987	303916	300753	302040	305215	307178	306222
1049	YFDSGDYNMAK	N	O43768	ENSA	Alpha-endosulfine	9 Oxidation on M	72 Oxidation on M	64	74	20332.2	23670.5	18531.8	21553.4	19781.6	25259.4	23084.6	21544.6	19518.9	19328.6	21160.3	17515.4	19299.3	17100.8	18984.4	15655.8	255441	249662	257771	264394	248321	253508	252506	257213	242285	229858	229814	230018	236008	229929	218537	223615
1050	PGGSDFLMK	Y	O43768	ENSA	Alpha-endosulfine	8 Oxidation on M	55 Oxidation on M	48	56	11881.2	12454.9	11409.2	9944.91	10132.4	11407.7	11465.3	11364.8	10713.9	10679.6	10295.2	10501.3	9095.7	9483.08	10209.2	7943.28	255441	249662	257771	264394	248321	253508	252506	257213	242285	229858	229814	230018	236008	229929	218537	223615
1051	DVPASGMYFMTYEWLK	Y	O43772	SLC25A20	Mitochondrial carnitine/acylcarnitine carrier protein	7 Oxidation on M	185 Oxidation on M	179	194	0	0	131.288	0	0	183.591	0	76.519	0	0	0	0	0	0	0	0	16041.1	17426.3	19171.4	19554.7	17352.9	17908	18284.7	19052.9	16738.2	17560.7	16668.4	17981	16796.9	16810.6	17188	18687.5
1052	LMTDTINEPILLCR	Y	O43776	NARS1	Asparagine--tRNA ligase, cytoplasmic	2 Oxidation on M, 13 Carbamidomethylation on C	427 Oxidation on M	426	439	18467.5	15413	16713.2	16866.3	14823.2	17046.6	15674.1	14698.7	15651.2	12714.2	14626.1	13378.1	12894.5	13957.3	12546.7	11300.6	395418	404417	409008	395866	401334	411038	401580	402878	347178	339567	346849	350021	354559	344742	343233	336195
1053	NLMFLVLR	Y	O43776	NARS1	Asparagine--tRNA ligase, cytoplasmic	3 Oxidation on M	145 Oxidation on M	143	150	17856.8	16208.4	15537	14364	13754.6	15192	15172.3	13954.6	13272.4	13059.2	11765.1	10358	13222.6	10849.4	12969.8	10791.1	395418	404417	409008	395866	401334	411038	401580	402878	347178	339567	346849	350021	354559	344742	343233	336195
1054	ALMTVGKEPFPTIYVDSQK	Y	O43776	NARS1	Asparagine--tRNA ligase, cytoplasmic	3 Oxidation on M	34 Oxidation on M	32	50	183776	189323	187312	180927	178193	178452	181355	184269	159061	25209.2	159973	169034	165685	164198	167023	170553	395418	404417	409008	395866	401334	411038	401580	402878	347178	339567	346849	350021	354559	344742	343233	336195
1055	MNYSDAIVWLK	Y	O43776	NARS1	Asparagine--tRNA ligase, cytoplasmic	1 Oxidation on M	391 Oxidation on M	391	401	4721.12	5215.57	4930.22	3876.04	4024.21	4232.1	4266.39	4218.37	3496.78	3725.89	3462.66	3390.58	3412.88	3178.86	3310.1	3685.99	395418	404417	409008	395866	401334	411038	401580	402878	347178	339567	346849	350021	354559	344742	343233	336195
1056	LTESVDVLMPNVGEIVGGSMR	Y	O43776	NARS1	Asparagine--tRNA ligase, cytoplasmic	20 Oxidation on M	477 Oxidation on M	458	478	3438.98	3956.87	2907.18	2607.49	0	2756.28	3197.68	4074.04	0	1868.24	3261.24	0	2752.38	2466.11	2684.76	1946.74	395418	404417	409008	395866	401334	411038	401580	402878	347178	339567	346849	350021	354559	344742	343233	336195
1057	ALMTVGK	Y	O43776	NARS1	Asparagine--tRNA ligase, cytoplasmic	3 Oxidation on M	34 Oxidation on M	32	38	132.761	90.3861	0	0	234.413	107.845	189.149	57.0293	0	0	0	46.3831	13.9674	0	59.0577	0	395418	404417	409008	395866	401334	411038	401580	402878	347178	339567	346849	350021	354559	344742	343233	336195
1058	MADDLLAAADK	Y	O43791	SPOP	Speckle-type POZ protein	1 Oxidation on M	269 Oxidation on M	269	279	0	543.89	0	344.558	0	92.6085	0	0	0	0	237.038	540.458	69.8126	0	546.393	175.088	8694.59	8729.83	9176.47	8408.31	9132.3	8786.04	8138.15	8309.05	10258.4	9489.32	10280.8	9990.93	9947.45	10272.5	9677.15	10007.2
1059	GDFLFSSDHLIEMATK	Y	O43795	MYO1B	Unconventional myosin-Ib	13 Oxidation on M	1073 Oxidation on M	1061	1076	1971.77	2987.88	1755.39	1787.76	750.899	841.849	0	1201.25	1747.79	2082.53	1844.01	1281.24	1155.29	919.935	1921.77	1297.4	79481.5	78689.4	78477.8	78396.7	77500.9	79069.2	78502.3	78982.6	72478.2	71045.3	72941.5	72837	71695.9	71444.3	72403.3	71833.6
1060	YMDIEFDFK	N	O43795	MYO1B	Unconventional myosin-Ib	2 Oxidation on M	170 Oxidation on M	169	177	301.164	1256.85	1015.8	923.823	1575.04	887.41	637.453	1138.21	1446.28	942.22	1738.9	638.179	626.133	1530.09	414.106	0	79481.5	78689.4	78477.8	78396.7	77500.9	79069.2	78502.3	78982.6	72478.2	71045.3	72941.5	72837	71695.9	71444.3	72403.3	71833.6
1061	THFLLMK	Y	O43795	MYO1B	Unconventional myosin-Ib	6 Oxidation on M	727 Oxidation on M	722	728	0	619.607	604.155	348.873	0	0	0	0	404.27	0	407.984	549.479	544.4	0	0	0	79481.5	78689.4	78477.8	78396.7	77500.9	79069.2	78502.3	78982.6	72478.2	71045.3	72941.5	72837	71695.9	71444.3	72403.3	71833.6
1062	MREEFDK	Y	O43809	NUDT21	Cleavage and polyadenylation specificity factor subunit 5	1 Oxidation on M	67 Oxidation on M	67	73	228.6	465.748	376.55	235.078	0	180.934	0	161.476	0	421.112	263.698	351.22	205.83	252.82	0	148.865	95412.1	115529	128681	127439	95929.3	113733	124873	134201	97152.9	99151.8	99840.3	116769	97541.4	102179	104419	115356
1063	IDPHAPNEMLYGR	Y	O43813	LANCL1	Glutathione S-transferase LANCL1	9 Oxidation on M	151 Oxidation on M	143	155	4614.4	1680.29	3972.54	2990.99	653.552	1217.63	2578.36	4004.58	3147.37	1183.37	1040.79	1007.02	4380.39	2666.09	5145.76	5492.34	73556.6	90888.9	97466.2	98140.9	72985.3	87338.5	98175.8	96559.9	77471.4	80267.1	77368.7	94642.6	77003.1	79047.4	79222.1	92590
1064	GYTSIFNMETQQR	Y	O43815	STRN	Striatin	8 Oxidation on M	644 Oxidation on M	637	649	864.808	960.249	993.544	800.783	884.909	1048.6	704.105	408.532	1206.01	1077.07	473.76	813.558	907.193	486.203	0	767.655	89651.4	85311.8	86015.2	86407.3	88284	87856.7	85072	87385.5	87064.6	83189.9	84749.8	85679.1	83910.9	84648.4	84357.6	82878.3
1065	ELGIPASVDLVSSDPSHMVASFSK	Y	O43815	STRN	Striatin	18 Oxidation on M	630 Oxidation on M	613	636	0	470.348	0	45.3825	297.324	0	0	269.142	0	515.774	0	0	0	0	224.67	0	89651.4	85311.8	86015.2	86407.3	88284	87856.7	85072	87385.5	87064.6	83189.9	84749.8	85679.1	83910.9	84648.4	84357.6	82878.3
1066	DDVEAMAR	Y	O43819	SCO2	Protein SCO2 homolog, mitochondrial	6 Oxidation on M	177 Oxidation on M	172	179	1025.37	0	849.043	1161.74	1000.14	1068.52	888.232	1056.14	1052.23	1449.35	907.845	1215.47	686.377	891.946	1213.11	801.948	61845.5	61588	63416.1	60572.4	63083.9	61922.7	61485.8	59332.2	68564	67370.8	68825.5	67961.5	68406.3	69104	68716.6	65429.6
1067	GQWVLMYFGFTHCPDICPDELEK	Y	O43819	SCO2	Protein SCO2 homolog, mitochondrial	6 Oxidation on M, 13 Carbamidomethylation on C, 17 Carbamidomethylation on C	126 Oxidation on M	121	143	581.923	737.22	488.448	364.36	742.742	0	0	482.678	495.609	432.145	700.559	0	579.191	765.931	0	644.776	61845.5	61588	63416.1	60572.4	63083.9	61922.7	61485.8	59332.2	68564	67370.8	68825.5	67961.5	68406.3	69104	68716.6	65429.6
1068	SNPGTFMR	Y	O43823	AKAP8	A-kinase anchor protein 8	7 Oxidation on M	205 Oxidation on M	199	206	0	1673.88	2195.98	1767.63	1407.78	1579.41	0	1636.75	2510.04	2102.43	855.653	0	2407.95	1890.4	2523.76	0	63213.8	66279.8	64032.4	65237.8	63935.5	65388.3	67578	66598.3	62936.6	62237.2	61949.7	61522.4	61900.2	64252.5	64239.2	63130.1
1069	IEAAHCLACDMLIPAQPQLLQR	Y	O43823	AKAP8	A-kinase anchor protein 8	6 Carbamidomethylation on C, 9 Carbamidomethylation on C, 11 Oxidation on M	486 Oxidation on M	476	497	1027.27	1031	0	503.798	1251.56	745.249	512.969	992.71	289.498	634.587	575.167	0	628.159	245.345	640.724	348.918	63213.8	66279.8	64032.4	65237.8	63935.5	65388.3	67578	66598.3	62936.6	62237.2	61949.7	61522.4	61900.2	64252.5	64239.2	63130.1
1070	LQVALAEMPLHR	Y	O43824	GTPBP6	Putative GTP-binding protein 6	8 Oxidation on M	226 Oxidation on M	219	230	372.69	355.213	0	290.426	0	185.808	0	219.054	31.7634	0	0	0	120.892	144.869	28.232	0	46742.9	45613.4	45781.9	45874.4	45913.4	46165.6	45404.5	45834.7	44091.7	42927	42556.5	42775.3	42495.7	43577.3	42978.3	42589.2
1071	AEWQVAEATALVHTLDGWSVVQTMVVSTK	Y	O43824	GTPBP6	Putative GTP-binding protein 6	24 Oxidation on M	140 Oxidation on M	117	145	0	247.155	767.164	944.464	666.101	358.892	0	0	173.062	288.807	235.747	284.845	0	1078.15	0	0	46742.9	45613.4	45781.9	45874.4	45913.4	46165.6	45404.5	45834.7	44091.7	42927	42556.5	42775.3	42495.7	43577.3	42978.3	42589.2
1072	FVSGVLSDQMSAR	Y	O43826	SLC37A4	Glucose-6-phosphate exchanger SLC37A4	10 Oxidation on M	74 Oxidation on M	65	77	3448.07	3728.34	0	2597.88	3506.59	1905.47	1980.2	4236.71	4640.31	4222.48	4407.26	3078.86	1483.75	2559.72	3327.49	3027.86	31671.3	33667.7	34617.3	31458.3	29940	29823.7	30266.5	30898.9	26474	26091.5	26452.2	24269.8	24987.6	24392.9	23875.8	25492.2
1073	NLDPMPSEGK	Y	O43826	SLC37A4	Glucose-6-phosphate exchanger SLC37A4	5 Oxidation on M	202 Oxidation on M	198	207	0	963.538	0	1016.09	753.375	0	1741.75	1678.87	0	0	1047.46	0	0	762.043	1674.2	996.803	31671.3	33667.7	34617.3	31458.3	29940	29823.7	30266.5	30898.9	26474	26091.5	26452.2	24269.8	24987.6	24392.9	23875.8	25492.2
1074	DEQTPGWTTAASDMK	Y	O43829	ZBTB14	Zinc finger and BTB domain-containing protein 14	14 Oxidation on M	263 Oxidation on M	250	264	251.399	0	262.301	0	0	346.378	0	571.033	158.944	490.882	505.693	263.181	421.92	623.557	173.494	280.807	7995.51	8162.5	7984.17	7990.49	9045.7	8672.85	8938.01	8455.03	7488.91	7217.68	7688.25	6895.94	7462.08	7329.69	7099.26	7161.98
1075	LEQVLSSMK	Y	O43837	IDH3B	Isocitrate dehydrogenase [NAD] subunit beta, mitochondrial	8 Oxidation on M	104 Oxidation on M	97	105	2115.39	3329.17	2203.91	2548.6	2371.28	2072.46	2003.17	3010.23	2080.5	2267.73	3574.66	2496.44	999.096	2601.47	2602.83	1733.69	142116	142683	143402	140211	141638	141306	146277	140188	134942	136645	135982	135512	136522	138786	137763	134487
1076	AAAVPVEFQEHHLSEVQNMASEEK	Y	O43837	IDH3B	Isocitrate dehydrogenase [NAD] subunit beta, mitochondrial	19 Oxidation on M	91 Oxidation on M	73	96	12814.5	13283	13225.7	12554.3	14286.2	14314.7	17369.3	14951.9	11899.5	12335.8	12472.6	9902.39	13185.1	13482	14491.9	11424.6	142116	142683	143402	140211	141638	141306	146277	140188	134942	136645	135982	135512	136522	138786	137763	134487
1077	SLPGYMTR	Y	O43837	IDH3B	Isocitrate dehydrogenase [NAD] subunit beta, mitochondrial	6 Oxidation on M	152 Oxidation on M	147	154	895.807	197.922	960.099	300.362	974.307	151.43	760.194	354.129	977.966	987.373	163.675	202.882	736.494	237.247	822.458	227.7	142116	142683	143402	140211	141638	141306	146277	140188	134942	136645	135982	135512	136522	138786	137763	134487
1078	GELASYDMR	Y	O43837	IDH3B	Isocitrate dehydrogenase [NAD] subunit beta, mitochondrial	8 Oxidation on M	130 Oxidation on M	123	131	3215.42	3361.17	3952.99	3516.59	3097.2	3275.56	4077.84	2590.19	2839.78	2378.37	3096.23	3636.6	2727.63	2636.37	2644.29	1947.82	142116	142683	143402	140211	141638	141306	146277	140188	134942	136645	135982	135512	136522	138786	137763	134487
1079	VEGSFPVTMLPGDGVGPELMHAVK	Y	O43837	IDH3B	Isocitrate dehydrogenase [NAD] subunit beta, mitochondrial	9 Oxidation on M	53 Oxidation on M	45	68	0	4282.62	3978.31	3692.82	5599.12	4160.89	3721.27	0	4022.32	0	0	0	0	3335.92	4816.3	0	142116	142683	143402	140211	141638	141306	146277	140188	134942	136645	135982	135512	136522	138786	137763	134487
1080	VEGSFPVTMLPGDGVGPELMHAVK	Y	O43837	IDH3B	Isocitrate dehydrogenase [NAD] subunit beta, mitochondrial	20 Oxidation on M	64 Oxidation on M	45	68	0	0	944.367	1346.07	707.311	620.825	0	0	1600.1	0	0	783.196	0	824.396	0	0	142116	142683	143402	140211	141638	141306	146277	140188	134942	136645	135982	135512	136522	138786	137763	134487
1081	DMGGYSTTTDFIK	Y	O43837	IDH3B	Isocitrate dehydrogenase [NAD] subunit beta, mitochondrial	2 Oxidation on M	363 Oxidation on M	362	374	2755.52	3071.88	2744.83	2420.85	2132.58	1930.21	2548.69	2510.98	2289.34	2399.89	1591.58	2148.52	1782.34	2395.94	1403.38	1676.08	142116	142683	143402	140211	141638	141306	146277	140188	134942	136645	135982	135512	136522	138786	137763	134487
1082	NIANPTAMLLSASNMLR	Y	O43837	IDH3B	Isocitrate dehydrogenase [NAD] subunit beta, mitochondrial	15 Oxidation on M	332 Oxidation on M	318	334	1004.78	1362.77	0	0	1266.68	1527.27	0	0	0	0	0	1197.87	1125.49	0	1152.92	1413.36	142116	142683	143402	140211	141638	141306	146277	140188	134942	136645	135982	135512	136522	138786	137763	134487
1083	HLNLEYHSSMIADAVK	Y	O43837	IDH3B	Isocitrate dehydrogenase [NAD] subunit beta, mitochondrial	10 Oxidation on M	344 Oxidation on M	335	350	721.893	639.846	709.037	1119.74	482.297	420.018	1168.47	806.989	555.958	818.218	858.009	697.94	910.832	760.651	908.742	0	142116	142683	143402	140211	141638	141306	146277	140188	134942	136645	135982	135512	136522	138786	137763	134487
1084	IHTPMEYK	Y	O43837	IDH3B	Isocitrate dehydrogenase [NAD] subunit beta, mitochondrial	5 Oxidation on M	119 Oxidation on M	115	122	1183.13	2391.82	1290.08	1405.52	1637.01	1318.23	1292.88	614.523	1881.53	980.222	0	1615.38	1550.14	1913.37	1659.77	666.076	142116	142683	143402	140211	141638	141306	146277	140188	134942	136645	135982	135512	136522	138786	137763	134487
1085	EMLFGSLAR	Y	O43847	NRDC	Nardilysin	2 Oxidation on M	328 Oxidation on M	327	335	6161.29	9353.41	5924.5	6692.35	7416.35	7994.94	6694.86	6649.06	9345.18	9007.84	9921.03	8213.3	6556.87	10662.4	5928.72	6807.48	155480	155755	156312	157809	157069	153882	156223	159185	167798	163825	171058	173922	171995	170718	171117	172961
1086	MLSVHVVGYGK	Y	O43847	NRDC	Nardilysin	1 Oxidation on M	1082 Oxidation on M	1082	1092	792.16	1525.75	826.332	718.931	1236.68	846.56	483.251	822.283	1398.96	849.641	973.887	772.434	960.566	1053.79	1000.93	1030.98	155480	155755	156312	157809	157069	153882	156223	159185	167798	163825	171058	173922	171995	170718	171117	172961
1087	LNFKPLEQEMPVQFQVVELPSGHHLCK	Y	O43847	NRDC	Nardilysin	10 Oxidation on M, 26 Carbamidomethylation on C	890 Oxidation on M	881	907	1305.57	1093.72	661.817	813.322	798.681	840.061	616.376	1117.34	974.948	769.272	1815.28	700.293	966.707	701.234	853.307	465.221	155480	155755	156312	157809	157069	153882	156223	159185	167798	163825	171058	173922	171995	170718	171117	172961
1088	LQNGLQALLISDLSNMEGK	Y	O43847	NRDC	Nardilysin	16 Oxidation on M	133 Oxidation on M	118	136	1786.29	1455.16	1281.72	1780.34	1305.63	1715.45	1247.67	921.004	1214.52	1568.49	1463.95	1708.14	1803.6	1509.82	1688.75	1837.51	155480	155755	156312	157809	157069	153882	156223	159185	167798	163825	171058	173922	171995	170718	171117	172961
1089	WAQFFIHPLMIR	Y	O43847	NRDC	Nardilysin	10 Oxidation on M	299 Oxidation on M	290	301	2166.98	2030	2288.55	1957.28	2470.67	2528.36	2605.54	1946.2	2638.08	2311.31	2055.43	2324.86	2383.2	2239.12	2171.48	1977.62	155480	155755	156312	157809	157069	153882	156223	159185	167798	163825	171058	173922	171995	170718	171117	172961
1090	YYSSHYMTLVVQSK	Y	O43847	NRDC	Nardilysin	7 Oxidation on M	379 Oxidation on M	373	386	603.562	964.843	781.14	2050.99	858.778	1703.2	891.544	986.518	876.773	710.503	1143.47	870.923	1125.55	969.458	571.403	1175.54	155480	155755	156312	157809	157069	153882	156223	159185	167798	163825	171058	173922	171995	170718	171117	172961
1091	EYTLMELLVMHMEEPCFDFLR	Y	O43847	NRDC	Nardilysin	5 Oxidation on M, 16 Carbamidomethylation on C	937 Oxidation on M	933	953	955.622	0	0	0	0	0	1080.35	0	1008.36	0	0	0	0	0	0	0	155480	155755	156312	157809	157069	153882	156223	159185	167798	163825	171058	173922	171995	170718	171117	172961
1092	PFPILAMPGRNK	Y	O43847	NRDC	Nardilysin	7 Oxidation on M	50 Oxidation on M	44	55	0	0	0	0	0	0	0	0	68.0584	0	0	0	0	0	0	0	155480	155755	156312	157809	157069	153882	156223	159185	167798	163825	171058	173922	171995	170718	171117	172961
1093	EEFTAFLHPEEYDYMK	Y	O43852	CALU	Calumenin	15 Oxidation on M	188 Oxidation on M	174	189	34388.7	32006.1	29215.2	28012.7	25886	30179.5	29008.1	27145.3	27321.5	28918.3	28712.8	23958.3	28703.6	22634.3	25671.6	22686.1	542723	541765	550963	535622	544513	560229	559780	544075	493493	496034	495285	480794	505716	489696	492534	489587
1094	DIVVQETMEDIDK	Y	O43852	CALU	Calumenin	8 Oxidation on M	197 Oxidation on M	190	202	3889.01	4289.25	6528.19	6452.23	3214.07	4650.28	4448.56	3650.15	3372.53	3559.5	2922.58	3690.15	3937.81	4769.74	4406.6	3431.35	542723	541765	550963	535622	544513	560229	559780	544075	493493	496034	495285	480794	505716	489696	492534	489587
1095	EMELLCLTGVEDQLQADVRPTLEMLR	Y	O43861	ATP9B	Probable phospholipid-transporting ATPase IIB	2 Oxidation on M, 6 Carbamidomethylation on C	732 Oxidation on M	731	756	626.945	0	0	215.978	204.976	0	0	496.943	0	128.753	8.18524	559.519	0	161.477	0	69.4753	9219.22	9167.46	9817.65	8906.28	9250.59	9149.46	9114.48	8675.6	7516.43	7600.63	7713.27	7199.96	7621.42	7718.36	7605.8	7758.82
1096	TTDVMFGGK	Y	O43865	AHCYL1	S-adenosylhomocysteine hydrolase-like protein 1	5 Oxidation on M	308 Oxidation on M	304	312	1676.49	2050.74	1485.6	1604.11	1715.92	2268.33	1235.34	0	2547.68	1599.96	2151.99	1846.24	1916.11	1576.84	2062.83	1442.12	584540	586635	591679	578121	576648	594007	595884	597110	627466	604309	622515	626666	630875	629482	639864	627763
1097	QIQFADDMQEFTK	Y	O43865	AHCYL1	S-adenosylhomocysteine hydrolase-like protein 1	8 Oxidation on M	48 Oxidation on M	41	53	1419.72	1635.9	1494.4	797.47	1069.19	1358.66	917.279	1005.48	1471.83	0	1153.82	1439.34	1179.51	1055.48	1257.85	1034.74	584540	586635	591679	578121	576648	594007	595884	597110	627466	604309	622515	626666	630875	629482	639864	627763
1098	NSCIVCNMGHSNTEIDVTSLR	Y	O43865	AHCYL1	S-adenosylhomocysteine hydrolase-like protein 1	3 Carbamidomethylation on C, 6 Carbamidomethylation on C, 8 Oxidation on M	397 Oxidation on M	390	410	1105.16	1705.74	1500.12	979.56	1647.59	1952.9	1420.38	1721.71	1001.34	1335.05	1234.53	1319.79	1308.75	1745.28	1825.48	988.302	584540	586635	591679	578121	576648	594007	595884	597110	627466	604309	622515	626666	630875	629482	639864	627763
1099	YSFMATVTK	Y	O43865	AHCYL1	S-adenosylhomocysteine hydrolase-like protein 1	4 Oxidation on M	31 Oxidation on M	28	36	565.027	548.484	504.128	0	0	509.703	538.117	427.54	199.997	772.541	290.268	227.397	391.959	458.321	648.711	342.352	584540	586635	591679	578121	576648	594007	595884	597110	627466	604309	622515	626666	630875	629482	639864	627763
1100	MDEYVASLHLPSFDAHLTELTDDQAK	Y	O43865	AHCYL1	S-adenosylhomocysteine hydrolase-like protein 1	1 Oxidation on M	488 Oxidation on M	488	513	1808.3	1403.75	1760.32	1698.85	0	2456.13	0	1274.24	2080.5	0	2280.27	2450.29	1728.09	1251.1	2264.42	989.834	584540	586635	591679	578121	576648	594007	595884	597110	627466	604309	622515	626666	630875	629482	639864	627763
1101	LCVPAMNVNDSVTK	N	O43865	AHCYL1	S-adenosylhomocysteine hydrolase-like protein 1	2 Carbamidomethylation on C, 6 Oxidation on M	276 Oxidation on M	271	284	9038.93	11226.8	10110.2	8868.25	9147.22	11373.6	10905.4	12224.7	11709.8	10805.1	9359.06	10407	11108.8	11312.1	10210.6	10355.4	584540	586635	591679	578121	576648	594007	595884	597110	627466	604309	622515	626666	630875	629482	639864	627763
1102	TVAATNMNETSSR	N	O43896	KIF1C	Kinesin-like protein KIF1C	7 Oxidation on M	210 Oxidation on M	204	216	356.58	601.385	598.533	487.902	303.481	374.539	648.622	411.295	592.526	378.555	506.345	368.243	443.328	532.199	731.818	411.238	32332.4	33148.2	33698.7	33420.2	34067.9	33766.7	32910.2	33440.4	39605.2	39435.7	38759.6	40590.2	38685.7	39606.3	39140.5	40700
1103	VISALADMQSK	Y	O43896	KIF1C	Kinesin-like protein KIF1C	8 Oxidation on M	288 Oxidation on M	281	291	130.926	296.006	298.74	278.712	0	262.51	198.751	262.396	287.113	151.086	167.8	169.986	168.222	0	361.278	228.005	32332.4	33148.2	33698.7	33420.2	34067.9	33766.7	32910.2	33440.4	39605.2	39435.7	38759.6	40590.2	38685.7	39606.3	39140.5	40700
1104	WATMADLK	Y	O43896	KIF1C	Kinesin-like protein KIF1C	4 Oxidation on M	744 Oxidation on M	741	748	0	539.051	436.581	0	0	1727.85	1040.03	1373.92	1384.44	1084.27	1600.05	708.274	0	720.38	0	1365.03	32332.4	33148.2	33698.7	33420.2	34067.9	33766.7	32910.2	33440.4	39605.2	39435.7	38759.6	40590.2	38685.7	39606.3	39140.5	40700
1105	LMEEDPAFR	Y	O43896	KIF1C	Kinesin-like protein KIF1C	2 Oxidation on M	928 Oxidation on M	927	935	0	216.828	446.507	0	701.811	0	182.486	0	397.202	626.835	459.674	0	385.724	0	0	0	32332.4	33148.2	33698.7	33420.2	34067.9	33766.7	32910.2	33440.4	39605.2	39435.7	38759.6	40590.2	38685.7	39606.3	39140.5	40700
1106	DIGEEMLLHAFEGYNVCIFAYGQTGAGK	Y	O43896	KIF1C	Kinesin-like protein KIF1C	6 Oxidation on M, 17 Carbamidomethylation on C	81 Oxidation on M	76	103	0	0	0	0	1248.73	593.429	0	273.258	0	0	0	0	0	0	0	0	32332.4	33148.2	33698.7	33420.2	34067.9	33766.7	32910.2	33440.4	39605.2	39435.7	38759.6	40590.2	38685.7	39606.3	39140.5	40700
1107	FLPWNEIETEAILSIDDDAHLRHDEIMFGFR	Y	O43909	EXTL3	Exostosin-like 3	27 Oxidation on M	755 Oxidation on M	729	759	0	0	0	0	0	0	144.401	0	0	0	0	0	0	0	0	0	12609.7	12631.5	11489.9	13404.5	12497.4	11915.6	12411.3	11949	14950.4	14093.4	14350.7	14308.1	14234.8	14182.3	14667.5	13573.1
1108	AMQTVYLR	Y	O43913	ORC5	Origin recognition complex subunit 5	2 Oxidation on M	265 Oxidation on M	264	271	841.964	953.131	844.57	268.855	0	928.12	488.808	544.819	960.967	614.307	1047.88	809.239	708.084	448.114	1124.96	763.819	61295.3	59610.1	59419	59577.8	61373.6	59507	59815.6	59342.3	61085	59875	61198.7	60049.7	60437.5	60180.6	59318.3	60729
1109	DMEANLLPGFLR	Y	O43913	ORC5	Origin recognition complex subunit 5	2 Oxidation on M	133 Oxidation on M	132	143	1801.49	1701.51	2169.18	1979.59	1917.63	1968.14	1568.67	1898.84	2219.16	2074.6	2072.94	1582.75	1760.58	1394.88	1425.53	1597.87	61295.3	59610.1	59419	59577.8	61373.6	59507	59815.6	59342.3	61085	59875	61198.7	60049.7	60437.5	60180.6	59318.3	60729
1110	ELNFSSTEQMEK	Y	O43924	PDE6D	Retinal rod rhodopsin-sensitive cGMP 3',5'-cyclic phosphodiesterase subunit delta	10 Oxidation on M	71 Oxidation on M	62	73	1936.55	2380.13	1699.57	1508.32	1382.48	1977.47	1248.53	1333.59	1540.23	1618.22	2114.78	1296.28	1192.27	1607.62	1441.74	1322.37	139406	142287	141472	137108	131354	133457	129355	136234	138578	140474	144746	137963	135734	134300	141681	135073
1111	SLHMLLMLALNR	Y	O43929	ORC4	Origin recognition complex subunit 4	7 Oxidation on M	284 Oxidation on M	278	289	0	0	0	0	0	937.862	1060.18	0	0	0	0	0	0	0	0	0	117962	114040	117909	115316	117214	114191	115869	115395	120181	117810	119685	121628	118459	116964	118724	121293
1112	AHSVYNFEKPVVMK	Y	O43929	ORC4	Origin recognition complex subunit 4	13 Oxidation on M	373 Oxidation on M	361	374	7154.93	4315.45	1207.21	4084.69	5667.13	616.296	4433.98	5147.42	4387.53	4973.5	6408.8	5266.48	5842.77	5685	4220.85	3157.09	117962	114040	117909	115316	117214	114191	115869	115395	120181	117810	119685	121628	118459	116964	118724	121293
1113	TMLINHALK	Y	O43929	ORC4	Origin recognition complex subunit 4	2 Oxidation on M	75 Oxidation on M	74	82	251.039	636.419	490.228	575.092	337.251	603.713	573.509	737.331	455.555	301.298	585.923	324.301	480.483	389.103	0	410.061	117962	114040	117909	115316	117214	114191	115869	115395	120181	117810	119685	121628	118459	116964	118724	121293
1114	AFEHLQQLELIKPMER	Y	O43929	ORC4	Origin recognition complex subunit 4	14 Oxidation on M	388 Oxidation on M	375	390	443.285	285.279	260.635	0	158.435	719.321	231.511	0	348.206	262.336	527.186	301.403	344.945	380.196	0	168.198	117962	114040	117909	115316	117214	114191	115869	115395	120181	117810	119685	121628	118459	116964	118724	121293
1115	QIHLMNSFGFPQYVK	Y	O43929	ORC4	Origin recognition complex subunit 4	5 Oxidation on M	218 Oxidation on M	214	228	683.925	606.92	0	0	0	447.435	568.597	426.251	453.322	548.304	502.866	0	692.595	275.805	459.653	538.006	117962	114040	117909	115316	117214	114191	115869	115395	120181	117810	119685	121628	118459	116964	118724	121293
1116	VTASHPFMTAVDLMEASQLCSMDSK	Y	O43929	ORC4	Origin recognition complex subunit 4	20 Carbamidomethylation on C, 22 Oxidation on M	311 Oxidation on M	290	314	0	359.054	527.03	0	0	600.193	0	0	0	0	0	576.898	0	0	0	456.768	117962	114040	117909	115316	117214	114191	115869	115395	120181	117810	119685	121628	118459	116964	118724	121293
1117	VTASHPFMTAVDLMEASQLCSMDSK	Y	O43929	ORC4	Origin recognition complex subunit 4	8 Oxidation on M, 20 Carbamidomethylation on C	297 Oxidation on M	290	314	0	470.866	293.464	97.2748	292.177	0	0	319.04	0	0	0	227.55	0	253.337	0	0	117962	114040	117909	115316	117214	114191	115869	115395	120181	117810	119685	121628	118459	116964	118724	121293
1118	QILMDTIQLPAK	Y	O43933	PEX1	Peroxisomal ATPase PEX1	4 Oxidation on M	853 Oxidation on M	850	861	361.208	431.86	0	381.544	317.395	297.282	286.044	191.448	0	243.565	414.775	0	0	303.172	0	191.594	26385.3	26421.5	26567.2	26693.5	26335.9	25375.7	26352.8	26361.1	28943	27794.7	29084.1	28623.2	28698.2	27967.4	28177.9	28450.7
1119	MAFRPGVVDLPEENR	Y	O60216	RAD21	Double-strand-break repair protein rad21 homolog	1 Oxidation on M	87 Oxidation on M	87	101	5987.39	5249.87	4962.64	5418.64	4074.92	6815.4	5498.4	4378.34	5864.29	5745.93	3910.27	4839.38	3855.35	4652.91	5828.6	4360.39	141586	143227	141500	140720	142151	142767	139438	141985	130515	131538	130529	131750	132896	133679	134824	130662
1120	LQESVMEASR	Y	O60216	RAD21	Double-strand-break repair protein rad21 homolog	6 Oxidation on M	456 Oxidation on M	451	460	1622.62	2398.36	2420.76	1939.26	1608.52	1825.62	1350.44	2055.1	1310.02	1954.6	1645.21	1746.99	1778.7	0	1108.01	1860.69	141586	143227	141500	140720	142151	142767	139438	141985	130515	131538	130529	131750	132896	133679	134824	130662
1121	TNIDESAMPPPPPQGVK	Y	O60216	RAD21	Double-strand-break repair protein rad21 homolog	8 Oxidation on M	468 Oxidation on M	461	477	5004.12	5747.61	5560.45	2717.46	5053.43	5456.84	4411.28	5009.29	2170.29	4891.29	4745.14	2568.19	3697.51	5093.9	4829.26	4119.71	141586	143227	141500	140720	142151	142767	139438	141985	130515	131538	130529	131750	132896	133679	134824	130662
1122	VEEITMR	Y	O60216	RAD21	Double-strand-break repair protein rad21 homolog	6 Oxidation on M	145 Oxidation on M	140	146	3851.93	3165.38	3862.87	1814.64	2676.76	3749.69	4317.02	8.86348	2545.07	4354.42	1667.58	2475.18	2299.09	2838.78	2335	2540.26	141586	143227	141500	140720	142151	142767	139438	141985	130515	131538	130529	131750	132896	133679	134824	130662
1123	EEVGNISILQENDFGDFGMDDR	Y	O60216	RAD21	Double-strand-break repair protein rad21 homolog	19 Oxidation on M	165 Oxidation on M	147	168	0	0	0	0	0	0	31.4271	0	0	0	0	61.1174	0	0	0	0	141586	143227	141500	140720	142151	142767	139438	141985	130515	131538	130529	131750	132896	133679	134824	130662
1124	EMLEDVCADSVDAVQELIK	Y	O60229	KALRN	Kalirin	2 Oxidation on M, 7 Carbamidomethylation on C	664 Oxidation on M	663	681	0	20.1951	0	56.4236	26.5386	17.0766	86.7264	0	0	0	61.0131	64.7596	55.6839	16.3022	0	58.4351	685.031	730.352	729.578	850.217	714.787	781.215	846.718	864.007	952.181	1017.9	1010.09	976.602	973.568	879.572	1031.42	1007.06
1125	LEDLQEMLAR	Y	O60229	KALRN	Kalirin	7 Oxidation on M	210 Oxidation on M	204	213	0	0	0	0	0	317.079	1335.4	252.747	1569.52	658.579	690.314	0	0	0	0	0	685.031	730.352	729.578	850.217	714.787	781.215	846.718	864.007	952.181	1017.9	1010.09	976.602	973.568	879.572	1031.42	1007.06
1126	MAELPVDPMLSK	Y	O60231	DHX16	Pre-mRNA-splicing factor ATP-dependent RNA helicase DHX16	1 Oxidation on M	815 Oxidation on M	815	826	0	5965.39	5245.47	0	6364.63	5509.27	6019.36	3634.25	6286.96	4882.35	4626.46	0	4801.67	4681.23	4795.15	0	130607	131851	131222	131532	131721	130709	132157	129553	130244	132034	129824	132443	131597	128122	130516	130195
1127	MAELPVDPMLSK	Y	O60231	DHX16	Pre-mRNA-splicing factor ATP-dependent RNA helicase DHX16	9 Oxidation on M	823 Oxidation on M	815	826	0	5537.91	0	0	4954.52	0	0	5155.13	4688.39	5160.61	0	0	0	0	4437.37	5185.36	130607	131851	131222	131532	131721	130709	132157	129553	130244	132034	129824	132443	131597	128122	130516	130195
1128	VLVASATMDTAR	Y	O60231	DHX16	Pre-mRNA-splicing factor ATP-dependent RNA helicase DHX16	8 Oxidation on M	555 Oxidation on M	548	559	4368.22	2857.54	3606.54	2725.86	0	3720.77	3894.22	3201.79	3402.5	3708.17	3294.74	3050.21	4147.03	3271.52	2976.44	3872.53	130607	131851	131222	131532	131721	130709	132157	129553	130244	132034	129824	132443	131597	128122	130516	130195
1129	TGMESLTVTPCSK	Y	O60231	DHX16	Pre-mRNA-splicing factor ATP-dependent RNA helicase DHX16	3 Oxidation on M, 11 Carbamidomethylation on C	706 Oxidation on M	704	716	1241.33	1723.49	1757.49	1215	1244.71	1407.51	1624.89	839.816	1382	1640.71	1552.32	1241.49	1322.26	728.729	1394.12	1111	130607	131851	131222	131532	131721	130709	132157	129553	130244	132034	129824	132443	131597	128122	130516	130195
1130	EFLSEPDLASYSVVMVDEAHER	Y	O60231	DHX16	Pre-mRNA-splicing factor ATP-dependent RNA helicase DHX16	15 Oxidation on M	518 Oxidation on M	504	525	1436.17	1661.23	0	1285.88	1386.81	1292.92	1470.51	1424.17	1553.6	1901.99	1908.63	1494.63	1685.51	1291.77	1614.94	1817.81	130607	131851	131222	131532	131721	130709	132157	129553	130244	132034	129824	132443	131597	128122	130516	130195
1131	FEDCTSERTVLRYMTDGMLLR	Y	O60231	DHX16	Pre-mRNA-splicing factor ATP-dependent RNA helicase DHX16	4 Carbamidomethylation on C, 18 Oxidation on M	500 Oxidation on M	483	503	14045.5	0	11553.9	0	0	0	0	0	0	0	0	0	0	11721.7	0	0	130607	131851	131222	131532	131721	130709	132157	129553	130244	132034	129824	132443	131597	128122	130516	130195
1132	AMVPELR	Y	O60231	DHX16	Pre-mRNA-splicing factor ATP-dependent RNA helicase DHX16	2 Oxidation on M	222 Oxidation on M	221	227	4298.04	6698.76	4704.37	6251.9	4232.13	5713.85	6785.02	4578.73	4170.02	6312.35	4544.11	2744.69	5542.77	3537.65	6216.16	6028.75	130607	131851	131222	131532	131721	130709	132157	129553	130244	132034	129824	132443	131597	128122	130516	130195
1133	MILASEK	Y	O60231	DHX16	Pre-mRNA-splicing factor ATP-dependent RNA helicase DHX16	1 Oxidation on M	827 Oxidation on M	827	833	3439.82	0	0	0	4158.16	4180.84	4649.15	3311.82	3494.38	3429.39	3115.71	3529.9	3381.97	0	0	2545.73	130607	131851	131222	131532	131721	130709	132157	129553	130244	132034	129824	132443	131597	128122	130516	130195
1134	VAAMSVAAR	Y	O60231	DHX16	Pre-mRNA-splicing factor ATP-dependent RNA helicase DHX16	4 Oxidation on M	459 Oxidation on M	456	464	774.669	0	848.645	0	428.786	904.547	1287.64	0	533.057	485.537	1042.98	535.403	934.368	716.303	0	0	130607	131851	131222	131532	131721	130709	132157	129553	130244	132034	129824	132443	131597	128122	130516	130195
1135	LMGDYLLR	Y	O60232	ZNRD2	Protein ZNRD2	2 Oxidation on M	38 Oxidation on M	37	44	3146.03	3696.2	3388.16	3532.21	2335.24	3360.9	3203.03	2655.66	3256.21	3109.02	3793.53	2667.93	2692.67	3455.49	3055.28	3150.68	101744	118004	122031	126396	101667	117736	119889	126061	106264	119552	114454	116697	106677	121417	113862	115929
1136	MLGETCADCGTILLQDK	Y	O60232	ZNRD2	Protein ZNRD2	1 Oxidation on M, 6 Carbamidomethylation on C, 9 Carbamidomethylation on C	48 Oxidation on M	48	64	1992.48	2155.08	1901.5	1820.73	1747.18	1734.73	1894.47	2199.29	1729.26	1795.73	1343.12	1829.58	1803.32	1710.96	1714.42	1625.16	101744	118004	122031	126396	101667	117736	119889	126061	106264	119552	114454	116697	106677	121417	113862	115929
1137	AYSELMVLTDLLPR	Y	O60244	MED14	Mediator of RNA polymerase II transcription subunit 14	6 Oxidation on M	67 Oxidation on M	62	75	3430.52	2886.54	1442.5	3713.72	2333.72	3224.03	382.101	2864.34	3328.23	3035.94	3475.33	4444.36	3617.1	4419.3	710.185	3674.52	45824.9	45500.3	45615.4	49187.9	45671.1	45523.4	45621.8	46550	48938.4	49670.4	48827.2	50499.7	47147	48405.5	47952.5	49152
1138	IIQQETLQLINSNEPGVIMFK	Y	O60244	MED14	Mediator of RNA polymerase II transcription subunit 14	19 Oxidation on M	1241 Oxidation on M	1223	1243	265.991	0	0	185.72	0	0	0	0	84.2453	150.198	0	166.834	0	0	0	0	45824.9	45500.3	45615.4	49187.9	45671.1	45523.4	45621.8	46550	48938.4	49670.4	48827.2	50499.7	47147	48405.5	47952.5	49152
1139	IFVMATHGLLSSDAPR	Y	O60256	PRPSAP2	Phosphoribosyl pyrophosphate synthase-associated protein 2	4 Oxidation on M	296 Oxidation on M	293	308	6813.95	6456.9	7306.52	6198.24	6174.06	8249.43	6365.75	5987.92	6664.79	5883.86	5985.66	4415.66	6186.36	6286.86	5926.77	6123.47	162871	159756	160953	153685	161684	160215	156718	156474	149376	150922	149488	154189	153318	151822	150346	151882
1140	SVAAIHPSLEIPMLIPK	Y	O60256	PRPSAP2	Phosphoribosyl pyrophosphate synthase-associated protein 2	13 Oxidation on M	245 Oxidation on M	233	249	15268.8	13523.8	12255.7	9478.56	11298.9	12588.1	11024.3	9753.7	10900.7	11050.4	11333.1	7757.34	12429.2	11297.3	8863.43	6936.13	162871	159756	160953	153685	161684	160215	156718	156474	149376	150922	149488	154189	153318	151822	150346	151882
1141	TVDISMILSEAIR	Y	O60256	PRPSAP2	Phosphoribosyl pyrophosphate synthase-associated protein 2	6 Oxidation on M	343 Oxidation on M	338	350	1450.88	1556.5	1335.26	1148.85	1126.2	1109.89	777.91	1098.15	817.042	1237.73	1256.63	714.164	1346.01	1104.53	1310.63	529.311	162871	159756	160953	153685	161684	160215	156718	156474	149376	150922	149488	154189	153318	151822	150346	151882
1142	LLASMMCK	Y	O60256	PRPSAP2	Phosphoribosyl pyrophosphate synthase-associated protein 2	6 Oxidation on M, 7 Carbamidomethylation on C	134 Oxidation on M	129	136	1561.9	1799.38	0	1777.99	0	0	0	1620.03	0	0	0	1375.29	0	0	0	0	162871	159756	160953	153685	161684	160215	156718	156474	149376	150922	149488	154189	153318	151822	150346	151882
1143	IHNGESMSYLFR	Y	O60256	PRPSAP2	Phosphoribosyl pyrophosphate synthase-associated protein 2	7 Oxidation on M	358 Oxidation on M	352	363	2502.09	3229.03	1284.57	0	3099.09	2239.57	1949.48	659.22	1053.88	2679	1703.66	991.497	2229.95	1643.92	1242.45	1906.01	162871	159756	160953	153685	161684	160215	156718	156474	149376	150922	149488	154189	153318	151822	150346	151882
1144	LLNILMQLR	N	O60264	SMARCA5	SWI/SNF-related matrix-associated actin-dependent regulator of chromatin subfamily A member 5	6 Oxidation on M	451 Oxidation on M	446	454	16917.6	11090.7	13263.5	10846.4	10706.7	10485.5	11215.7	11301.9	10617.1	10535.4	9721.42	9017.46	10590.7	10802.4	11761.6	9440.12	348806	343671	342547	340062	340982	351127	342337	345914	340468	342586	336112	333882	337900	343720	339178	338424
1145	VLIFSQMTR	N	O60264	SMARCA5	SWI/SNF-related matrix-associated actin-dependent regulator of chromatin subfamily A member 5	7 Oxidation on M	508 Oxidation on M	502	510	10572.8	11638.9	9341.55	9065.07	7923.64	8465.56	6658.08	9073.52	8996.4	9134.06	7522.52	6758.28	9016.42	9977.73	9410.48	7501.56	348806	343671	342547	340062	340982	351127	342337	345914	340468	342586	336112	333882	337900	343720	339178	338424
1146	NIPGPHMVLVPK	N	O60264	SMARCA5	SWI/SNF-related matrix-associated actin-dependent regulator of chromatin subfamily A member 5	7 Oxidation on M	233 Oxidation on M	227	238	14086.7	10089.6	10890.5	10593	9891.83	10011.5	12026.2	9458.26	12079.7	12842	10478.1	12286.6	13234.2	6665.22	7760.11	10469	348806	343671	342547	340062	340982	351127	342337	345914	340468	342586	336112	333882	337900	343720	339178	338424
1147	FVFMLSTR	Y	O60264	SMARCA5	SWI/SNF-related matrix-associated actin-dependent regulator of chromatin subfamily A member 5	4 Oxidation on M	556 Oxidation on M	553	560	4638.21	5648.77	6487	4801.83	4824.65	5939.05	5757.53	5440.45	5836.89	5645.94	5958.09	4462.44	5297.42	5102.34	5621	5565.41	348806	343671	342547	340062	340982	351127	342337	345914	340468	342586	336112	333882	337900	343720	339178	338424
1148	DEMLQMIR	Y	O60264	SMARCA5	SWI/SNF-related matrix-associated actin-dependent regulator of chromatin subfamily A member 5	6 Oxidation on M	653 Oxidation on M	648	655	6383.8	4939.26	5087.99	0	0	0	5243.15	5790.17	0	6287.1	5266.68	6289.18	5366.78	6506.62	6621.33	0	348806	343671	342547	340062	340982	351127	342337	345914	340468	342586	336112	333882	337900	343720	339178	338424
1149	DEMLQMIR	Y	O60264	SMARCA5	SWI/SNF-related matrix-associated actin-dependent regulator of chromatin subfamily A member 5	3 Oxidation on M	650 Oxidation on M	648	655	0	0	1686.07	0	0	2333.37	0	1646.86	0	0	0	0	0	0	0	0	348806	343671	342547	340062	340982	351127	342337	345914	340468	342586	336112	333882	337900	343720	339178	338424
1150	ENMELEEK	Y	O60264	SMARCA5	SWI/SNF-related matrix-associated actin-dependent regulator of chromatin subfamily A member 5	3 Oxidation on M	1013 Oxidation on M	1011	1018	732.086	1796.9	593.853	1428.69	3360.14	1245.95	926.462	698.153	1250.62	1213.56	1400.19	864.052	954.702	2101.18	1041.66	661.04	348806	343671	342547	340062	340982	351127	342337	345914	340468	342586	336112	333882	337900	343720	339178	338424
1151	TAMELQR	Y	O60264	SMARCA5	SWI/SNF-related matrix-associated actin-dependent regulator of chromatin subfamily A member 5	3 Oxidation on M	995 Oxidation on M	993	999	3242.51	3748.08	2172.96	3467.84	2577.14	4213.29	4013.21	3910.72	4045.78	4414.29	3917.75	2870.86	2537.73	3249.1	4916.36	3474.06	348806	343671	342547	340062	340982	351127	342337	345914	340468	342586	336112	333882	337900	343720	339178	338424
1152	VLDILEDYCMWR	Y	O60264	SMARCA5	SWI/SNF-related matrix-associated actin-dependent regulator of chromatin subfamily A member 5	9 Carbamidomethylation on C, 10 Oxidation on M	520 Oxidation on M	511	522	5543.32	5523.7	5558.8	5082.82	4711.16	5783.57	5031.59	5318.3	4859.66	5485.38	4574.43	4791.68	5007	4915.63	4236.29	5529.36	348806	343671	342547	340062	340982	351127	342337	345914	340468	342586	336112	333882	337900	343720	339178	338424
1153	IMAQIER	N	O60264	SMARCA5	SWI/SNF-related matrix-associated actin-dependent regulator of chromatin subfamily A member 5	2 Oxidation on M	901 Oxidation on M	900	906	6085.38	7293.32	5516.55	5210.08	5939.85	5473.47	7508.26	3732.5	6853.19	4604.51	5013.16	4508.92	5753.56	5892.67	4851.17	3925.51	348806	343671	342547	340062	340982	351127	342337	345914	340468	342586	336112	333882	337900	343720	339178	338424
1154	MDGAPDGR	Y	O60264	SMARCA5	SWI/SNF-related matrix-associated actin-dependent regulator of chromatin subfamily A member 5	1 Oxidation on M	1037 Oxidation on M	1037	1044	788.687	1383.05	843.855	481.096	827.917	1352.63	1020.56	1492.02	1205.43	674.401	1102.17	906.958	453.205	930.897	952.4	345.234	348806	343671	342547	340062	340982	351127	342337	345914	340468	342586	336112	333882	337900	343720	339178	338424
1155	CCNHPYLFDGAEPGPPYTTDMHLVTNSGK	Y	O60264	SMARCA5	SWI/SNF-related matrix-associated actin-dependent regulator of chromatin subfamily A member 5	1 Carbamidomethylation on C, 2 Carbamidomethylation on C, 21 Oxidation on M	476 Oxidation on M	456	484	1372.26	556.83	517.432	585.497	751.48	889.662	443.13	1146.96	1017.55	1180.9	406.019	196.438	1064.36	1231.09	449.681	1413.94	348806	343671	342547	340062	340982	351127	342337	345914	340468	342586	336112	333882	337900	343720	339178	338424
[truncated: 18,029 more rows]
